# Supplementary material for: Heterogeneity of human bone marrow and blood natural killer cells defined by single-cell transcriptome
Source: Nat Commun. 2019 Sep 2;10:3931. doi: 10.1038/s41467-019-11947-7 (PMC6718415; doi:10.1038/s41467-019-11947-7)
Supplement: Supplementary file 5 — Supplementary Data 1 [file 41467_2019_11947_MOESM5_ESM.xlsx]

## Sheet: Supplementary Data 1
	p_val	avg_logFC	pct.1	pct.2	p_val_adj	cluster	gene
NKG7	3.16701e-303	-0.896243	0.926	0.999	1.0365e-298	1	NKG7
CST7	5.34222e-191	-1.23396	0.643	0.967	1.7484e-186	1	CST7
FGFBP2	2.97402e-176	-2.12792	0.306	0.874	9.73336e-172	1	FGFBP2
GZMB	1.44945e-166	-1.56082	0.354	0.887	4.74375e-162	1	GZMB
TPT1	1.11615e-162	0.573281	1	1	3.65295e-158	1	TPT1
ACTB	1.57573e-160	-1.03244	0.96	0.994	5.15704e-156	1	ACTB
RPL13A	2.31092e-152	0.505382	1	1	7.56316e-148	1	RPL13A
GZMM	3.59206e-151	-1.08593	0.406	0.892	1.17561e-146	1	GZMM
IL7R	5.08278e-150	1.30242	0.514	0.019	1.66349e-145	1	IL7R
SPON2	2.34762e-142	-1.68238	0.22	0.764	7.68328e-138	1	SPON2
CYBA	3.54767e-121	-0.873876	0.8	0.959	1.16108e-116	1	CYBA
RPS18	2.86435e-120	0.543624	1	0.999	9.37444e-116	1	RPS18
GZMH	1.89448e-119	-1.48585	0.237	0.731	6.20024e-115	1	GZMH
CD247	5.21227e-119	-1.03926	0.5	0.849	1.70587e-114	1	CD247
CD44	3.8747e-118	0.922942	0.84	0.395	1.26811e-113	1	CD44
CLIC3	2.57539e-115	-1.2002	0.309	0.757	8.42873e-111	1	CLIC3
FCGR3A	3.88123e-114	-1.35543	0.14	0.64	1.27025e-109	1	FCGR3A
RPL13	3.83923e-111	0.430291	1	1	1.2565e-106	1	RPL13
RPS15A	1.09981e-110	0.434188	1	0.999	3.59947e-106	1	RPS15A
RPS19	8.05746e-110	0.484513	1	1	2.63704e-105	1	RPS19
GZMA	2.99925e-108	-0.899809	0.514	0.849	9.81595e-104	1	GZMA
RPL34	2.29036e-107	0.42601	1	0.999	7.49588e-103	1	RPL34
EEF1A1	1.26679e-105	0.401784	1	1	4.14594e-101	1	EEF1A1
LTB	1.3912e-105	1.5435	0.609	0.122	4.55312e-101	1	LTB
RPS24	6.11571e-105	0.47519	1	0.998	2.00155e-100	1	RPS24
SPINK2	1.86691e-103	0.789384	0.331	0.005	6.11003e-99	1	SPINK2
RPL32	1.89446e-103	0.425495	1	0.999	6.2002e-99	1	RPL32
CD160	1.46654e-101	-1.1815	0.12	0.571	4.7997e-97	1	CD160
RPS27	3.30204e-100	0.323607	1	1	1.08069e-95	1	RPS27
TMSB10	8.5495e-99	-0.4118	1	1	2.79808e-94	1	TMSB10
RPL9	3.21013e-98	0.420023	1	0.999	1.05061e-93	1	RPL9
RPS23	6.75779e-98	0.450475	1	1	2.21169e-93	1	RPS23
XCL1	5.06293e-94	1.16699	0.766	0.255	1.65699e-89	1	XCL1
GZMK	1.97831e-93	1.23457	0.623	0.103	6.4746e-89	1	GZMK
CCL4	1.06767e-92	-1.61024	0.111	0.613	3.49428e-88	1	CCL4
RPS27A	3.12708e-92	0.323388	1	0.999	1.02343e-87	1	RPS27A
ARPC2	2.25253e-89	-0.661802	0.843	0.948	7.37208e-85	1	ARPC2
S100A4	7.67483e-88	-0.926787	0.734	0.938	2.51182e-83	1	S100A4
RPS12	8.878e-86	0.422155	1	0.999	2.90559e-81	1	RPS12
PRF1	1.77805e-85	-1.21875	0.371	0.645	5.81922e-81	1	PRF1
RPS3A	3.13119e-85	0.370755	1	1	1.02478e-80	1	RPS3A
RPL39	2.70611e-84	0.404791	1	0.999	8.85657e-80	1	RPL39
RPS28	1.43e-82	0.371387	1	0.999	4.6801e-78	1	RPS28
RPL8	4.54082e-79	0.483254	1	0.993	1.48612e-74	1	RPL8
CD99	1.20821e-78	-0.869567	0.5	0.832	3.95423e-74	1	CD99
GNG2	1.98672e-78	-0.912885	0.08	0.495	6.50213e-74	1	GNG2
ALOX5AP	5.26718e-78	-1.00411	0.069	0.473	1.72384e-73	1	ALOX5AP
RPLP2	8.74888e-78	0.326222	1	1	2.86333e-73	1	RPLP2
TMSB4X	1.1159e-75	-0.41844	1	1	3.65212e-71	1	TMSB4X
HLA-C	3.51307e-75	-0.424109	1	1	1.14976e-70	1	HLA-C
RPL3	1.1303e-73	0.360505	1	1	3.69924e-69	1	RPL3
RPL10A	5.05419e-72	0.45372	1	0.996	1.65414e-67	1	RPL10A
RPL11	5.80421e-72	0.353762	1	0.999	1.8996e-67	1	RPL11
ITGB2	1.09649e-71	-0.676713	0.774	0.905	3.58859e-67	1	ITGB2
RPL21	5.43867e-71	0.276877	1	1	1.77997e-66	1	RPL21
CFL1	3.37692e-70	-0.480061	0.949	0.974	1.1052e-65	1	CFL1
RPS6	9.57173e-70	0.360229	1	0.999	3.13264e-65	1	RPS6
CCL5	3.45226e-69	-1.31468	0.577	0.799	1.12985e-64	1	CCL5
RPL19	3.82742e-68	0.336977	1	0.999	1.25264e-63	1	RPL19
CAPG	6.48092e-68	0.725152	0.351	0.02	2.12108e-63	1	CAPG
RPS3	8.2686e-68	0.311167	1	0.999	2.70615e-63	1	RPS3
RPL36	9.48571e-68	0.418722	1	0.995	3.10448e-63	1	RPL36
RPS29	1.9641e-67	0.302919	1	0.999	6.42809e-63	1	RPS29
RPS13	9.96445e-66	0.39313	1	0.998	3.26116e-61	1	RPS13
RPS4X	1.51174e-65	0.420592	1	0.999	4.94762e-61	1	RPS4X
RPS8	4.07746e-65	0.406226	1	0.998	1.33447e-60	1	RPS8
RPL31	8.94479e-63	0.336747	1	0.999	2.92745e-58	1	RPL31
PFN1	9.92233e-63	-0.407796	0.989	0.991	3.24738e-58	1	PFN1
ACTG1	1.89861e-62	-0.570919	0.889	0.945	6.21377e-58	1	ACTG1
RPS10	3.55832e-61	0.382152	1	0.996	1.16457e-56	1	RPS10
PTPRCAP	1.71176e-60	-0.563873	0.737	0.858	5.60225e-56	1	PTPRCAP
RPS25	2.52102e-59	0.344936	1	0.998	8.2508e-55	1	RPS25
RPS2	4.07333e-59	0.464151	1	0.994	1.33312e-54	1	RPS2
RPL18	1.31618e-58	0.37392	1	0.996	4.3076e-54	1	RPL18
RPL30	1.46547e-58	0.276472	1	0.999	4.79618e-54	1	RPL30
B2M	1.63525e-58	-0.305926	1	1	5.35186e-54	1	B2M
RPL35A	2.11504e-58	0.335727	1	0.999	6.92212e-54	1	RPL35A
RPS9	5.27766e-58	0.405177	1	0.993	1.72727e-53	1	RPS9
RPL37	6.52239e-58	0.321333	1	0.999	2.13465e-53	1	RPL37
RPL18A	1.35972e-57	0.355085	1	0.999	4.45008e-53	1	RPL18A
FKBP11	2.21012e-57	-0.843848	0.14	0.52	7.23329e-53	1	FKBP11
MYL12A	2.69512e-57	-0.548157	0.834	0.895	8.82057e-53	1	MYL12A
S1PR5	3.30653e-57	-0.768884	0.091	0.43	1.08216e-52	1	S1PR5
RPS5	3.65864e-57	0.409544	1	0.992	1.1974e-52	1	RPS5
TTC38	4.63782e-57	-0.735575	0.137	0.431	1.51787e-52	1	TTC38
HLA-E	1.32491e-56	-0.460601	0.957	0.993	4.33616e-52	1	HLA-E
SYNE2	2.31688e-56	-0.856577	0.063	0.433	7.58269e-52	1	SYNE2
RPL27	6.28411e-56	0.341073	1	0.998	2.05666e-51	1	RPL27
RPL37A	1.61331e-54	0.303762	1	0.999	5.28005e-50	1	RPL37A
RPL23	2.04465e-53	0.446244	1	0.989	6.69172e-49	1	RPL23
RPL23A	2.18387e-53	0.286325	1	0.999	7.14738e-49	1	RPL23A
MYL6	7.02048e-53	-0.460534	0.894	0.932	2.29766e-48	1	MYL6
RPLP1	8.1106e-53	0.419592	1	1	2.65444e-48	1	RPLP1
RPL26	1.49632e-52	0.286161	1	0.999	4.89716e-48	1	RPL26
CALM1	3.84086e-52	-0.443545	0.889	0.937	1.25704e-47	1	CALM1
RPS14	7.54907e-52	0.277447	1	0.999	2.47066e-47	1	RPS14
LST1	8.05762e-52	0.97997	0.297	0.044	2.6371e-47	1	LST1
RPL10	3.01092e-51	0.276655	1	1	9.85414e-47	1	RPL10
SELL	3.0229e-51	0.896243	0.737	0.276	9.89336e-47	1	SELL
RPL4	5.3737e-51	0.401307	1	0.981	1.75871e-46	1	RPL4
RPL29	7.75425e-51	0.336321	1	0.998	2.53781e-46	1	RPL29
GLTSCR2	1.03113e-50	0.40405	0.946	0.852	3.37469e-46	1	GLTSCR2
DBI	1.34266e-50	-0.592148	0.491	0.707	4.39425e-46	1	DBI
SH3BGRL3	2.35155e-50	-0.513576	0.906	0.954	7.69616e-46	1	SH3BGRL3
GPR56	8.00233e-50	-0.68927	0.083	0.353	2.619e-45	1	GPR56
RPL7	1.17073e-49	0.285156	1	0.999	3.83158e-45	1	RPL7
MYOM2	1.84079e-49	-1.0368	0.06	0.377	6.02454e-45	1	MYOM2
RPS21	2.10275e-49	0.329712	1	0.997	6.88189e-45	1	RPS21
FXYD5	1.09736e-48	0.562727	0.937	0.773	3.59145e-44	1	FXYD5
S100A6	3.12009e-48	-0.7973	0.549	0.828	1.02114e-43	1	S100A6
ARHGDIB	4.02538e-48	-0.445864	0.891	0.953	1.31743e-43	1	ARHGDIB
RP4-594I10.3	4.27474e-48	0.361851	0.143	0.002	1.39904e-43	1	RP4-594I10.3
RPSA	6.0713e-48	0.402282	1	0.997	1.98702e-43	1	RPSA
TNFRSF18	1.20986e-47	0.663203	0.426	0.103	3.95963e-43	1	TNFRSF18
UBB	1.9964e-47	-0.424162	0.954	0.977	6.5338e-43	1	UBB
SERF2	4.94792e-47	-0.373395	0.971	0.988	1.61935e-42	1	SERF2
RPL28	9.57439e-47	0.290616	1	0.999	3.13351e-42	1	RPL28
RPS7	1.2229e-46	0.29278	0.997	0.998	4.0023e-42	1	RPS7
RPL35	1.11818e-45	0.313013	1	0.997	3.65959e-41	1	RPL35
RPL22	2.51675e-45	0.364214	0.997	0.988	8.23683e-41	1	RPL22
FXYD7	1.1092e-44	0.579111	0.24	0.029	3.63018e-40	1	FXYD7
APMAP	3.39727e-44	-0.638432	0.383	0.62	1.11186e-39	1	APMAP
RPL36A	3.71191e-44	0.456758	0.997	0.956	1.21484e-39	1	RPL36A
SOX4	6.9358e-44	0.906164	0.34	0.054	2.26995e-39	1	SOX4
RPS15	9.82919e-44	0.265822	1	0.999	3.2169e-39	1	RPS15
RPS16	4.30848e-43	0.276213	1	0.999	1.41008e-38	1	RPS16
ANXA2	2.41287e-42	-0.557366	0.091	0.321	7.89683e-38	1	ANXA2
TCF7	7.5477e-42	0.546957	0.654	0.305	2.47021e-37	1	TCF7
COL9A2	1.59615e-41	0.259758	0.123	0.001	5.22387e-37	1	COL9A2
MT2A	4.41016e-41	-1.20651	0.294	0.621	1.44336e-36	1	MT2A
ABHD17A	7.49724e-41	-0.651974	0.371	0.631	2.4537e-36	1	ABHD17A
RPL5	1.21638e-40	0.335134	1	0.996	3.98096e-36	1	RPL5
CAPZB	1.28034e-40	-0.498743	0.48	0.626	4.19029e-36	1	CAPZB
LCP1	4.02286e-40	-0.552595	0.42	0.627	1.3166e-35	1	LCP1
SPTSSB	4.95422e-40	0.522939	0.274	0.025	1.62142e-35	1	SPTSSB
XCL2	9.55423e-40	0.737767	0.754	0.371	3.12691e-35	1	XCL2
PPP1CA	9.89779e-40	-0.470916	0.534	0.68	3.23935e-35	1	PPP1CA
MALAT1	1.60357e-39	-0.335061	1	1	5.24815e-35	1	MALAT1
CALR	2.87604e-39	-0.639324	0.477	0.668	9.4127e-35	1	CALR
RARRES3	3.37191e-39	-0.543822	0.48	0.664	1.10356e-34	1	RARRES3
NAP1L1	1.94866e-38	0.506812	0.843	0.616	6.37757e-34	1	NAP1L1
RORA	2.07133e-38	-0.621701	0.151	0.437	6.77906e-34	1	RORA
RPL38	3.14061e-38	0.277377	1	0.996	1.02786e-33	1	RPL38
EEF1B2	3.31464e-38	0.364051	1	0.963	1.08482e-33	1	EEF1B2
PRSS23	7.32294e-38	-0.715391	0.086	0.345	2.39665e-33	1	PRSS23
PPP2R5C	8.58322e-37	-0.772828	0.326	0.612	2.80912e-32	1	PPP2R5C
PPIA	4.47143e-36	-0.340614	0.829	0.891	1.46341e-31	1	PPIA
PYHIN1	7.60797e-36	-0.640709	0.137	0.392	2.48993e-31	1	PYHIN1
RAC2	8.5887e-36	-0.381974	0.651	0.743	2.81091e-31	1	RAC2
FCRL6	2.02281e-35	-0.587278	0.066	0.289	6.62024e-31	1	FCRL6
RPS11	8.53763e-35	0.253816	1	0.998	2.79419e-30	1	RPS11
HAPLN3	9.40115e-35	0.318371	0.151	0.006	3.07681e-30	1	HAPLN3
COTL1	1.14716e-34	0.575949	0.323	0.045	3.75443e-30	1	COTL1
RPL12	1.48502e-34	0.293367	1	0.997	4.86019e-30	1	RPL12
GPR183	2.05962e-34	0.427848	0.209	0.015	6.74073e-30	1	GPR183
SNHG8	3.24885e-34	0.503208	0.763	0.468	1.06328e-29	1	SNHG8
PPP1R18	3.46957e-34	-0.472195	0.277	0.444	1.13552e-29	1	PPP1R18
C12orf75	8.92755e-34	-0.603702	0.331	0.559	2.92181e-29	1	C12orf75
LITAF	3.1109e-33	-0.602128	0.583	0.803	1.01813e-28	1	LITAF
FLNA	3.5589e-33	-0.571735	0.34	0.553	1.16476e-28	1	FLNA
RPLP0	4.03164e-33	0.410457	0.989	0.954	1.31947e-28	1	RPLP0
ABI3	6.10681e-33	-0.475505	0.04	0.227	1.99864e-28	1	ABI3
ITM2C	6.96193e-33	0.416482	0.146	0.008	2.2785e-28	1	ITM2C
AGTRAP	9.05226e-33	-0.565051	0.094	0.326	2.96262e-28	1	AGTRAP
C1orf21	9.44271e-33	-0.610893	0.143	0.398	3.09041e-28	1	C1orf21
MYL12B	9.59656e-33	-0.380222	0.62	0.718	3.14076e-28	1	MYL12B
ZEB2	1.09181e-32	-0.673611	0.109	0.364	3.57327e-28	1	ZEB2
PPIB	1.85478e-32	-0.449382	0.6	0.717	6.07033e-28	1	PPIB
WDR1	2.04292e-32	-0.473065	0.237	0.402	6.68608e-28	1	WDR1
RPL17	3.51631e-32	0.337117	1	0.97	1.15082e-27	1	RPL17
PPP1R9A	7.56478e-32	0.320839	0.174	0.011	2.4758e-27	1	PPP1R9A
LSP1	9.24305e-32	-0.410418	0.666	0.777	3.02507e-27	1	LSP1
RPL6	1.12157e-31	0.265104	1	0.998	3.67068e-27	1	RPL6
TNFRSF1B	1.34949e-31	-0.551665	0.037	0.262	4.41661e-27	1	TNFRSF1B
NDUFB2	3.26276e-31	-0.423955	0.509	0.664	1.06784e-26	1	NDUFB2
LYAR	3.45423e-31	-0.633732	0.237	0.529	1.1305e-26	1	LYAR
EFHD2	4.74078e-31	-0.582621	0.306	0.556	1.55156e-26	1	EFHD2
CD52	7.09603e-31	0.403542	0.926	0.598	2.32239e-26	1	CD52
DHRS7	1.15754e-30	-0.488255	0.263	0.45	3.78841e-26	1	DHRS7
RPL7A	1.26588e-30	0.254439	1	0.998	4.14297e-26	1	RPL7A
AKR1C3	1.59847e-30	-0.517753	0.043	0.244	5.23146e-26	1	AKR1C3
GATA3	1.76336e-30	0.522717	0.497	0.194	5.77112e-26	1	GATA3
RAP1B	4.24409e-30	-0.383404	0.666	0.731	1.38901e-25	1	RAP1B
PLEK	1.41266e-29	-0.458755	0.171	0.329	4.62334e-25	1	PLEK
INPP4B	1.94592e-29	0.261901	0.109	0.002	6.36861e-25	1	INPP4B
PDIA3	3.51522e-29	-0.438425	0.454	0.62	1.15046e-24	1	PDIA3
SEC11A	6.67736e-29	0.468146	0.717	0.423	2.18537e-24	1	SEC11A
AES	7.66488e-29	-0.544422	0.531	0.707	2.50856e-24	1	AES
SSBP2	3.8279e-28	0.361269	0.194	0.024	1.25279e-23	1	SSBP2
LBH	4.44998e-28	-0.502889	0.123	0.31	1.45639e-23	1	LBH
IGFBP4	5.1217e-28	0.274962	0.137	0.006	1.67623e-23	1	IGFBP4
RHOC	5.89233e-28	-0.457526	0.463	0.612	1.92844e-23	1	RHOC
S100A11	6.72948e-28	-0.420212	0.163	0.282	2.20242e-23	1	S100A11
GNB2L1	2.19636e-27	0.292235	0.997	0.99	7.18826e-23	1	GNB2L1
POMP	2.24633e-27	-0.532496	0.346	0.565	7.35179e-23	1	POMP
HLA-A	4.06038e-27	-0.261176	1	0.998	1.32888e-22	1	HLA-A
CAP1	6.55939e-27	-0.420278	0.451	0.564	2.14676e-22	1	CAP1
LAIR2	8.60898e-27	-0.693833	0.174	0.356	2.81755e-22	1	LAIR2
HCST	1.10391e-26	-0.309643	0.926	0.956	3.61287e-22	1	HCST
FCER1G	1.20814e-26	-0.329672	0.751	0.739	3.95398e-22	1	FCER1G
LGALS1	1.25915e-26	-0.782484	0.277	0.496	4.12093e-22	1	LGALS1
CORO1A	2.06095e-26	-0.272666	0.82	0.84	6.74509e-22	1	CORO1A
DOK2	3.58168e-26	-0.462675	0.414	0.562	1.17221e-21	1	DOK2
CD53	6.58038e-26	-0.409998	0.489	0.606	2.15363e-21	1	CD53
RPSAP58	9.70378e-26	0.349163	0.983	0.915	3.17585e-21	1	RPSAP58
HLA-B	9.81347e-26	-0.427601	1	1	3.21175e-21	1	HLA-B
CCL3	1.12158e-25	-1.56445	0.103	0.379	3.67071e-21	1	CCL3
IFI27L2	1.41863e-25	-0.498795	0.117	0.324	4.6429e-21	1	IFI27L2
CAPN2	2.59014e-25	-0.45893	0.086	0.269	8.47701e-21	1	CAPN2
HINT1	3.24427e-25	0.37563	0.92	0.788	1.06179e-20	1	HINT1
C6orf48	4.77042e-25	0.439638	0.749	0.461	1.56126e-20	1	C6orf48
GLRX	9.30776e-25	-0.434437	0.206	0.361	3.04624e-20	1	GLRX
CARD16	9.67903e-25	-0.475584	0.217	0.394	3.16775e-20	1	CARD16
ATP6V0E1	1.09405e-24	-0.362865	0.334	0.477	3.58061e-20	1	ATP6V0E1
BTF3	1.18336e-24	0.311177	0.986	0.945	3.87289e-20	1	BTF3
SUB1	1.5773e-24	-0.433059	0.6	0.753	5.16219e-20	1	SUB1
HLA-DRA	1.75684e-24	0.481361	0.28	0.052	5.7498e-20	1	HLA-DRA
MRPL10	2.52737e-24	-0.440942	0.071	0.26	8.27157e-20	1	MRPL10
GLIPR1	4.86922e-24	-0.420629	0.066	0.238	1.5936e-19	1	GLIPR1
ARPC4	5.67835e-24	-0.355809	0.491	0.624	1.85841e-19	1	ARPC4
SLC44A1	6.63283e-24	0.31648	0.163	0.019	2.17079e-19	1	SLC44A1
FAM49B	1.40017e-23	-0.436432	0.457	0.617	4.58249e-19	1	FAM49B
BRK1	1.80063e-23	-0.373906	0.369	0.49	5.89309e-19	1	BRK1
MSN	2.15876e-23	-0.374494	0.486	0.611	7.0652e-19	1	MSN
UBC	3.49367e-23	-0.393948	0.854	0.926	1.14341e-18	1	UBC
SRGN	4.24273e-23	-0.328427	0.757	0.877	1.38856e-18	1	SRGN
CMC1	4.64507e-23	0.647653	0.823	0.675	1.52024e-18	1	CMC1
LAPTM5	5.1163e-23	-0.384861	0.749	0.852	1.67446e-18	1	LAPTM5
IFITM3	5.19611e-23	0.533034	0.734	0.433	1.70058e-18	1	IFITM3
CX3CR1	1.1179e-22	-0.324823	0.017	0.135	3.65867e-18	1	CX3CR1
CYCS	1.63792e-22	-0.468865	0.354	0.515	5.3606e-18	1	CYCS
PSAP	1.67006e-22	-0.430366	0.3	0.472	5.46577e-18	1	PSAP
ZAP70	2.00712e-22	-0.397662	0.343	0.471	6.5689e-18	1	ZAP70
EIF3E	2.18241e-22	0.414582	0.834	0.576	7.14258e-18	1	EIF3E
TMA7	2.43628e-22	-0.307548	0.94	0.968	7.97345e-18	1	TMA7
P4HB	3.58457e-22	-0.418985	0.423	0.569	1.17316e-17	1	P4HB
FGR	5.51146e-22	-0.325154	0.297	0.389	1.80379e-17	1	FGR
RHOA	1.0441e-21	-0.32696	0.629	0.703	3.41712e-17	1	RHOA
OAZ1	1.29408e-21	-0.261876	0.84	0.879	4.23525e-17	1	OAZ1
CTSD	1.70145e-21	-0.386996	0.551	0.665	5.5685e-17	1	CTSD
C20orf24	2.07472e-21	-0.807915	0.289	0.549	6.79016e-17	1	C20orf24
ANXA6	6.44053e-21	-0.294337	0.42	0.516	2.10786e-16	1	ANXA6
KLRG1	7.61947e-21	-0.431253	0.109	0.248	2.4937e-16	1	KLRG1
FEZ1	9.36131e-21	-0.442341	0.031	0.199	3.06377e-16	1	FEZ1
PRKCH	1.2861e-20	-0.451892	0.32	0.491	4.20914e-16	1	PRKCH
TMEM2	1.47001e-20	-0.575631	0.14	0.365	4.81105e-16	1	TMEM2
ATF4	1.89934e-20	0.353464	0.694	0.482	6.21615e-16	1	ATF4
TMEM123	2.25284e-20	0.485268	0.503	0.205	7.37309e-16	1	TMEM123
UPP1	2.62806e-20	-0.459307	0.131	0.315	8.60111e-16	1	UPP1
NCR3	2.73081e-20	-0.456769	0.314	0.475	8.9374e-16	1	NCR3
PTPN6	2.89056e-20	-0.347913	0.12	0.244	9.46022e-16	1	PTPN6
MTSS1	3.74178e-20	-0.39553	0.02	0.167	1.22461e-15	1	MTSS1
ALDOA	4.91616e-20	-0.297197	0.62	0.69	1.60896e-15	1	ALDOA
SYNGR1	5.84081e-20	-0.432879	0.017	0.16	1.91158e-15	1	SYNGR1
GUK1	6.36986e-20	-0.370788	0.666	0.777	2.08473e-15	1	GUK1
PLEKHF1	1.21766e-19	-0.367614	0.074	0.224	3.98516e-15	1	PLEKHF1
ANXA4	1.26927e-19	-0.296634	0.023	0.144	4.15408e-15	1	ANXA4
CTSC	1.43502e-19	-0.319936	0.257	0.371	4.69655e-15	1	CTSC
ARPC5	1.45911e-19	-0.292667	0.389	0.431	4.77536e-15	1	ARPC5
OSTF1	2.06495e-19	-0.313595	0.431	0.509	6.75818e-15	1	OSTF1
ATP1B3	3.37398e-19	-0.395957	0.089	0.239	1.10424e-14	1	ATP1B3
SDF2L1	3.59311e-19	-0.443317	0.194	0.351	1.17595e-14	1	SDF2L1
RPA2	4.12485e-19	-0.356057	0.103	0.241	1.34998e-14	1	RPA2
C5orf56	7.36415e-19	-0.413917	0.206	0.352	2.41014e-14	1	C5orf56
GPR82	9.86807e-19	0.369759	0.226	0.047	3.22962e-14	1	GPR82
SH2D2A	1.26291e-18	-0.415332	0.083	0.242	4.13326e-14	1	SH2D2A
AOAH	1.45825e-18	-0.371911	0.143	0.283	4.77256e-14	1	AOAH
APOBEC3G	1.49746e-18	-0.345943	0.289	0.407	4.90089e-14	1	APOBEC3G
MYO1F	1.59357e-18	-0.404364	0.74	0.82	5.21544e-14	1	MYO1F
SKAP1	2.05701e-18	-0.369321	0.309	0.457	6.73218e-14	1	SKAP1
CD74	2.47617e-18	0.402215	0.831	0.68	8.10402e-14	1	CD74
TMEM14C	3.59956e-18	0.336609	0.226	0.042	1.17807e-13	1	TMEM14C
FOS	3.85989e-18	0.425008	0.669	0.468	1.26326e-13	1	FOS
RP11-94L15.2	6.16554e-18	-0.327995	0.043	0.164	2.01786e-13	1	RP11-94L15.2
HDDC2	7.36829e-18	-0.361751	0.174	0.314	2.41149e-13	1	HDDC2
PGAM1	1.05182e-17	-0.315508	0.303	0.387	3.4424e-13	1	PGAM1
EVL	1.63838e-17	-0.294606	0.731	0.778	5.3621e-13	1	EVL
TFDP2	2.0152e-17	-0.415818	0.154	0.332	6.59535e-13	1	TFDP2
YWHAZ	2.55264e-17	-0.349478	0.557	0.658	8.35428e-13	1	YWHAZ
IL32	3.14211e-17	-0.432574	0.494	0.581	1.02835e-12	1	IL32
MYO1G	3.43326e-17	-0.378462	0.366	0.499	1.12364e-12	1	MYO1G
MAPK1	3.74564e-17	-0.464543	0.12	0.287	1.22587e-12	1	MAPK1
APOBEC3C	4.06271e-17	-0.329372	0.16	0.282	1.32964e-12	1	APOBEC3C
CXCR3	4.66129e-17	0.295969	0.189	0.038	1.52555e-12	1	CXCR3
SELT	6.42226e-17	-0.355431	0.294	0.425	2.10188e-12	1	SELT
MYBL1	7.29705e-17	-0.380083	0.077	0.214	2.38818e-12	1	MYBL1
CD244	8.2785e-17	-0.330299	0.109	0.235	2.70939e-12	1	CD244
LINC00152	1.30581e-16	-0.427192	0.109	0.265	4.27367e-12	1	LINC00152
LAT2	1.69668e-16	-0.330305	0.189	0.298	5.55289e-12	1	LAT2
UBL5	1.76472e-16	-0.258842	0.583	0.624	5.77556e-12	1	UBL5
SYPL1	2.58477e-16	0.303539	0.18	0.046	8.45944e-12	1	SYPL1
PTPRC	2.69606e-16	-0.302175	0.554	0.646	8.82366e-12	1	PTPRC
TMEM71	3.60826e-16	-0.296064	0.051	0.161	1.18091e-11	1	TMEM71
CASP1	4.2195e-16	-0.278765	0.051	0.163	1.38096e-11	1	CASP1
TNFRSF4	4.72552e-16	0.318859	0.151	0.035	1.54657e-11	1	TNFRSF4
SELPLG	5.10756e-16	-0.304408	0.129	0.238	1.6716e-11	1	SELPLG
IL2RG	6.36904e-16	-0.324572	0.526	0.619	2.08446e-11	1	IL2RG
TPM3	8.02002e-16	-0.334844	0.7	0.773	2.62479e-11	1	TPM3
TAGLN2	8.34785e-16	0.438754	0.706	0.515	2.73208e-11	1	TAGLN2
PABPC1	9.22816e-16	0.26483	0.98	0.904	3.02019e-11	1	PABPC1
DAD1	9.3678e-16	-0.29088	0.337	0.414	3.06589e-11	1	DAD1
CISD3	1.13229e-15	-0.320268	0.106	0.226	3.70575e-11	1	CISD3
THEMIS2	1.14448e-15	-0.400901	0.126	0.28	3.74564e-11	1	THEMIS2
UBE2L3	1.43661e-15	-0.311122	0.346	0.483	4.70172e-11	1	UBE2L3
PSMA7	1.53052e-15	-0.303381	0.454	0.542	5.00908e-11	1	PSMA7
HMOX2	1.81528e-15	-0.281824	0.131	0.242	5.94104e-11	1	HMOX2
PLA2G16	2.04197e-15	-0.331993	0.106	0.243	6.68297e-11	1	PLA2G16
STAT4	2.18072e-15	-0.456703	0.22	0.408	7.13707e-11	1	STAT4
GNPTAB	2.68573e-15	-0.408467	0.131	0.287	8.78987e-11	1	GNPTAB
COX6A1	3.29815e-15	-0.285415	0.597	0.63	1.07942e-10	1	COX6A1
ZFAS1	3.50649e-15	0.323968	0.749	0.533	1.1476e-10	1	ZFAS1
TGFB1	3.57109e-15	-0.381091	0.603	0.714	1.16875e-10	1	TGFB1
DYNLL1	3.84971e-15	-0.294696	0.169	0.262	1.25993e-10	1	DYNLL1
PRDM1	3.93355e-15	-0.382761	0.037	0.183	1.28737e-10	1	PRDM1
SCP2	5.48594e-15	-0.308521	0.297	0.401	1.79544e-10	1	SCP2
BIN2	6.64454e-15	-0.296508	0.78	0.827	2.17463e-10	1	BIN2
CCND3	7.08499e-15	-0.308155	0.634	0.727	2.31878e-10	1	CCND3
HNRNPDL	7.8215e-15	-0.309818	0.743	0.819	2.55982e-10	1	HNRNPDL
LAIR1	8.3583e-15	-0.336876	0.249	0.306	2.73551e-10	1	LAIR1
TBC1D10C	1.04391e-14	-0.295164	0.429	0.551	3.41649e-10	1	TBC1D10C
C9orf89	1.18772e-14	0.335689	0.277	0.105	3.88716e-10	1	C9orf89
MT1X	1.25653e-14	-0.460884	0.077	0.209	4.11236e-10	1	MT1X
CEP78	1.39745e-14	-0.427723	0.206	0.368	4.57358e-10	1	CEP78
SYTL1	1.7429e-14	-0.332317	0.263	0.389	5.70417e-10	1	SYTL1
ZFP36L1	1.792e-14	0.462498	0.474	0.374	5.86486e-10	1	ZFP36L1
NFKBID	1.87733e-14	0.322336	0.206	0.06	6.14412e-10	1	NFKBID
LCK	2.18867e-14	-0.307919	0.423	0.497	7.16308e-10	1	LCK
SNRPB	2.30089e-14	-0.298822	0.514	0.609	7.53037e-10	1	SNRPB
UQCR10	2.48689e-14	-0.253318	0.437	0.524	8.13909e-10	1	UQCR10
RNF166	2.52129e-14	-0.482638	0.214	0.397	8.25169e-10	1	RNF166
GTF3C1	3.04473e-14	-0.377797	0.043	0.172	9.96479e-10	1	GTF3C1
LTA4H	3.17695e-14	0.344919	0.246	0.087	1.03975e-09	1	LTA4H
GOLGA7	3.18217e-14	-0.344672	0.131	0.275	1.04146e-09	1	GOLGA7
HCLS1	3.42622e-14	-0.309366	0.377	0.473	1.12133e-09	1	HCLS1
CLEC2B	3.45517e-14	-0.354034	0.406	0.517	1.13081e-09	1	CLEC2B
MIR4435-1HG	4.066e-14	-0.281611	0.026	0.129	1.33072e-09	1	MIR4435-1HG
PLP2	4.18434e-14	0.364855	0.294	0.13	1.36945e-09	1	PLP2
RHOG	4.55995e-14	-0.292994	0.294	0.403	1.49238e-09	1	RHOG
TIGIT	5.82896e-14	-0.257583	0.043	0.141	1.9077e-09	1	TIGIT
PDIA6	6.36726e-14	-0.25354	0.243	0.32	2.08388e-09	1	PDIA6
ITGAL	6.55376e-14	-0.340101	0.289	0.397	2.14491e-09	1	ITGAL
MVD	6.96775e-14	-0.353738	0.211	0.359	2.2804e-09	1	MVD
BSG	9.8404e-14	-0.264366	0.489	0.548	3.22057e-09	1	BSG
HSPA8	1.09923e-13	-0.268192	0.583	0.635	3.59756e-09	1	HSPA8
RNF167	1.40991e-13	-0.306346	0.191	0.307	4.61437e-09	1	RNF167
IDH2	1.79903e-13	-0.27102	0.257	0.355	5.88787e-09	1	IDH2
WIPF1	1.8673e-13	-0.315143	0.477	0.598	6.1113e-09	1	WIPF1
SPN	1.94639e-13	-0.264885	0.271	0.331	6.37013e-09	1	SPN
SLC44A2	2.23885e-13	-0.32306	0.146	0.269	7.32732e-09	1	SLC44A2
FUT7	2.24498e-13	0.27471	0.12	0.02	7.34736e-09	1	FUT7
RP11-81H14.2	3.10812e-13	-0.265203	0.071	0.167	1.01723e-08	1	RP11-81H14.2
PPDPF	3.45066e-13	-0.340878	0.64	0.726	1.12933e-08	1	PPDPF
HSPB1	3.55121e-13	0.316296	0.254	0.138	1.16224e-08	1	HSPB1
MYEOV2	4.33471e-13	-0.294	0.48	0.542	1.41866e-08	1	MYEOV2
CD2	4.5006e-13	0.473142	0.583	0.324	1.47296e-08	1	CD2
ANKRD20A4	5.42104e-13	-0.303342	0.014	0.111	1.7742e-08	1	ANKRD20A4
GIMAP7	6.582e-13	-0.299094	0.229	0.311	2.15416e-08	1	GIMAP7
TSEN54	9.284e-13	-0.355402	0.169	0.314	3.03847e-08	1	TSEN54
HLA-DRB1	1.06358e-12	0.348923	0.309	0.117	3.4809e-08	1	HLA-DRB1
LSM3	1.18378e-12	-0.280524	0.286	0.386	3.87427e-08	1	LSM3
LRP10	1.3395e-12	-0.338518	0.211	0.339	4.38392e-08	1	LRP10
SSBP3	1.43434e-12	-0.321535	0.071	0.191	4.6943e-08	1	SSBP3
VPS37B	1.6649e-12	-0.412861	0.134	0.292	5.4489e-08	1	VPS37B
LMAN2	1.76216e-12	-0.276022	0.257	0.355	5.7672e-08	1	LMAN2
LDHA	2.55209e-12	-0.298623	0.534	0.593	8.35248e-08	1	LDHA
GLIPR2	2.64893e-12	-0.314831	0.309	0.43	8.6694e-08	1	GLIPR2
APOL6	2.69645e-12	-0.425175	0.169	0.32	8.82493e-08	1	APOL6
RGS2	3.37622e-12	-0.475377	0.103	0.269	1.10497e-07	1	RGS2
SH3KBP1	3.86725e-12	-0.312418	0.149	0.273	1.26567e-07	1	SH3KBP1
LAT	4.11539e-12	-0.3296	0.254	0.366	1.34688e-07	1	LAT
DNAJB11	4.73782e-12	-0.295452	0.14	0.245	1.55059e-07	1	DNAJB11
NSMCE1	5.14438e-12	0.348782	0.369	0.165	1.68365e-07	1	NSMCE1
RP11-796E2.4	6.17981e-12	0.287272	0.251	0.091	2.02253e-07	1	RP11-796E2.4
DNAJB6	7.62508e-12	-0.410673	0.406	0.567	2.49553e-07	1	DNAJB6
ARL6IP1	8.4383e-12	-0.299237	0.186	0.299	2.76169e-07	1	ARL6IP1
SIRT2	1.03919e-11	-0.343227	0.186	0.314	3.40107e-07	1	SIRT2
TNFRSF14	1.10418e-11	-0.329803	0.243	0.368	3.61375e-07	1	TNFRSF14
PDE4D	1.19536e-11	-0.378244	0.086	0.221	3.91216e-07	1	PDE4D
DSTN	1.27005e-11	-0.395521	0.414	0.537	4.15661e-07	1	DSTN
SRSF3	1.37045e-11	-0.310147	0.571	0.657	4.4852e-07	1	SRSF3
HSP90B1	1.42874e-11	-0.292239	0.386	0.475	4.67597e-07	1	HSP90B1
CD320	1.47812e-11	-0.347028	0.131	0.247	4.83758e-07	1	CD320
IFNGR1	1.72098e-11	-0.343979	0.06	0.187	5.63241e-07	1	IFNGR1
MYH9	1.83908e-11	-0.274118	0.243	0.335	6.01895e-07	1	MYH9
HIPK2	1.98571e-11	-0.301369	0.066	0.172	6.49884e-07	1	HIPK2
POLR3GL	2.14545e-11	-0.305691	0.289	0.4	7.02162e-07	1	POLR3GL
SAP18	2.19872e-11	-0.28714	0.546	0.664	7.19599e-07	1	SAP18
ZCCHC17	2.22455e-11	-0.254933	0.069	0.154	7.28052e-07	1	ZCCHC17
SHISA5	3.06635e-11	-0.266492	0.214	0.302	1.00356e-06	1	SHISA5
RNF213	3.32106e-11	-0.264485	0.591	0.666	1.08692e-06	1	RNF213
FTH1	3.34805e-11	-0.353552	0.991	0.993	1.09575e-06	1	FTH1
CYTIP	3.67084e-11	-0.28979	0.206	0.309	1.20139e-06	1	CYTIP
SUMF2	4.43193e-11	-0.307928	0.194	0.306	1.45048e-06	1	SUMF2
VAMP5	4.65352e-11	-0.315272	0.214	0.315	1.523e-06	1	VAMP5
GNG5	5.28164e-11	-0.250086	0.366	0.439	1.72857e-06	1	GNG5
PTGDS	5.61091e-11	-1.28408	0.014	0.123	1.83634e-06	1	PTGDS
IL18R1	5.90596e-11	0.271877	0.209	0.068	1.9329e-06	1	IL18R1
MIAT	5.96483e-11	-0.278085	0.009	0.102	1.95217e-06	1	MIAT
PRR13	8.12601e-11	-0.264067	0.546	0.622	2.65948e-06	1	PRR13
GYPC	9.00757e-11	-0.292281	0.483	0.588	2.948e-06	1	GYPC
EBP	1.03612e-10	-0.280759	0.12	0.22	3.39101e-06	1	EBP
RAP1GAP2	1.13611e-10	-0.252191	0.077	0.172	3.71825e-06	1	RAP1GAP2
UBE2F	1.21945e-10	-0.295344	0.28	0.383	3.991e-06	1	UBE2F
TMED9	1.44786e-10	-0.256484	0.349	0.408	4.73855e-06	1	TMED9
EVI2B	1.66247e-10	-0.250207	0.134	0.247	5.44095e-06	1	EVI2B
PTGER2	1.9106e-10	-0.29495	0.1	0.196	6.25301e-06	1	PTGER2
ZNF428	2.15563e-10	-0.285376	0.294	0.382	7.05494e-06	1	ZNF428
MAP1LC3B	2.30281e-10	-0.332655	0.429	0.541	7.53664e-06	1	MAP1LC3B
IGF2R	3.03537e-10	-0.250844	0.054	0.142	9.93416e-06	1	IGF2R
CD47	3.04743e-10	-0.293251	0.326	0.411	9.97363e-06	1	CD47
PPP1R15A	3.14202e-10	0.26901	0.574	0.419	1.02832e-05	1	PPP1R15A
MIEN1	3.14463e-10	-0.298648	0.231	0.336	1.02918e-05	1	MIEN1
PTPN18	3.16822e-10	-0.277144	0.151	0.243	1.0369e-05	1	PTPN18
FYN	3.65267e-10	-0.351505	0.354	0.461	1.19544e-05	1	FYN
F2R	4.31684e-10	-0.293857	0.051	0.162	1.41282e-05	1	F2R
ARHGEF1	5.95934e-10	-0.281721	0.409	0.472	1.95037e-05	1	ARHGEF1
SCAND1	6.44188e-10	-0.275568	0.457	0.512	2.1083e-05	1	SCAND1
TXNIP	6.58249e-10	0.306785	0.969	0.891	2.15432e-05	1	TXNIP
UAP1	6.78665e-10	-0.27161	0.043	0.145	2.22114e-05	1	UAP1
TCF25	6.82987e-10	-0.327661	0.62	0.689	2.23528e-05	1	TCF25
CCNH	6.9073e-10	-0.380417	0.151	0.274	2.26062e-05	1	CCNH
SYNE1	1.13514e-09	-0.349744	0.269	0.396	3.71509e-05	1	SYNE1
SGSM3	1.28657e-09	0.278767	0.277	0.117	4.2107e-05	1	SGSM3
TMEM59	1.44419e-09	-0.251786	0.449	0.502	4.72654e-05	1	TMEM59
GSAP	2.03449e-09	-0.320895	0.163	0.268	6.65848e-05	1	GSAP
ITGB7	2.10991e-09	-0.271085	0.203	0.295	6.90531e-05	1	ITGB7
SUPT4H1	2.18812e-09	-0.255159	0.191	0.288	7.16129e-05	1	SUPT4H1
HSP90AA1	2.28023e-09	-0.277712	0.72	0.787	7.46275e-05	1	HSP90AA1
IDS	2.44538e-09	-0.36603	0.337	0.445	8.00325e-05	1	IDS
FOSB	2.45322e-09	0.35745	0.286	0.152	8.02891e-05	1	FOSB
CREM	2.63482e-09	-0.386802	0.091	0.214	8.62323e-05	1	CREM
BEX2	2.71761e-09	0.267622	0.297	0.132	8.8942e-05	1	BEX2
EIF1	3.04309e-09	-0.293468	1	1	9.95943e-05	1	EIF1
C9orf142	3.30081e-09	-0.271209	0.543	0.619	0.000108029	1	C9orf142
SRPK2	3.37141e-09	-0.27382	0.211	0.279	0.00011034	1	SRPK2
NDUFA6	3.48964e-09	-0.254116	0.274	0.35	0.000114209	1	NDUFA6
SNORD3A	4.74689e-09	-0.301419	0.106	0.176	0.000155356	1	SNORD3A
CIB1	6.39177e-09	-0.259297	0.477	0.531	0.00020919	1	CIB1
RP11-485G4.2	6.6327e-09	-0.263804	0.074	0.169	0.000217075	1	RP11-485G4.2
HELZ	7.47565e-09	-0.253597	0.203	0.307	0.000244663	1	HELZ
SUN2	7.85579e-09	-0.296641	0.303	0.399	0.000257104	1	SUN2
NCAM1	1.04033e-08	0.278101	0.286	0.124	0.000340478	1	NCAM1
FAM107B	1.39614e-08	-0.261133	0.229	0.303	0.00045693	1	FAM107B
SLC15A4	1.49022e-08	-0.341654	0.083	0.196	0.00048772	1	SLC15A4
ARL4C	1.57268e-08	-0.302047	0.494	0.575	0.000514708	1	ARL4C
PBXIP1	1.64699e-08	0.250776	0.309	0.175	0.000539026	1	PBXIP1
CALM3	1.74888e-08	-0.269246	0.417	0.474	0.000572374	1	CALM3
PITPNC1	1.87761e-08	-0.302645	0.1	0.211	0.000614503	1	PITPNC1
CRIP1	1.92301e-08	0.283657	0.62	0.535	0.000629364	1	CRIP1
CYTH1	2.32499e-08	-0.290483	0.277	0.383	0.000760923	1	CYTH1
RAB5C	2.4337e-08	-0.258423	0.369	0.444	0.000796501	1	RAB5C
C1orf174	2.76383e-08	-0.303142	0.129	0.228	0.000904546	1	C1orf174
TGFBR3	3.33745e-08	-0.254678	0.16	0.242	0.00109228	1	TGFBR3
RAB7L1	3.52789e-08	-0.254772	0.137	0.22	0.00115461	1	RAB7L1
RRBP1	4.01863e-08	0.275846	0.326	0.197	0.00131522	1	RRBP1
PIP4K2A	4.37191e-08	-0.277916	0.371	0.445	0.00143084	1	PIP4K2A
SMDT1	5.61261e-08	0.263482	0.68	0.47	0.0018369	1	SMDT1
TBX21	7.29988e-08	-0.252571	0.083	0.166	0.0023891	1	TBX21
TMEM160	1.24801e-07	-0.326252	0.191	0.313	0.00408448	1	TMEM160
2018-09-09	1.5086e-07	-0.274595	0.434	0.505	0.00493733	1	2018-09-09
ITPRIP	1.653e-07	-0.271858	0.046	0.141	0.00540995	1	ITPRIP
SELK	1.7037e-07	-0.346826	0.449	0.558	0.00557586	1	SELK
HSPA5	1.90594e-07	-0.256995	0.374	0.457	0.00623776	1	HSPA5
PTPRE	1.99216e-07	-0.276512	0.157	0.256	0.00651993	1	PTPRE
HMGN2	2.07688e-07	-0.25441	0.711	0.755	0.00679722	1	HMGN2
CD8A	3.00607e-07	-0.269516	0.054	0.131	0.00983825	1	CD8A
LAPTM4A	3.05441e-07	-0.26403	0.203	0.282	0.00999648	1	LAPTM4A
PXN	3.14589e-07	-0.255069	0.209	0.284	0.0102959	1	PXN
SORL1	3.58599e-07	-0.349258	0.317	0.433	0.0117362	1	SORL1
KLRC1	3.63376e-07	0.401954	0.68	0.422	0.0118926	1	KLRC1
CASP8	3.90001e-07	-0.254334	0.231	0.312	0.0127639	1	CASP8
SNRPG	4.52039e-07	-0.259371	0.229	0.317	0.0147943	1	SNRPG
FGFBP2.1	2.15799e-306	-1.46994	0.467	0.904	7.06267e-302	2	FGFBP2
GZMB.1	2.18473e-151	-0.875152	0.616	0.896	7.15019e-147	2	GZMB
GZMK.1	3.73965e-129	0.944376	0.447	0.08	1.22391e-124	2	GZMK
FCGR3A.1	6.17008e-118	-0.92574	0.31	0.662	2.01934e-113	2	FCGR3A
SPON2.1	4.25653e-116	-0.926789	0.471	0.775	1.39308e-111	2	SPON2
S100A4.1	4.19703e-104	-0.669639	0.825	0.943	1.3736e-99	2	S100A4
B2M.1	3.76101e-102	-0.276382	1	1	1.2309e-97	2	B2M
GZMH.1	6.52941e-101	-0.815489	0.43	0.748	2.13695e-96	2	GZMH
NKG7.1	2.32544e-88	-0.354378	0.998	0.994	7.61071e-84	2	NKG7
LGALS1.1	1.03471e-85	-0.981253	0.201	0.533	3.3864e-81	2	LGALS1
CST7.1	1.27382e-79	-0.471986	0.925	0.95	4.16895e-75	2	CST7
MYOM2.1	4.53522e-66	-0.814359	0.126	0.398	1.48429e-61	2	MYOM2
PRSS23.1	1.88089e-64	-0.651913	0.108	0.368	6.15578e-60	2	PRSS23
CMC1.1	9.70351e-60	0.546839	0.853	0.654	3.17576e-55	2	CMC1
S100A6.1	2.3061e-59	-0.555928	0.655	0.838	7.54739e-55	2	S100A6
XCL1.1	2.58181e-59	0.668006	0.537	0.242	8.44973e-55	2	XCL1
HLA-C.1	1.61452e-56	-0.258583	0.998	1	5.28402e-52	2	HLA-C
CYBA.1	7.64422e-55	-0.403205	0.908	0.956	2.5018e-50	2	CYBA
PRF1.1	1.28085e-51	-0.700337	0.512	0.649	4.19198e-47	2	PRF1
PABPC1.1	4.68602e-49	0.340946	0.95	0.902	1.53364e-44	2	PABPC1
CD44.1	1.16155e-47	0.447065	0.655	0.382	3.80152e-43	2	CD44
XCL2.1	3.77691e-42	0.509627	0.616	0.356	1.23611e-37	2	XCL2
ARPC2.1	6.60471e-42	-0.308003	0.902	0.948	2.16159e-37	2	ARPC2
PIK3R1	1.0272e-40	0.399375	0.605	0.376	3.36181e-36	2	PIK3R1
CCL4.1	3.4698e-40	-0.69235	0.39	0.615	1.1356e-35	2	CCL4
SH3BGRL3.1	4.12213e-39	-0.338342	0.911	0.959	1.34909e-34	2	SH3BGRL3
CD27	4.12627e-39	0.286313	0.124	0.015	1.35045e-34	2	CD27
ITGB2.1	4.45782e-39	-0.350793	0.848	0.905	1.45895e-34	2	ITGB2
CD99.1	2.62042e-37	-0.381554	0.722	0.828	8.57611e-33	2	CD99
FCRL6.1	3.6775e-37	-0.438111	0.118	0.303	1.20357e-32	2	FCRL6
RP11-277L2.4	6.04886e-37	0.420254	0.359	0.166	1.97967e-32	2	RP11-277L2.4
GNLY	1.39831e-34	-0.278162	0.973	0.986	4.57638e-30	2	GNLY
GPR56.1	1.36814e-33	-0.419147	0.187	0.362	4.47766e-29	2	GPR56
ACTB.1	6.70013e-31	-0.336964	0.987	0.993	2.19282e-26	2	ACTB
CLDND1	2.35387e-30	0.390148	0.39	0.213	7.70376e-26	2	CLDND1
LAIR2.1	2.71298e-30	-0.537423	0.201	0.37	8.87906e-26	2	LAIR2
AKR1C3.1	7.2573e-30	-0.382364	0.1	0.255	2.37517e-25	2	AKR1C3
CD52.1	8.11642e-30	-0.504061	0.537	0.633	2.65634e-25	2	CD52
IFRD1	6.15482e-28	0.429722	0.503	0.375	2.01435e-23	2	IFRD1
CX3CR1.1	1.09164e-27	-0.302969	0.036	0.144	3.57272e-23	2	CX3CR1
IGFBP7.1	1.59473e-26	-0.373703	0.052	0.181	5.21922e-22	2	IGFBP7
ANXA1	2.9236e-26	-0.298491	0.401	0.568	9.56836e-22	2	ANXA1
DBI.1	1.51352e-25	-0.299629	0.609	0.708	4.95345e-21	2	DBI
ZEB2.1	7.54899e-25	-0.38697	0.209	0.373	2.47063e-20	2	ZEB2
ITGB7.1	8.30568e-25	-0.351687	0.163	0.311	2.71828e-20	2	ITGB7
TMEM173	1.25157e-24	-0.282836	0.046	0.158	4.09613e-20	2	TMEM173
SPTSSB.1	2.0453e-23	0.251254	0.122	0.026	6.69385e-19	2	SPTSSB
EMP3	7.60822e-23	-0.304104	0.586	0.689	2.49002e-18	2	EMP3
EIF3G	1.03529e-22	0.279946	0.853	0.764	3.38831e-18	2	EIF3G
TCF7.1	1.98814e-22	0.297427	0.479	0.3	6.50678e-18	2	TCF7
CTSD.1	2.94248e-22	-0.28376	0.571	0.673	9.63015e-18	2	CTSD
CD247.1	1.61999e-21	-0.270172	0.795	0.833	5.3019e-17	2	CD247
SPN.1	1.77602e-21	-0.307192	0.226	0.345	5.81256e-17	2	SPN
DSTN.1	2.14645e-21	-0.32667	0.396	0.553	7.02489e-17	2	DSTN
UCP2	5.35497e-21	-0.271417	0.504	0.588	1.75257e-16	2	UCP2
TTC38.1	6.68701e-21	-0.324288	0.32	0.429	2.18852e-16	2	TTC38
GZMA.1	1.16516e-20	-0.253835	0.776	0.837	3.81332e-16	2	GZMA
KLRC1.1	3.04549e-20	0.386597	0.596	0.41	9.96728e-16	2	KLRC1
PTGDS.1	4.40557e-19	-1.14383	0.038	0.13	1.44186e-14	2	PTGDS
AES.1	4.63819e-19	-0.264257	0.586	0.715	1.51799e-14	2	AES
GTF3C1.1	3.51937e-17	-0.290947	0.073	0.18	1.15182e-12	2	GTF3C1
CAP1.1	7.44121e-17	-0.255623	0.483	0.57	2.43536e-12	2	CAP1
PDCD4	8.27622e-17	0.27858	0.438	0.29	2.70864e-12	2	PDCD4
TIMP1	2.64146e-16	-0.308655	0.107	0.215	8.64497e-12	2	TIMP1
CAPN12	2.77598e-16	0.258989	0.212	0.103	9.08521e-12	2	CAPN12
SH2D1A	2.84775e-16	0.274692	0.323	0.19	9.3201e-12	2	SH2D1A
SYNGR1.1	3.11869e-16	-0.294547	0.068	0.166	1.02068e-11	2	SYNGR1
DHRS7.1	5.26302e-16	-0.251175	0.364	0.451	1.72248e-11	2	DHRS7
FLNA.1	8.04477e-16	-0.278525	0.442	0.557	2.63289e-11	2	FLNA
ABHD17A.1	1.07839e-15	-0.275278	0.521	0.631	3.52935e-11	2	ABHD17A
SSBP3.1	1.33205e-15	-0.250137	0.094	0.2	4.35955e-11	2	SSBP3
SCP2.1	3.07933e-15	-0.254141	0.307	0.41	1.0078e-10	2	SCP2
CD74.1	3.52687e-15	0.256071	0.788	0.671	1.15427e-10	2	CD74
LAIR1.1	1.92068e-13	-0.290918	0.231	0.315	6.28601e-09	2	LAIR1
CNN2	3.01399e-13	0.253795	0.4	0.271	9.86419e-09	2	CNN2
IL2RB	4.97656e-13	0.260361	0.693	0.615	1.62873e-08	2	IL2RB
TMEM107.1	2.58679e-11	-0.343915	0.121	0.195	8.46605e-07	2	TMEM107
CCL5.1	2.98791e-11	-0.286065	0.741	0.792	9.77882e-07	2	CCL5
CCL3.1	9.52238e-10	-0.593137	0.272	0.377	3.11649e-05	2	CCL3
IFIT2	5.92306e-09	-0.50588	0.069	0.139	0.00019385	2	IFIT2
WDR74	1.21079e-08	-0.495909	0.361	0.361	0.000396268	2	WDR74
C12orf57	5.0868e-08	-0.269652	0.479	0.546	0.00166481	2	C12orf57
C20orf24.1	3.38344e-07	-0.260069	0.445	0.549	0.0110733	2	C20orf24
ZFP36	1.7166e-118	0.790227	0.932	0.746	5.61808e-114	3	ZFP36
IER2	3.36045e-106	0.748266	0.904	0.766	1.09981e-101	3	IER2
JUNB	2.69315e-104	0.713578	0.951	0.815	8.81413e-100	3	JUNB
FOS.1	1.06664e-63	0.682448	0.728	0.44	3.49089e-59	3	FOS
NFKBIA	3.93579e-62	0.624288	0.892	0.762	1.28811e-57	3	NFKBIA
TSPYL2.1	2.37702e-54	0.658182	0.541	0.272	7.7795e-50	3	TSPYL2
NR4A2.1	3.88274e-48	0.630933	0.552	0.297	1.27074e-43	3	NR4A2
CCL3.2	6.32511e-47	0.796796	0.589	0.324	2.07008e-42	3	CCL3
JUN	8.74573e-46	0.518936	0.846	0.644	2.8623e-41	3	JUN
BTG2	2.02984e-44	0.509865	0.689	0.489	6.64327e-40	3	BTG2
CXCR4	7.86742e-35	0.48499	0.709	0.518	2.57485e-30	3	CXCR4
EIF1.1	3.61495e-34	0.252202	1	1	1.1831e-29	3	EIF1
RBM39.1	7.84836e-34	0.355668	0.968	0.926	2.56861e-29	3	RBM39
PPP1R15A.1	1.02079e-33	0.475782	0.615	0.398	3.34083e-29	3	PPP1R15A
SERTAD1.1	4.5673e-33	0.449203	0.375	0.194	1.49479e-28	3	SERTAD1
CSRNP1	7.7122e-32	0.488795	0.436	0.237	2.52405e-27	3	CSRNP1
MT2A.1	9.66296e-31	0.708917	0.695	0.584	3.16249e-26	3	MT2A
IFRD1.1	2.21914e-28	0.41678	0.559	0.367	7.2628e-24	3	IFRD1
C20orf24.2	2.60627e-26	0.45162	0.687	0.507	8.5298e-22	3	C20orf24
BTG1	6.16868e-26	0.456952	0.783	0.668	2.01889e-21	3	BTG1
PMAIP1.1	2.66665e-25	0.398731	0.618	0.411	8.7274e-21	3	PMAIP1
RGS1	1.36065e-24	0.434508	0.28	0.136	4.45314e-20	3	RGS1
ZNF331.1	1.47505e-24	0.424953	0.366	0.202	4.82755e-20	3	ZNF331
BHLHE40	2.50491e-24	0.392798	0.464	0.316	8.19807e-20	3	BHLHE40
CCL4.2	3.3378e-24	0.396902	0.723	0.558	1.09239e-19	3	CCL4
SRSF2	1.92658e-23	0.343828	0.752	0.641	6.30531e-19	3	SRSF2
ZC3H12A	3.47563e-23	0.372619	0.319	0.168	1.1375e-18	3	ZC3H12A
IRF2BP2	4.82344e-22	0.359558	0.392	0.239	1.57861e-17	3	IRF2BP2
TNFAIP3	5.14794e-22	0.427939	0.458	0.326	1.68482e-17	3	TNFAIP3
YPEL5	2.64223e-21	0.373603	0.561	0.403	8.64751e-17	3	YPEL5
IRF1	5.95842e-21	0.313172	0.816	0.749	1.95007e-16	3	IRF1
GZMK.2	1.58016e-20	-0.558724	0.033	0.152	5.17154e-16	3	GZMK
EPC1	7.56419e-20	0.317567	0.757	0.633	2.47561e-15	3	EPC1
CCNL1	2.06319e-19	0.299472	0.769	0.663	6.7524e-15	3	CCNL1
TXNIP.1	3.71219e-19	-0.286776	0.813	0.909	1.21492e-14	3	TXNIP
SRSF7.1	5.1407e-19	0.323162	0.709	0.607	1.68245e-14	3	SRSF7
GADD45B	5.22831e-19	0.317773	0.54	0.404	1.71112e-14	3	GADD45B
CTD-2035E11.3	1.50212e-18	0.32207	0.314	0.174	4.91614e-14	3	CTD-2035E11.3
ILF3-AS1	1.52094e-18	0.340782	0.385	0.274	4.97772e-14	3	ILF3-AS1
RGS2.1	4.73714e-17	0.377041	0.377	0.239	1.55037e-12	3	RGS2
SLC38A2	1.02635e-16	0.295988	0.445	0.304	3.35903e-12	3	SLC38A2
NFKBIZ	3.09685e-16	0.32345	0.318	0.178	1.01354e-11	3	NFKBIZ
DUSP1	4.01123e-16	0.319896	0.392	0.244	1.3128e-11	3	DUSP1
IRS2	4.4002e-16	0.326831	0.247	0.125	1.4401e-11	3	IRS2
SDR42E2	5.27356e-16	0.277211	0.195	0.096	1.72593e-11	3	SDR42E2
IER5	6.91762e-16	0.289492	0.235	0.119	2.264e-11	3	IER5
DNAJA1	7.9715e-16	0.284607	0.527	0.391	2.60891e-11	3	DNAJA1
CREM.1	9.94956e-16	0.316516	0.318	0.188	3.25629e-11	3	CREM
CD69	1.60871e-15	0.326118	0.6	0.463	5.26497e-11	3	CD69
ATG2A	4.09327e-15	0.365099	0.536	0.418	1.33965e-10	3	ATG2A
ZBTB10	1.82748e-14	0.260142	0.232	0.122	5.98099e-10	3	ZBTB10
TMEM2.1	7.01511e-14	0.295048	0.467	0.331	2.2959e-09	3	TMEM2
MAFF	1.77779e-13	0.252717	0.189	0.093	5.81834e-09	3	MAFF
FOSB.1	2.00819e-13	0.263775	0.245	0.146	6.5724e-09	3	FOSB
CD3E	2.10497e-13	-0.320767	0.067	0.176	6.88915e-09	3	CD3E
CCNH.1	1.1717e-12	0.284642	0.353	0.252	3.83475e-08	3	CCNH
ZFP36L2	1.47095e-12	0.283092	0.561	0.466	4.81412e-08	3	ZFP36L2
MYLIP	1.56239e-12	0.284433	0.482	0.365	5.11338e-08	3	MYLIP
CCL3L1	3.28005e-12	0.269169	0.139	0.055	1.07349e-07	3	CCL3L1
AMD1	4.14827e-12	0.273697	0.4	0.304	1.35765e-07	3	AMD1
SLC15A4.1	6.9189e-12	0.278417	0.27	0.175	2.26442e-07	3	SLC15A4
JMJD6	9.89658e-12	0.282531	0.304	0.206	3.23895e-07	3	JMJD6
LINC00936	9.94651e-12	0.260931	0.248	0.15	3.25529e-07	3	LINC00936
CLK1.1	4.52484e-11	0.254172	0.614	0.516	1.48089e-06	3	CLK1
PRF1.2	4.84739e-11	-0.425157	0.516	0.647	1.58645e-06	3	PRF1
PIM1	1.4616e-10	0.265714	0.26	0.189	4.78352e-06	3	PIM1
SELL.1	1.64217e-10	-0.415978	0.168	0.327	5.37451e-06	3	SELL
CORO1A.1	1.8867e-10	-0.263745	0.769	0.85	6.17478e-06	3	CORO1A
RAC2.1	3.75914e-10	-0.259742	0.642	0.753	1.23029e-05	3	RAC2
GZMA.2	4.83383e-10	-0.279902	0.774	0.837	1.58201e-05	3	GZMA
ARPC1B	2.17205e-09	-0.310554	0.473	0.632	7.10869e-05	3	ARPC1B
PTGDS.2	2.63053e-09	0.541429	0.192	0.103	8.6092e-05	3	PTGDS
RHOH	5.99202e-09	0.253125	0.349	0.26	0.000196107	3	RHOH
TLE4	7.40709e-09	0.256155	0.422	0.335	0.000242419	3	TLE4
KLRC1.2	8.80618e-09	-0.390561	0.308	0.46	0.000288209	3	KLRC1
UCP2.1	1.46997e-08	-0.329514	0.458	0.595	0.000481093	3	UCP2
CD52.2	3.07428e-08	-0.297571	0.52	0.635	0.00100615	3	CD52
LTB.1	3.49238e-08	-0.411278	0.077	0.165	0.00114299	3	LTB
S100A11.1	2.41175e-07	-0.300846	0.165	0.292	0.00789318	3	S100A11
KLRC2	5.75502e-07	-0.275963	0.084	0.159	0.018835	3	KLRC2
FCER1G.1	1.94379e-50	-0.56555	0.534	0.803	6.36163e-46	4	FCER1G
ZFP36.1	4.89986e-49	-0.420005	0.654	0.809	1.60363e-44	4	ZFP36
WDR74.2	2.84433e-46	-0.901002	0.197	0.411	9.30892e-42	4	WDR74
CD52.3	3.43101e-38	0.327785	0.687	0.598	1.1229e-33	4	CD52
CD160.1	6.74642e-38	-0.479926	0.366	0.597	2.20797e-33	4	CD160
KLRC2.1	1.04746e-34	0.436352	0.221	0.126	3.42812e-30	4	KLRC2
SPON2.2	6.59234e-34	-0.3751	0.668	0.748	2.15754e-29	4	SPON2
XCL2.2	1.98811e-32	-0.551211	0.22	0.449	6.50669e-28	4	XCL2
ID2	4.09583e-32	-0.348549	0.658	0.832	1.34048e-27	4	ID2
CD3E.1	1.06365e-31	0.424366	0.236	0.138	3.4811e-27	4	CD3E
IER2.1	2.14449e-31	-0.339494	0.714	0.808	7.01849e-27	4	IER2
CD7	2.55661e-31	-0.257851	0.909	0.972	8.36727e-27	4	CD7
SNORD3A.1	4.16869e-31	-0.399607	0.059	0.206	1.36433e-26	4	SNORD3A
CCL3.3	5.77161e-31	-0.639263	0.287	0.384	1.88893e-26	4	CCL3
TMEM107.2	2.49224e-30	-0.430996	0.074	0.218	8.15661e-26	4	TMEM107
FOS.2	2.52712e-28	-0.472867	0.377	0.513	8.27075e-24	4	FOS
XCL1.2	1.74697e-27	-0.574617	0.165	0.324	5.71748e-23	4	XCL1
CCL4.3	2.75342e-27	-0.450513	0.479	0.613	9.01138e-23	4	CCL4
S100A6.2	1.10648e-26	0.321368	0.879	0.789	3.6213e-22	4	S100A6
SNORD3D	3.92031e-25	-0.293961	0.024	0.118	1.28304e-20	4	SNORD3D
MAP3K8	6.79952e-24	-0.304579	0.486	0.652	2.22535e-19	4	MAP3K8
JUN.1	8.94932e-24	-0.27253	0.619	0.689	2.92893e-19	4	JUN
PPP1R15A.2	2.68775e-23	-0.31906	0.328	0.46	8.79645e-19	4	PPP1R15A
VIM	6.66544e-22	0.254631	0.525	0.462	2.18146e-17	4	VIM
RNU12	2.65128e-21	-0.309133	0.043	0.142	8.67712e-17	4	RNU12
SNORD3B-1	8.48431e-20	-0.276707	0.031	0.114	2.77675e-15	4	SNORD3B-1
IL2RB.1	1.48387e-19	-0.372295	0.472	0.675	4.85641e-15	4	IL2RB
IFITM2	1.08095e-18	-0.291407	0.87	0.937	3.53773e-14	4	IFITM2
CCL5.2	3.31715e-18	0.272875	0.851	0.764	1.08564e-13	4	CCL5
CLIC3.1	1.58063e-16	-0.31708	0.66	0.75	5.1731e-12	4	CLIC3
TMIGD2	2.77689e-16	-0.252288	0.184	0.334	9.0882e-12	4	TMIGD2
RP11-386I14.4	9.45208e-16	-0.474574	0.176	0.265	3.09348e-11	4	RP11-386I14.4
PLAC8	9.7412e-16	-0.330136	0.701	0.824	3.1881e-11	4	PLAC8
HNRNPA2B1	3.82513e-15	-0.286361	0.673	0.818	1.25189e-10	4	HNRNPA2B1
GZMK.3	3.98028e-14	-0.424058	0.059	0.159	1.30267e-09	4	GZMK
PRF1.3	5.02541e-14	-0.46872	0.508	0.665	1.64472e-09	4	PRF1
FGR.1	2.55926e-12	-0.333712	0.247	0.425	8.37593e-08	4	FGR
PTPN6.1	7.68105e-12	-0.264803	0.135	0.267	2.51385e-07	4	PTPN6
IFITM3.1	1.14733e-11	-0.296107	0.322	0.492	3.75498e-07	4	IFITM3
TXNIP.2	2.75496e-11	-0.259261	0.843	0.912	9.01643e-07	4	TXNIP
LTB.2	5.86053e-10	-0.402138	0.078	0.176	1.91803e-05	4	LTB
ANXA6.1	5.70479e-09	-0.284186	0.38	0.55	0.000186706	4	ANXA6
RAC2.2	7.13961e-09	-0.280621	0.636	0.768	0.000233665	4	RAC2
KLRD1	6.58915e-08	-0.258353	0.578	0.726	0.0021565	4	KLRD1
UCP2.2	9.98297e-08	-0.322869	0.44	0.617	0.00326723	4	UCP2
CORO1A.2	8.39287e-07	-0.252414	0.773	0.858	0.0274682	4	CORO1A
GZMB.2	2.61524e-164	0.565781	0.986	0.814	8.55914e-160	5	GZMB
B2M.2	4.25486e-164	0.276523	1	1	1.39253e-159	5	B2M
PRF1.4	2.03284e-160	0.877683	0.87	0.556	6.65306e-156	5	PRF1
FGFBP2.2	7.46598e-159	0.47244	0.983	0.795	2.44347e-154	5	FGFBP2
FCGR3A.2	7.14187e-153	0.645225	0.878	0.529	2.33739e-148	5	FCGR3A
SPON2.3	4.68152e-142	0.599568	0.93	0.67	1.53217e-137	5	SPON2
CST7.2	3.25519e-138	0.405012	0.998	0.931	1.06536e-133	5	CST7
ACTB.2	1.92255e-137	0.573983	1	0.99	6.29212e-133	5	ACTB
EEF1A1.1	4.58467e-137	-0.262243	1	1	1.50047e-132	5	EEF1A1
GZMA.3	9.09434e-128	0.571866	0.958	0.789	2.9764e-123	5	GZMA
NKG7.2	1.21102e-121	0.304984	1	0.993	3.96342e-117	5	NKG7
S100A4.2	8.68032e-116	0.420762	0.985	0.907	2.84089e-111	5	S100A4
RPL13A.1	1.42326e-115	-0.278843	1	1	4.65804e-111	5	RPL13A
RPS27.1	2.76629e-106	-0.257453	1	1	9.05352e-102	5	RPS27
RPL13.1	1.65151e-100	-0.253528	1	1	5.40507e-96	5	RPL13
TPT1.1	3.61159e-99	-0.265356	1	1	1.182e-94	5	TPT1
CYBA.2	1.40875e-98	0.36847	0.991	0.936	4.61054e-94	5	CYBA
ITGB2.2	3.53512e-98	0.413406	0.965	0.876	1.15697e-93	5	ITGB2
RPS23.1	3.32635e-96	-0.270416	1	1	1.08865e-91	5	RPS23
TMSB4X.1	2.77534e-95	0.350482	1	1	9.08314e-91	5	TMSB4X
RPL34.1	3.23377e-95	-0.26089	1	0.999	1.05835e-90	5	RPL34
GZMH.2	2.36632e-90	0.496089	0.895	0.643	7.7445e-86	5	GZMH
RPS12.1	4.66553e-90	-0.270255	0.999	0.999	1.52694e-85	5	RPS12
CFL1.1	1.07948e-88	0.354822	0.996	0.965	3.53292e-84	5	CFL1
RPS2.1	1.82301e-83	-0.304543	0.993	0.995	5.96634e-79	5	RPS2
PFN1.1	5.01359e-81	0.335087	1	0.988	1.64085e-76	5	PFN1
HLA-A.1	1.19919e-78	0.266805	1	0.998	3.92469e-74	5	HLA-A
RPS14.1	2.98979e-78	-0.257445	1	0.998	9.78499e-74	5	RPS14
PRSS23.2	8.00393e-75	0.488025	0.551	0.262	2.61953e-70	5	PRSS23
CD247.2	1.56683e-74	0.383756	0.943	0.793	5.12792e-70	5	CD247
MYL6.1	2.93168e-69	0.340739	0.984	0.914	9.5948e-65	5	MYL6
ARPC2.2	8.00092e-69	0.300198	0.988	0.928	2.61854e-64	5	ARPC2
MYOM2.2	1.99429e-68	0.576233	0.555	0.298	6.52692e-64	5	MYOM2
FCER1G.2	2.01488e-67	0.47178	0.903	0.692	6.59431e-63	5	FCER1G
GZMK.4	8.56923e-66	-0.635751	0.027	0.167	2.80454e-61	5	GZMK
MYL12A.1	5.68003e-65	0.373497	0.972	0.867	1.85896e-60	5	MYL12A
CD99.2	1.82297e-63	0.297713	0.921	0.779	5.96623e-59	5	CD99
UCP2.3	3.19406e-59	0.50023	0.782	0.514	1.04535e-54	5	UCP2
CALR.1	1.81473e-58	0.418542	0.804	0.612	5.93926e-54	5	CALR
RAC2.3	2.86568e-58	0.414488	0.892	0.691	9.3788e-54	5	RAC2
UBB.1	2.9552e-57	0.256492	0.997	0.969	9.67179e-53	5	UBB
PTPRCAP.1	5.74898e-57	0.371022	0.939	0.824	1.88153e-52	5	PTPRCAP
SH3BGRL3.2	9.98412e-57	0.313523	0.979	0.943	3.2676e-52	5	SH3BGRL3
GPR56.2	1.27609e-56	0.427238	0.541	0.275	4.17639e-52	5	GPR56
PPP1CA.1	1.37161e-56	0.382875	0.84	0.62	4.489e-52	5	PPP1CA
S100A11.2	4.91175e-56	0.537842	0.467	0.217	1.60752e-51	5	S100A11
NFKBIA.1	7.65639e-55	-0.580875	0.665	0.815	2.50578e-50	5	NFKBIA
PDIA3.1	7.74365e-55	0.405645	0.78	0.558	2.53434e-50	5	PDIA3
MYL12B.1	9.0225e-55	0.39592	0.854	0.67	2.95289e-50	5	MYL12B
CORO1A.3	4.63584e-53	0.394042	0.935	0.81	1.51722e-48	5	CORO1A
DBI.2	9.14517e-53	0.354715	0.845	0.648	2.99303e-48	5	DBI
ACTG1.1	1.46704e-51	0.351008	0.987	0.928	4.80133e-47	5	ACTG1
ALOX5AP.1	2.42634e-51	0.416239	0.629	0.394	7.94094e-47	5	ALOX5AP
CTSW	3.04186e-51	0.286466	0.989	0.942	9.95541e-47	5	CTSW
CTSD.2	7.04618e-51	0.3618	0.799	0.616	2.30607e-46	5	CTSD
CAPZB.1	8.84437e-51	0.381666	0.793	0.564	2.89458e-46	5	CAPZB
CLIC1	1.70549e-50	0.392663	0.873	0.711	5.58173e-46	5	CLIC1
CD44.2	3.25634e-50	-0.466096	0.301	0.459	1.06574e-45	5	CD44
CLIC3.2	4.68108e-50	0.404686	0.868	0.688	1.53202e-45	5	CLIC3
EMP3.1	6.81637e-50	0.388101	0.819	0.63	2.23086e-45	5	EMP3
CAP1.2	9.23135e-50	0.386779	0.731	0.506	3.02124e-45	5	CAP1
TTC38.2	2.62438e-49	0.426976	0.599	0.357	8.58908e-45	5	TTC38
XCL1.3	2.56891e-48	-0.606908	0.163	0.323	8.40753e-44	5	XCL1
ANXA1.1	2.73199e-48	0.392574	0.737	0.485	8.94124e-44	5	ANXA1
LGALS1.2	3.62975e-48	0.506685	0.658	0.431	1.18794e-43	5	LGALS1
GLTSCR2.1	5.50937e-47	-0.3578	0.806	0.873	1.80311e-42	5	GLTSCR2
GNLY.1	1.32185e-43	0.325568	0.994	0.981	4.32615e-39	5	GNLY
FOS.3	1.95034e-42	-0.70929	0.357	0.518	6.38307e-38	5	FOS
FCRL6.2	2.58184e-42	0.395565	0.434	0.228	8.44983e-38	5	FCRL6
CALM1.1	5.81085e-42	0.268527	0.975	0.922	1.90178e-37	5	CALM1
ANXA6.2	4.27874e-41	0.404748	0.689	0.457	1.40034e-36	5	ANXA6
RPSAP58.1	4.634e-41	-0.272194	0.903	0.924	1.51661e-36	5	RPSAP58
PLAC8.1	1.9054e-40	0.35311	0.911	0.761	6.23601e-36	5	PLAC8
PABPC1.2	1.97815e-39	-0.261824	0.897	0.912	6.47409e-35	5	PABPC1
SPN.2	2.34661e-39	0.403479	0.504	0.275	7.67998e-35	5	SPN
CD53.1	1.83757e-38	0.340509	0.754	0.552	6.01398e-34	5	CD53
RAP1B.1	1.88513e-37	0.336644	0.849	0.69	6.16965e-33	5	RAP1B
ATP6V0E1.1	1.11756e-36	0.348621	0.65	0.415	3.65756e-32	5	ATP6V0E1
LSP1.1	2.48346e-36	0.29198	0.88	0.737	8.12788e-32	5	LSP1
CX3CR1.2	3.18194e-36	0.330698	0.25	0.091	1.04139e-31	5	CX3CR1
ITGB7.2	3.25928e-36	0.329549	0.451	0.241	1.0667e-31	5	ITGB7
ARPC1B.2	4.2904e-36	0.399425	0.772	0.561	1.40416e-31	5	ARPC1B
ARPC4.1	6.40399e-35	0.316023	0.764	0.572	2.0959e-30	5	ARPC4
PSAP.1	7.87964e-34	0.315975	0.612	0.416	2.57885e-29	5	PSAP
PPIB.1	1.02345e-33	0.302566	0.832	0.673	3.34956e-29	5	PPIB
ANXA2.1	1.39605e-33	0.352584	0.465	0.259	4.56899e-29	5	ANXA2
IER2.2	1.61458e-32	-0.447978	0.753	0.796	5.2842e-28	5	IER2
APMAP.1	2.85519e-32	0.296027	0.744	0.564	9.34447e-28	5	APMAP
PSMB10	2.91368e-32	0.355414	0.639	0.42	9.53588e-28	5	PSMB10
PLEKHF1.1	4.15192e-32	0.319425	0.351	0.173	1.35884e-27	5	PLEKHF1
DHRS7.2	2.29555e-31	0.326582	0.595	0.391	7.51286e-27	5	DHRS7
PPP1R18.1	1.90718e-30	0.341965	0.599	0.384	6.24181e-26	5	PPP1R18
NBEAL1	2.08226e-30	-0.283655	0.8	0.861	6.81482e-26	5	NBEAL1
ENO1	4.21636e-30	0.339152	0.712	0.496	1.37993e-25	5	ENO1
KLRD1.1	4.27639e-30	0.335542	0.822	0.653	1.39958e-25	5	KLRD1
UBL5.1	7.36798e-30	0.299677	0.772	0.577	2.41139e-25	5	UBL5
JUN.2	1.24835e-29	-0.547559	0.589	0.697	4.08561e-25	5	JUN
RHOA.1	1.31634e-29	0.282095	0.816	0.663	4.30811e-25	5	RHOA
HOPX	1.5424e-29	0.297092	0.925	0.842	5.04797e-25	5	HOPX
ZNF90	2.00553e-29	-0.354976	0.625	0.75	6.5637e-25	5	ZNF90
PPIA.1	2.26797e-29	0.252319	0.947	0.869	7.42263e-25	5	PPIA
ARPC5.1	2.64623e-29	0.354826	0.584	0.382	8.66058e-25	5	ARPC5
OSTF1.1	2.80473e-29	0.323836	0.665	0.456	9.17932e-25	5	OSTF1
AGTRAP.1	2.96443e-29	0.272433	0.456	0.269	9.70198e-25	5	AGTRAP
HNRNPA2B1.1	3.89867e-29	0.300347	0.892	0.752	1.27596e-24	5	HNRNPA2B1
PRSS57	6.76372e-29	0.316603	0.137	0.038	2.21363e-24	5	PRSS57
PGAM1.1	1.41676e-28	0.3152	0.525	0.339	4.63677e-24	5	PGAM1
TCF7.2	1.45175e-28	-0.311606	0.24	0.353	4.75129e-24	5	TCF7
PLEK.1	4.06215e-28	0.333445	0.477	0.273	1.32946e-23	5	PLEK
CTSC.1	4.62206e-28	0.340262	0.52	0.318	1.51271e-23	5	CTSC
ABI3.1	1.26531e-27	0.301591	0.342	0.177	4.1411e-23	5	ABI3
MSN.1	6.32297e-27	0.288402	0.721	0.568	2.06938e-22	5	MSN
MANF	2.1359e-26	0.296655	0.326	0.167	6.99036e-22	5	MANF
TMBIM6	2.65017e-26	0.321454	0.588	0.408	8.67347e-22	5	TMBIM6
CDK2AP2	2.6664e-26	0.32433	0.397	0.215	8.7266e-22	5	CDK2AP2
ARL6IP5	3.37008e-26	0.351245	0.495	0.32	1.10296e-21	5	ARL6IP5
RARRES3.1	3.54031e-26	0.26666	0.784	0.613	1.15867e-21	5	RARRES3
BTG1.1	4.53072e-26	-0.45967	0.596	0.71	1.48281e-21	5	BTG1
CD63	5.49478e-26	0.32137	0.813	0.657	1.79833e-21	5	CD63
IFRD1.2	3.32464e-25	-0.414957	0.296	0.423	1.08809e-20	5	IFRD1
WDR1.1	3.43856e-25	0.313933	0.532	0.35	1.12537e-20	5	WDR1
TRAPPC1	4.31631e-25	0.299185	0.661	0.473	1.41264e-20	5	TRAPPC1
PSME2	4.85251e-25	0.31737	0.685	0.488	1.58813e-20	5	PSME2
AKR1C3.2	7.12332e-25	0.27458	0.353	0.195	2.33132e-20	5	AKR1C3
PPP1R15A.3	1.40474e-24	-0.458242	0.332	0.457	4.59744e-20	5	PPP1R15A
ARPC3	1.66567e-24	0.256716	0.926	0.797	5.45142e-20	5	ARPC3
NFKBIZ.1	1.73675e-24	-0.406668	0.101	0.227	5.68405e-20	5	NFKBIZ
PIK3R1.1	1.86013e-24	-0.353467	0.321	0.437	6.08784e-20	5	PIK3R1
NR4A2.2	3.313e-24	-0.454757	0.216	0.368	1.08428e-19	5	NR4A2
SCP2.2	4.47195e-24	0.287889	0.529	0.355	1.46358e-19	5	SCP2
NDUFB2.1	4.88499e-24	0.260717	0.777	0.618	1.59876e-19	5	NDUFB2
NCR3.1	5.71998e-24	0.283693	0.598	0.425	1.87204e-19	5	NCR3
S1PR5.1	6.72529e-24	0.250017	0.548	0.368	2.20105e-19	5	S1PR5
KLRF1	1.07785e-23	0.251665	0.872	0.742	3.52758e-19	5	KLRF1
SELT.1	2.34291e-23	0.254634	0.556	0.376	7.66787e-19	5	SELT
GSTP1	2.73604e-23	0.286547	0.841	0.684	8.95451e-19	5	GSTP1
CARD16.1	3.0942e-23	0.278502	0.518	0.342	1.01267e-18	5	CARD16
LAIR2.2	3.81021e-23	0.37117	0.443	0.315	1.24701e-18	5	LAIR2
APOBEC3G.1	4.30234e-23	0.301932	0.545	0.357	1.40807e-18	5	APOBEC3G
XCL2.3	4.98572e-23	-0.303351	0.328	0.416	1.63173e-18	5	XCL2
RHOC.1	1.35174e-22	0.252999	0.742	0.561	4.42398e-18	5	RHOC
ALDOA.1	2.0189e-22	0.256745	0.793	0.653	6.60746e-18	5	ALDOA
PMAIP1.2	4.00762e-22	-0.685752	0.346	0.469	1.31161e-17	5	PMAIP1
TMED9.1	4.12598e-22	0.266529	0.53	0.367	1.35035e-17	5	TMED9
LCP1.1	4.63995e-22	0.25729	0.732	0.579	1.51856e-17	5	LCP1
TXNIP.3	4.93476e-22	0.256368	0.958	0.877	1.61505e-17	5	TXNIP
CXCR4.1	6.37445e-22	-0.390108	0.437	0.578	2.08623e-17	5	CXCR4
TNFAIP3.1	6.75517e-22	-0.396449	0.259	0.37	2.21083e-17	5	TNFAIP3
MINOS1	9.07392e-22	0.262222	0.501	0.329	2.96971e-17	5	MINOS1
DYNLL1.1	1.14683e-21	0.302318	0.387	0.218	3.75333e-17	5	DYNLL1
YWHAB	1.73372e-21	0.27442	0.723	0.551	5.67412e-17	5	YWHAB
FGR.2	5.12529e-21	0.301605	0.537	0.338	1.67741e-16	5	FGR
ZAP70.1	5.12696e-21	0.2787	0.595	0.424	1.67795e-16	5	ZAP70
STOM	1.12827e-20	0.273921	0.339	0.192	3.69261e-16	5	STOM
CTD-2035E11.3.1	1.49223e-20	-0.318046	0.112	0.218	4.88376e-16	5	CTD-2035E11.3
CD3E.2	1.68136e-20	-0.29823	0.089	0.182	5.50275e-16	5	CD3E
BSG.1	3.99497e-20	0.253548	0.668	0.508	1.30747e-15	5	BSG
SDF2L1.1	4.30285e-20	0.271592	0.452	0.309	1.40824e-15	5	SDF2L1
CSRNP1.1	4.40001e-20	-0.362291	0.167	0.295	1.44004e-15	5	CSRNP1
VAMP8	1.28375e-19	0.266523	0.632	0.47	4.20146e-15	5	VAMP8
FOSB.2	1.75211e-19	-0.307356	0.097	0.179	5.73431e-15	5	FOSB
GIMAP7.1	1.86394e-19	0.292255	0.429	0.269	6.10031e-15	5	GIMAP7
PSMB9	2.67457e-19	0.273636	0.684	0.505	8.75333e-15	5	PSMB9
SNHG8.1	2.92194e-19	-0.250186	0.429	0.503	9.56293e-15	5	SNHG8
SH2D1B	3.69524e-19	0.25892	0.344	0.194	1.20938e-14	5	SH2D1B
CD244.1	3.75064e-19	0.267371	0.337	0.194	1.22751e-14	5	CD244
PDIA6.1	4.35759e-19	0.274684	0.441	0.278	1.42615e-14	5	PDIA6
DAD1.1	8.2566e-19	0.256863	0.545	0.369	2.70222e-14	5	DAD1
APOBEC3C.1	8.60926e-19	0.261167	0.393	0.239	2.81764e-14	5	APOBEC3C
PSMB3	8.61087e-19	0.260387	0.51	0.343	2.81816e-14	5	PSMB3
GLRX.1	2.03491e-18	0.256134	0.476	0.314	6.65984e-14	5	GLRX
BTG2.1	2.15045e-18	-0.34041	0.419	0.547	7.038e-14	5	BTG2
HSPA8.1	9.34063e-18	0.250307	0.74	0.6	3.057e-13	5	HSPA8
CCNL1.1	9.63876e-18	-0.257843	0.622	0.694	3.15457e-13	5	CCNL1
EML4	1.09262e-17	-0.269473	0.202	0.298	3.57594e-13	5	EML4
DUSP1.1	1.95636e-17	-0.312403	0.173	0.292	6.40277e-13	5	DUSP1
PRDX5	3.26177e-17	0.258533	0.65	0.493	1.06751e-12	5	PRDX5
PTPN6.2	5.20552e-17	0.270788	0.346	0.203	1.70366e-12	5	PTPN6
CD69.1	1.13165e-16	-0.334918	0.406	0.506	3.70368e-12	5	CD69
TPST2	1.13343e-16	0.251096	0.474	0.307	3.70948e-12	5	TPST2
POLR2G	2.17975e-16	0.267537	0.464	0.303	7.13389e-12	5	POLR2G
NACA2	2.40906e-16	-0.272905	0.433	0.541	7.88437e-12	5	NACA2
VASP	4.03614e-16	0.264316	0.555	0.388	1.32095e-11	5	VASP
SBF2	5.14325e-16	-0.276821	0.178	0.269	1.68328e-11	5	SBF2
ZC3H12A.1	2.46939e-15	-0.259343	0.121	0.21	8.08183e-11	5	ZC3H12A
RHOH.1	4.23156e-15	-0.293383	0.195	0.296	1.3849e-10	5	RHOH
TSPYL2.2	9.11351e-15	-0.374725	0.225	0.336	2.98267e-10	5	TSPYL2
ACTR3	1.19223e-14	0.259106	0.419	0.27	3.90194e-10	5	ACTR3
LAIR1.2	1.74369e-14	0.307883	0.406	0.272	5.70674e-10	5	LAIR1
ZFP36.2	2.84546e-14	-0.326759	0.762	0.776	9.31262e-10	5	ZFP36
TIPIN	8.84305e-14	-0.250165	0.283	0.386	2.89415e-09	5	TIPIN
RGS1.1	4.3329e-13	-0.263759	0.098	0.173	1.41807e-08	5	RGS1
SBDS	4.55286e-12	-0.262061	0.368	0.458	1.49006e-07	5	SBDS
LTB.3	1.10279e-11	-0.307028	0.133	0.159	3.6092e-07	5	LTB
WDR74.3	4.66428e-11	-0.476891	0.351	0.364	1.52653e-06	5	WDR74
ZNF331.2	2.99961e-10	-0.26061	0.167	0.242	9.81711e-06	5	ZNF331
YPEL5.1	3.28679e-10	-0.263222	0.372	0.442	1.0757e-05	5	YPEL5
PTGDS.3	2.53364e-08	0.406379	0.145	0.107	0.000829208	5	PTGDS
JUNB.1	4.06723e-08	-0.250697	0.827	0.837	0.00133112	5	JUNB
RP11-386I14.4.1	2.03384e-07	-0.357902	0.206	0.256	0.00665635	5	RP11-386I14.4
S100B	2.90164e-07	0.310662	0.116	0.067	0.00949648	5	S100B
RPS4Y1.2	5.20261e-07	-0.367639	0.162	0.285	0.0170271	5	RPS4Y1
WDR74.4	6.94348e-208	1.66459	0.676	0.308	2.27246e-203	6	WDR74
RPS27.2	5.62989e-126	-0.315682	1	1	1.84255e-121	6	RPS27
SNORD3A.2	2.36491e-111	0.883532	0.441	0.126	7.73987e-107	6	SNORD3A
TMEM107.3	2.80376e-111	0.974935	0.466	0.136	9.17613e-107	6	TMEM107
RPS29.1	3.76365e-108	-0.292686	0.998	0.999	1.23177e-103	6	RPS29
RPLP2.1	1.10833e-97	-0.29965	1	1	3.62734e-93	6	RPLP2
RPL23A.1	6.2286e-91	-0.289629	0.995	0.999	2.03849e-86	6	RPL23A
RPL34.2	5.13947e-89	-0.297178	1	0.999	1.68205e-84	6	RPL34
RPS14.2	1.67032e-88	-0.311148	0.998	0.999	5.46663e-84	6	RPS14
RPL39.1	3.45242e-88	-0.282276	0.998	0.999	1.12991e-83	6	RPL39
SNORD3D.1	3.50548e-87	0.717091	0.305	0.06	1.14727e-82	6	SNORD3D
RPL21.1	2.04799e-83	-0.263717	1	1	6.70265e-79	6	RPL21
RPS18.1	3.62612e-80	-0.275814	0.999	0.999	1.18676e-75	6	RPS18
RPS25.1	7.41188e-80	-0.298154	0.993	0.999	2.42576e-75	6	RPS25
RPS12.2	1.37843e-79	-0.299643	0.999	0.999	4.51133e-75	6	RPS12
LINC00910	6.91366e-79	0.735375	0.265	0.054	2.2627e-74	6	LINC00910
RPL32.1	2.52593e-76	-0.256537	0.998	0.999	8.26687e-72	6	RPL32
RPL13.2	8.83384e-75	-0.253453	1	1	2.89114e-70	6	RPL13
RPS3.1	2.9002e-74	-0.260939	1	0.999	9.49176e-70	6	RPS3
RPS28.1	3.44618e-72	-0.264248	0.998	0.999	1.12787e-67	6	RPS28
RNU12.1	1.36183e-67	0.722837	0.304	0.088	4.457e-63	6	RNU12
RPL18A.1	1.46093e-65	-0.266028	0.996	1	4.78133e-61	6	RPL18A
SNORD3B-2	3.46812e-65	0.674093	0.249	0.052	1.13504e-60	6	SNORD3B-2
RPS21.1	1.05203e-63	-0.284212	0.996	0.998	3.44308e-59	6	RPS21
RPL13A.2	2.48631e-62	-0.250021	1	1	8.13721e-58	6	RPL13A
HIST1H1E	7.93103e-58	0.604682	0.357	0.151	2.59567e-53	6	HIST1H1E
C12orf57.1	9.87822e-58	0.654381	0.667	0.513	3.23294e-53	6	C12orf57
SPON2.4	1.81914e-57	0.459842	0.905	0.7	5.95367e-53	6	SPON2
SNORD3B-1.1	5.84557e-56	0.623694	0.257	0.067	1.91314e-51	6	SNORD3B-1
RPS2.2	7.9833e-55	-0.314166	0.993	0.995	2.61277e-50	6	RPS2
CLIC3.3	2.56431e-53	0.469587	0.884	0.703	8.39247e-49	6	CLIC3
RPS10.1	4.50422e-49	-0.257013	0.994	0.996	1.47414e-44	6	RPS10
FGFBP2.3	1.72627e-47	0.271675	0.963	0.817	5.64975e-43	6	FGFBP2
RPL8.1	5.04818e-47	-0.273395	0.991	0.994	1.65217e-42	6	RPL8
GZMB.3	5.22861e-44	0.346697	0.959	0.836	1.71122e-39	6	GZMB
PRF1.5	2.2472e-43	0.445218	0.841	0.592	7.35463e-39	6	PRF1
RP11-386I14.4.2	5.87249e-43	0.855939	0.357	0.225	1.92195e-38	6	RP11-386I14.4
FCGR3A.3	1.11442e-42	0.404833	0.812	0.574	3.64727e-38	6	FCGR3A
CD247.3	1.77415e-42	0.3508	0.936	0.809	5.80643e-38	6	CD247
CD160.2	3.60682e-42	0.458094	0.736	0.51	1.18044e-37	6	CD160
PTCH2	3.65231e-37	0.451483	0.177	0.046	1.19533e-32	6	PTCH2
RPL36A.1	9.66193e-36	-0.268705	0.954	0.96	3.16215e-31	6	RPL36A
FCER1G.3	1.17395e-35	0.394925	0.885	0.716	3.8421e-31	6	FCER1G
CD38	7.45798e-35	0.389318	0.319	0.124	2.44085e-30	6	CD38
GZMK.5	3.60963e-34	-0.542894	0.026	0.154	1.18136e-29	6	GZMK
RNU11	1.71796e-33	0.359819	0.166	0.041	5.62255e-29	6	RNU11
HIST1H1D	4.48455e-33	0.409588	0.239	0.091	1.4677e-28	6	HIST1H1D
NFKBIA.2	6.46394e-33	-0.444601	0.624	0.807	2.11552e-28	6	NFKBIA
HIST2H2BE	2.68014e-32	0.327511	0.163	0.042	8.77156e-28	6	HIST2H2BE
MYL12A.2	3.24897e-31	0.286237	0.958	0.88	1.06332e-26	6	MYL12A
RAC2.4	1.2338e-30	0.324671	0.883	0.712	4.03799e-26	6	RAC2
PLAC8.2	2.49039e-30	0.34165	0.884	0.78	8.15055e-26	6	PLAC8
ACTB.3	9.39922e-30	0.263306	0.999	0.991	3.07618e-25	6	ACTB
RAP1B.2	2.22414e-29	0.3404	0.847	0.707	7.27917e-25	6	RAP1B
NEAT1	3.20596e-29	0.318749	0.875	0.78	1.04925e-24	6	NEAT1
FGR.3	8.88353e-29	0.408586	0.554	0.355	2.9074e-24	6	FGR
CD44.3	1.0626e-27	-0.423625	0.296	0.444	3.47769e-23	6	CD44
HIST1H2BD	5.71473e-27	0.257032	0.123	0.026	1.87032e-22	6	HIST1H2BD
HIST1H1C	9.23364e-27	0.411019	0.309	0.171	3.02199e-22	6	HIST1H1C
EVL.1	2.26901e-25	0.274021	0.873	0.759	7.426e-21	6	EVL
PTPRC.1	7.7977e-25	0.324641	0.775	0.617	2.55203e-20	6	PTPRC
GZMA.4	6.03491e-24	0.257687	0.932	0.81	1.9751e-19	6	GZMA
HNRNPA2B1.2	1.06303e-23	0.287068	0.88	0.768	3.4791e-19	6	HNRNPA2B1
S1PR5.2	3.10831e-23	0.322531	0.569	0.382	1.01729e-18	6	S1PR5
PTPRCAP.2	2.20121e-22	0.268947	0.91	0.84	7.20413e-18	6	PTPRCAP
GNG2.1	1.96099e-21	0.267289	0.626	0.442	6.41794e-17	6	GNG2
IFRD1.3	2.98891e-21	-0.47013	0.265	0.416	9.78209e-17	6	IFRD1
APMAP.2	5.35903e-21	0.263497	0.75	0.581	1.7539e-16	6	APMAP
ARPC5.2	1.04365e-20	0.316772	0.599	0.399	3.41567e-16	6	ARPC5
LIMD2	1.76237e-20	0.278709	0.821	0.707	5.76789e-16	6	LIMD2
HIST1H2BK	1.62102e-19	0.314568	0.238	0.107	5.30529e-15	6	HIST1H2BK
PRSS23.3	1.78464e-19	0.301023	0.478	0.303	5.84077e-15	6	PRSS23
UCP2.4	2.67812e-19	0.323481	0.726	0.55	8.76494e-15	6	UCP2
CD52.4	3.29389e-19	-0.324997	0.517	0.636	1.07802e-14	6	CD52
ZEB2.2	3.35944e-19	0.269544	0.473	0.327	1.09948e-14	6	ZEB2
MYOM2.3	3.56352e-19	0.386435	0.467	0.339	1.16627e-14	6	MYOM2
ANKRD20A4.1	4.30803e-19	0.273084	0.207	0.088	1.40993e-14	6	ANKRD20A4
GPR56.3	5.05193e-19	0.315438	0.481	0.311	1.65339e-14	6	GPR56
HNRNPK	5.72208e-19	0.266313	0.752	0.607	1.87272e-14	6	HNRNPK
CEP78.1	6.56537e-19	0.289063	0.503	0.334	2.14872e-14	6	CEP78
FCRL6.3	1.46914e-18	0.286582	0.42	0.251	4.80819e-14	6	FCRL6
SELPLG.1	2.58142e-18	0.292827	0.372	0.208	8.44848e-14	6	SELPLG
TTC38.3	3.29788e-18	0.303504	0.563	0.387	1.07933e-13	6	TTC38
CX3CR1.3	4.54218e-18	0.285196	0.238	0.109	1.48656e-13	6	CX3CR1
ANXA6.3	5.73387e-18	0.301429	0.67	0.483	1.87658e-13	6	ANXA6
DDX17	6.22839e-18	0.302948	0.542	0.378	2.03843e-13	6	DDX17
CORO1A.4	1.11507e-17	0.252119	0.913	0.826	3.6494e-13	6	CORO1A
PRKCH.1	5.53955e-17	0.262736	0.605	0.459	1.81298e-12	6	PRKCH
AKR1C3.3	6.42167e-17	0.266026	0.361	0.21	2.10168e-12	6	AKR1C3
PSMB9.1	6.84517e-17	0.281938	0.684	0.523	2.24029e-12	6	PSMB9
ADD3	8.34205e-17	0.303944	0.456	0.289	2.73019e-12	6	ADD3
ARHGAP30	1.62119e-16	0.282957	0.529	0.371	5.30582e-12	6	ARHGAP30
PTPN6.3	2.4558e-16	0.29409	0.367	0.214	8.03733e-12	6	PTPN6
SNHG8.2	6.72979e-16	-0.27928	0.395	0.502	2.20252e-11	6	SNHG8
CD3E.3	1.05926e-15	-0.359367	0.077	0.175	3.46673e-11	6	CD3E
PLEK.2	1.07592e-15	0.31364	0.453	0.297	3.52127e-11	6	PLEK
SLFN5	1.08211e-15	0.273641	0.32	0.179	3.54153e-11	6	SLFN5
LAIR2.3	1.62797e-15	0.340405	0.469	0.323	5.32801e-11	6	LAIR2
DHRS7.3	1.75748e-15	0.274169	0.572	0.415	5.75187e-11	6	DHRS7
ACTR2	4.30052e-15	0.281957	0.415	0.274	1.40747e-10	6	ACTR2
OSTF1.2	7.25761e-15	0.262704	0.639	0.481	2.37527e-10	6	OSTF1
ALOX5AP.2	9.24902e-15	0.252403	0.583	0.425	3.02702e-10	6	ALOX5AP
PMAIP1.3	1.14121e-14	-0.591823	0.326	0.46	3.73495e-10	6	PMAIP1
TNFRSF18.1	4.12816e-14	-0.253152	0.051	0.135	1.35106e-09	6	TNFRSF18
TRAF3IP3	2.66975e-13	0.2582	0.601	0.455	8.73754e-09	6	TRAF3IP3
NR4A2.3	2.7581e-13	-0.40407	0.259	0.346	9.0267e-09	6	NR4A2
SAMD3	1.1461e-12	0.259757	0.616	0.458	3.75096e-08	6	SAMD3
IFI16	1.21871e-12	0.270735	0.405	0.26	3.98861e-08	6	IFI16
PPP1R18.2	2.33335e-12	0.253474	0.562	0.412	7.63658e-08	6	PPP1R18
XCL1.4	1.68007e-11	-0.348523	0.21	0.3	5.49852e-07	6	XCL1
FOS.4	1.88018e-11	-0.373303	0.385	0.497	6.15347e-07	6	FOS
DYNLL1.2	1.20196e-10	0.253671	0.355	0.24	3.93379e-06	6	DYNLL1
XIST	1.47668e-10	0.261487	0.539	0.422	4.83289e-06	6	XIST
LTB.4	9.03114e-10	-0.339334	0.101	0.161	2.95571e-05	6	LTB
NFKBIZ.2	8.47743e-09	-0.275148	0.122	0.211	0.000277449	6	NFKBIZ
PMAIP1.4	9.95448e-148	1.88606	0.871	0.424	3.2579e-143	7	PMAIP1
IFIT3	4.63938e-147	2.10402	0.706	0.055	1.51838e-142	7	IFIT3
IFIT2.4	2.46318e-137	2.19762	0.776	0.104	8.06149e-133	7	IFIT2
CCL3.5	2.73686e-81	1.99674	0.806	0.345	8.9572e-77	7	CCL3
CCL3L1.1	5.05421e-76	1.75587	0.507	0.051	1.65414e-71	7	CCL3L1
CCL3L3	1.33317e-66	1.58469	0.418	0.034	4.36319e-62	7	CCL3L3
TNF	3.57805e-65	1.64265	0.388	0.034	1.17102e-60	7	TNF
NFKBIZ.3	2.02383e-58	1.1494	0.642	0.181	6.6236e-54	7	NFKBIZ
CCL4.4	1.44688e-48	1.43642	0.796	0.573	4.73535e-44	7	CCL4
OASL	1.7128e-47	0.868504	0.368	0.035	5.60566e-43	7	OASL
ISG15	5.26721e-44	0.891094	0.512	0.273	1.72385e-39	7	ISG15
GCA	1.00633e-41	0.681918	0.259	0.019	3.29351e-37	7	GCA
PPP1R15A.4	1.25802e-39	0.946516	0.736	0.417	4.11726e-35	7	PPP1R15A
CCL4L2	2.8365e-39	0.959328	0.234	0.012	9.2833e-35	7	CCL4L2
IFIT1	1.94072e-36	0.526826	0.204	0.007	6.3516e-32	7	IFIT1
RPS4Y1.4	5.61574e-29	0.742109	0.697	0.24	1.83792e-24	7	RPS4Y1
LTA	1.90665e-27	0.642351	0.184	0.015	6.24009e-23	7	LTA
TNFAIP3.2	8.8259e-26	0.787604	0.627	0.334	2.88854e-21	7	TNFAIP3
FOS.5	2.76462e-25	0.928755	0.741	0.471	9.04804e-21	7	FOS
CCL4L1	1.84139e-23	1.071	0.179	0.023	6.02649e-19	7	CCL4L1
ZC3HAV1	5.14252e-23	0.555748	0.403	0.247	1.68304e-18	7	ZC3HAV1
CD69.2	1.22674e-21	0.720745	0.692	0.475	4.01489e-17	7	CD69
AC069363.1	1.69445e-21	0.606284	0.249	0.047	5.5456e-17	7	AC069363.1
LAX1	1.95249e-19	0.550446	0.264	0.062	6.39011e-15	7	LAX1
HELB	2.95165e-18	0.419285	0.184	0.033	9.66017e-14	7	HELB
YBX1	5.12515e-18	0.590771	0.687	0.466	1.67736e-13	7	YBX1
ETV3	5.42014e-18	0.505229	0.234	0.054	1.7739e-13	7	ETV3
CCL5.3	3.04159e-17	0.597939	0.915	0.78	9.95452e-13	7	CCL5
RP1-40E16.12	6.92922e-16	0.341819	0.119	0.009	2.26779e-11	7	RP1-40E16.12
MYL12A.3	5.07297e-15	-0.520983	0.751	0.897	1.66028e-10	7	MYL12A
EHD4	6.66717e-15	0.520923	0.323	0.139	2.18203e-10	7	EHD4
PTGER4	8.23797e-15	0.542514	0.274	0.09	2.69612e-10	7	PTGER4
APOL6.1	2.32355e-13	0.501201	0.537	0.302	7.6045e-09	7	APOL6
KLRB1	3.72986e-13	-0.411067	0.816	0.95	1.22071e-08	7	KLRB1
FTH1.1	4.08471e-13	0.341162	1	0.992	1.33684e-08	7	FTH1
XIST.1	4.70229e-13	-0.675405	0.129	0.451	1.53896e-08	7	XIST
NANS	1.20289e-12	0.476083	0.289	0.119	3.93682e-08	7	NANS
ZEB2-AS1	1.52427e-12	0.273778	0.114	0.014	4.98864e-08	7	ZEB2-AS1
TMSB4X.2	3.40493e-12	-0.349812	0.995	1	1.11436e-07	7	TMSB4X
CD7.1	3.93898e-12	-0.373439	0.886	0.96	1.28915e-07	7	CD7
CDKN1A	6.399e-12	0.292293	0.104	0.012	2.09427e-07	7	CDKN1A
DDX3Y	1.16935e-11	0.505974	0.274	0.081	3.82706e-07	7	DDX3Y
ARHGAP11B	1.46538e-11	0.282198	0.119	0.02	4.79589e-07	7	ARHGAP11B
ZBP1	1.83494e-11	0.463119	0.463	0.276	6.00538e-07	7	ZBP1
NR4A2.4	3.63687e-11	0.570808	0.532	0.326	1.19027e-06	7	NR4A2
MT2A.3	8.29877e-11	0.701379	0.716	0.596	2.71602e-06	7	MT2A
TTTY15	1.65416e-10	0.3466	0.129	0.027	5.41372e-06	7	TTTY15
ACTB.4	1.98776e-10	-0.496498	0.99	0.992	6.50554e-06	7	ACTB
HERC5	2.3446e-10	0.332354	0.149	0.037	7.67342e-06	7	HERC5
PRF1.6	3.15593e-10	-0.837256	0.403	0.636	1.03287e-05	7	PRF1
C20orf24.3	4.53617e-10	0.454669	0.751	0.525	1.4846e-05	7	C20orf24
DDIT4	9.32574e-10	-0.438187	0.373	0.622	3.05213e-05	7	DDIT4
LINC-PINT	1.61817e-09	0.446531	0.363	0.202	5.29594e-05	7	LINC-PINT
ANKRD28	2.2017e-09	0.424993	0.199	0.084	7.20571e-05	7	ANKRD28
FGR.4	2.88503e-09	-0.590308	0.124	0.393	9.44214e-05	7	FGR
TNIP1	2.91512e-09	0.373842	0.353	0.259	9.54062e-05	7	TNIP1
MYL12B.2	3.80504e-09	-0.472879	0.468	0.721	0.000124531	7	MYL12B
RBM39.2	5.32295e-09	0.338681	0.955	0.931	0.000174209	7	RBM39
RGS1.2	5.86341e-09	0.509007	0.318	0.15	0.000191898	7	RGS1
TXNIP.4	7.28974e-09	-0.46791	0.811	0.899	0.000238579	7	TXNIP
GZMK.6	8.38252e-09	-0.607516	0.005	0.14	0.000274343	7	GZMK
FCER1G.4	1.49402e-08	-0.559899	0.577	0.746	0.000488963	7	FCER1G
EFHD2.1	2.42489e-08	0.329042	0.692	0.535	0.000793619	7	EFHD2
ZBTB20	3.57491e-08	0.339654	0.224	0.113	0.00117	7	ZBTB20
RAC2.5	4.84987e-08	-0.499366	0.488	0.746	0.00158727	7	RAC2
SBF2.1	5.68454e-08	0.425695	0.393	0.243	0.00186044	7	SBF2
CTSW.1	5.98393e-08	-0.278191	0.891	0.955	0.00195842	7	CTSW
CORO1A.5	6.98986e-08	-0.472625	0.657	0.845	0.00228764	7	CORO1A
GZMA.5	9.62647e-08	-0.464332	0.731	0.832	0.00315055	7	GZMA
CLIC1.1	1.3401e-07	-0.457227	0.567	0.754	0.00438588	7	CLIC1
BTG1.2	1.44886e-07	0.442932	0.811	0.679	0.00474182	7	BTG1
IGFBP7.2	2.14877e-07	0.392804	0.294	0.157	0.0070325	7	IGFBP7
SFT2D2	3.03761e-07	0.33463	0.269	0.141	0.00994148	7	SFT2D2
CLEC2B.1	3.35841e-07	0.316013	0.587	0.507	0.0109914	7	CLEC2B
CMC1.4	3.81196e-07	-0.671964	0.468	0.692	0.0124758	7	CMC1
ARPC5.3	4.01178e-07	-0.489926	0.184	0.437	0.0131298	7	ARPC5
CLIC3.4	4.54114e-07	-0.456736	0.542	0.736	0.0148622	7	CLIC3
CFL1.2	5.51887e-07	-0.298098	0.925	0.974	0.0180622	7	CFL1
CTD-2037K23.2	6.08945e-07	0.291049	0.199	0.086	0.0199296	7	CTD-2037K23.2
CD160.3	6.30313e-07	-0.48699	0.353	0.55	0.0206289	7	CD160
KLF9	8.30886e-07	0.336937	0.229	0.107	0.0271932	7	KLF9
BTG2.2	8.6524e-07	0.443577	0.657	0.512	0.0283176	7	BTG2
ZEB2.3	8.65483e-07	0.371342	0.498	0.343	0.0283255	7	ZEB2
RHOB	1.0621e-06	0.279621	0.124	0.037	0.0347603	7	RHOB
PPP2R5C.1	1.06603e-06	0.355963	0.726	0.589	0.0348892	7	PPP2R5C
MIA3	1.08049e-06	0.311982	0.259	0.14	0.0353624	7	MIA3
ANXA2.2	1.08403e-06	-0.433906	0.119	0.313	0.0354781	7	ANXA2
ELF1	1.09757e-06	0.361827	0.483	0.349	0.0359213	7	ELF1
C1orf162	1.25116e-06	-0.472537	0.224	0.459	0.0409479	7	C1orf162
PRDM1.1	1.50922e-06	0.349436	0.318	0.168	0.0493939	7	PRDM1
