# Supplementary material for: Heterogeneity of human bone marrow and blood natural killer cells defined by single-cell transcriptome
Source: Nat Commun. 2019 Sep 2;10:3931. doi: 10.1038/s41467-019-11947-7 (PMC6718415; doi:10.1038/s41467-019-11947-7)
Supplement: Supplementary file 6 — Supplementary Data 2 [file 41467_2019_11947_MOESM6_ESM.xlsx]

## Sheet: Supplementary Data 2
	p_val	avg_logFC	pct.1	pct.2	p_val_adj	cluster	gene
NKG7	4.21754e-276	-0.983707	0.931	1	1.38032e-271	1	NKG7
GZMB	1.41747e-162	-1.92619	0.492	0.982	4.63909e-158	1	GZMB
CST7	4.17357e-157	-1.26521	0.788	0.995	1.36593e-152	1	CST7
PRF1	1.27214e-126	-1.66043	0.656	0.965	4.16345e-122	1	PRF1
RPL13A	2.958e-119	0.68924	1	0.999	9.68093e-115	1	RPL13A
FGFBP2	1.35937e-118	-2.1974	0.392	0.932	4.44894e-114	1	FGFBP2
GZMA	2.16357e-117	-1.04215	0.709	0.994	7.08093e-113	1	GZMA
CYBA	3.05662e-116	-1.06806	0.81	0.985	1.00037e-111	1	CYBA
IL7R	7.01404e-112	1.41368	0.624	0.012	2.29555e-107	1	IL7R
SPON2	1.24446e-110	-2.0604	0.238	0.903	4.07286e-106	1	SPON2
GZMH	4.01163e-98	-1.62743	0.312	0.891	1.31292e-93	1	GZMH
ACTB	9.36281e-96	-1.03843	0.984	1	3.06426e-91	1	ACTB
CD247	2.32373e-95	-1.11885	0.693	0.972	7.6051e-91	1	CD247
TPT1	2.83842e-95	0.637279	1	0.999	9.28959e-91	1	TPT1
RPL13	1.3713e-91	0.61605	1	0.999	4.48799e-87	1	RPL13
FCGR3A	2.93977e-86	-1.60832	0.233	0.883	9.62127e-82	1	FCGR3A
CLIC3	4.45806e-85	-1.40662	0.418	0.903	1.45903e-80	1	CLIC3
RPL34	2.14114e-82	0.600009	1	0.998	7.00751e-78	1	RPL34
RPS18	3.72638e-82	0.640256	1	0.999	1.21957e-77	1	RPS18
RPL32	8.03668e-82	0.602586	1	0.997	2.63025e-77	1	RPL32
RPL9	1.391e-80	0.607043	1	0.995	4.55247e-76	1	RPL9
RPS12	1.5419e-78	0.639013	1	0.997	5.04634e-74	1	RPS12
CCL4	3.45511e-78	-1.75198	0.185	0.806	1.13079e-73	1	CCL4
RPL11	9.04433e-77	0.580378	1	0.998	2.96003e-72	1	RPL11
EEF1A1	1.15392e-76	0.541539	1	1	3.77653e-72	1	EEF1A1
PFN1	4.77458e-76	-0.574333	1	0.998	1.56262e-71	1	PFN1
CD160	1.67486e-75	-1.31917	0.127	0.712	5.48148e-71	1	CD160
RPL39	1.99179e-75	0.583136	1	0.997	6.51873e-71	1	RPL39
RPS15A	2.22912e-75	0.537512	1	0.999	7.29545e-71	1	RPS15A
B2M	2.56536e-75	-0.389333	1	1	8.39591e-71	1	B2M
RPS27	6.34171e-75	0.48367	1	1	2.07551e-70	1	RPS27
RPS23	8.96242e-75	0.608178	1	0.998	2.93322e-70	1	RPS23
RPLP2	4.53093e-71	0.485982	1	0.998	1.48288e-66	1	RPLP2
TMSB4X	1.81403e-70	-0.40634	1	1	5.93697e-66	1	TMSB4X
RPL21	1.20592e-68	0.462462	1	0.999	3.94672e-64	1	RPL21
SPINK2	1.25124e-68	0.737767	0.354	0.002	4.09507e-64	1	SPINK2
RPS3A	6.614e-68	0.507193	1	0.999	2.16463e-63	1	RPS3A
RPS28	1.33612e-67	0.539335	1	0.998	4.37284e-63	1	RPS28
GZMM	2.12698e-65	-0.880189	0.571	0.93	6.96118e-61	1	GZMM
RPL3	3.95565e-64	0.501309	1	0.999	1.29461e-59	1	RPL3
RPS24	9.31973e-64	0.538688	1	0.998	3.05016e-59	1	RPS24
RPS29	2.21124e-63	0.49062	1	0.999	7.23695e-59	1	RPS29
CFL1	2.78387e-63	-0.536475	0.989	0.996	9.11105e-59	1	CFL1
RPS27A	6.78166e-63	0.428788	1	1	2.2195e-58	1	RPS27A
RPS8	9.40804e-63	0.620321	1	0.996	3.07906e-58	1	RPS8
RPS6	2.76308e-62	0.533645	1	0.998	9.043e-58	1	RPS6
RPS19	4.51344e-62	0.56158	1	0.999	1.47716e-57	1	RPS19
LTB	4.7663e-62	1.52324	0.667	0.167	1.55991e-57	1	LTB
ALOX5AP	2.51858e-60	-1.21072	0.127	0.659	8.24281e-56	1	ALOX5AP
ITGB2	6.77539e-60	-0.766662	0.862	0.967	2.21745e-55	1	ITGB2
MYL12A	8.24985e-60	-0.655475	0.947	0.987	2.70001e-55	1	MYL12A
S100A4	1.19181e-59	-0.963974	0.741	0.971	3.90056e-55	1	S100A4
ARPC2	2.85466e-59	-0.674815	0.937	0.982	9.34273e-55	1	ARPC2
RPL19	2.96979e-59	0.503176	1	0.998	9.71954e-55	1	RPL19
RPS13	3.05208e-59	0.574028	1	0.993	9.98885e-55	1	RPS13
CD44	5.79729e-59	0.958553	0.862	0.32	1.89734e-54	1	CD44
GZMK	6.23518e-58	1.26048	0.677	0.098	2.04065e-53	1	GZMK
RPS3	2.03527e-57	0.446843	1	0.999	6.66102e-53	1	RPS3
RPS25	3.59529e-57	0.524201	1	0.998	1.17667e-52	1	RPS25
RPL18A	2.63255e-56	0.563884	1	0.996	8.6158e-52	1	RPL18A
GNG2	3.39501e-56	-1.05499	0.106	0.619	1.11112e-51	1	GNG2
RPL10A	2.48272e-54	0.596532	1	0.996	8.12544e-50	1	RPL10A
RPS16	1.33604e-52	0.502149	1	0.997	4.3726e-48	1	RPS16
RPS4X	1.33781e-52	0.509906	1	0.998	4.37839e-48	1	RPS4X
RPL37	1.38065e-51	0.474394	1	0.998	4.5186e-47	1	RPL37
PTPRCAP	1.73957e-51	-0.690019	0.921	0.97	5.69325e-47	1	PTPRCAP
RPL30	7.08222e-51	0.423362	1	0.998	2.31787e-46	1	RPL30
RPS5	7.55869e-51	0.596829	1	0.981	2.47381e-46	1	RPS5
RPL23A	7.76854e-51	0.441336	1	0.998	2.54249e-46	1	RPL23A
GNLY	2.5332e-50	-0.308218	0.989	1	8.29067e-46	1	GNLY
XCL1	3.01731e-50	1.26918	0.677	0.193	9.87504e-46	1	XCL1
MYOM2	3.45189e-50	-1.49863	0.069	0.587	1.12974e-45	1	MYOM2
RPS14	5.59109e-50	0.450784	1	0.998	1.82985e-45	1	RPS14
TTC38	7.08447e-50	-1.06216	0.222	0.701	2.31861e-45	1	TTC38
CAPG	6.94353e-48	0.883012	0.471	0.034	2.27248e-43	1	CAPG
RPL7	7.52651e-48	0.461452	1	0.999	2.46328e-43	1	RPL7
RPL18	1.2427e-47	0.522685	1	0.996	4.06711e-43	1	RPL18
CD99	1.66033e-47	-0.856382	0.624	0.889	5.43394e-43	1	CD99
SELL	2.74822e-47	0.992759	0.905	0.425	8.99438e-43	1	SELL
RPL36	5.92031e-47	0.526341	1	0.994	1.9376e-42	1	RPL36
RPL35A	1.36901e-46	0.482238	1	0.996	4.48049e-42	1	RPL35A
SH3BGRL3	2.81686e-46	-0.654265	0.931	0.967	9.21901e-42	1	SH3BGRL3
RPS21	4.12735e-45	0.499435	1	0.993	1.3508e-40	1	RPS21
RPS2	4.60856e-45	0.609801	1	0.991	1.50829e-40	1	RPS2
RPS7	4.74204e-45	0.430418	1	0.995	1.55198e-40	1	RPS7
ACTG1	5.77711e-45	-0.66058	0.931	0.979	1.89073e-40	1	ACTG1
RPL8	7.68157e-45	0.545096	1	0.993	2.51403e-40	1	RPL8
RPL28	1.66198e-44	0.431898	1	0.999	5.43931e-40	1	RPL28
RPL26	1.66437e-44	0.422198	1	0.995	5.44716e-40	1	RPL26
RPL27	3.43809e-44	0.445643	1	0.997	1.12522e-39	1	RPL27
RPL22	5.16956e-44	0.531557	1	0.983	1.69189e-39	1	RPL22
GPR56	2.21232e-43	-0.954663	0.122	0.579	7.24047e-39	1	GPR56
MYL6	2.4731e-43	-0.498532	0.968	0.988	8.09395e-39	1	MYL6
RPS10	3.25711e-43	0.567717	1	0.991	1.06599e-38	1	RPS10
S1PR5	2.77314e-42	-0.920166	0.085	0.54	9.07593e-38	1	S1PR5
RPSA	3.5155e-42	0.549922	1	0.991	1.15055e-37	1	RPSA
RPL36A	4.0622e-42	0.629493	0.995	0.948	1.32948e-37	1	RPL36A
RPLP1	4.5204e-42	0.526606	1	1	1.47944e-37	1	RPLP1
TCF7	6.01228e-42	0.78363	0.714	0.228	1.9677e-37	1	TCF7
FOS	1.07285e-40	0.905505	0.905	0.51	3.51122e-36	1	FOS
RPL31	1.14229e-39	0.434828	1	0.998	3.73848e-35	1	RPL31
RPL4	1.56751e-39	0.542506	1	0.969	5.13013e-35	1	RPL4
RPL41	1.64999e-39	0.341643	1	1	5.40007e-35	1	RPL41
EEF1B2	2.43933e-39	0.580023	0.995	0.945	7.98342e-35	1	EEF1B2
RAP1B	2.80615e-39	-0.598297	0.82	0.929	9.18396e-35	1	RAP1B
ABI3	3.62893e-39	-0.861444	0.063	0.468	1.18768e-34	1	ABI3
RPL5	4.51732e-39	0.492204	1	0.995	1.47843e-34	1	RPL5
RPL37A	1.09503e-38	0.393317	1	0.999	3.58381e-34	1	RPL37A
RARRES3	1.88582e-38	-0.693834	0.603	0.85	6.1719e-34	1	RARRES3
RPL10	3.60988e-38	0.380334	1	0.999	1.18144e-33	1	RPL10
RPS9	6.17791e-38	0.516829	1	0.989	2.02191e-33	1	RPS9
RPL6	3.83886e-37	0.42	1	0.998	1.25638e-32	1	RPL6
RPL38	6.32714e-37	0.425487	1	0.993	2.07075e-32	1	RPL38
RPS15	1.9797e-36	0.402787	1	0.999	6.47915e-32	1	RPS15
CAPZB	7.83708e-36	-0.670155	0.582	0.8	2.56492e-31	1	CAPZB
AKR1C3	1.18573e-35	-0.83474	0.042	0.412	3.88064e-31	1	AKR1C3
RPL12	2.35271e-35	0.492531	1	0.993	7.69994e-31	1	RPL12
SYNE2	2.4816e-35	-0.945953	0.085	0.531	8.12178e-31	1	SYNE2
GPR183	3.08304e-35	0.576529	0.28	0.012	1.00902e-30	1	GPR183
FCER1G	3.19574e-35	-0.553826	0.852	0.966	1.0459e-30	1	FCER1G
RPLP0	3.4146e-35	0.614736	1	0.935	1.11753e-30	1	RPLP0
SERF2	3.83223e-34	-0.4031	0.989	0.995	1.25421e-29	1	SERF2
SPTSSB	3.99346e-34	0.692906	0.407	0.04	1.30698e-29	1	SPTSSB
DHRS7	6.09472e-34	-0.739728	0.381	0.686	1.99468e-29	1	DHRS7
TMSB10	7.75386e-34	-0.290191	1	0.999	2.53768e-29	1	TMSB10
ABHD17A	1.40644e-33	-0.796398	0.312	0.661	4.60301e-29	1	ABHD17A
CX3CR1	1.51227e-33	-0.793621	0.021	0.368	4.94937e-29	1	CX3CR1
RPL35	4.18384e-33	0.415959	1	0.995	1.36929e-28	1	RPL35
HLA-C	7.27238e-33	-0.368105	0.989	1	2.3801e-28	1	HLA-C
CALR	1.18054e-32	-0.769227	0.582	0.798	3.86367e-28	1	CALR
S100A6	4.24348e-32	-0.76818	0.566	0.877	1.38881e-27	1	S100A6
ANXA2	4.45433e-32	-0.778167	0.138	0.496	1.45781e-27	1	ANXA2
ARHGDIB	6.949e-32	-0.458747	0.937	0.979	2.27427e-27	1	ARHGDIB
DBI	8.16379e-32	-0.623666	0.656	0.833	2.67185e-27	1	DBI
GLTSCR2	1.12729e-31	0.514423	0.942	0.728	3.6894e-27	1	GLTSCR2
RPL23	1.17549e-31	0.509084	1	0.984	3.84715e-27	1	RPL23
PLEK	1.23236e-30	-0.723563	0.307	0.663	4.03326e-26	1	PLEK
RORA	1.3557e-30	-0.780915	0.175	0.534	4.43694e-26	1	RORA
RP4-594I10.3	2.33434e-30	0.343349	0.159	0.001	7.63982e-26	1	RP4-594I10.3
PRSS23	3.69297e-30	-0.957653	0.127	0.54	1.20864e-25	1	PRSS23
RPL15	5.33374e-30	0.388326	1	0.999	1.74563e-25	1	RPL15
XCL2	1.23507e-29	0.84359	0.788	0.425	4.04215e-25	1	XCL2
RPL29	1.29036e-29	0.39896	1	0.997	4.2231e-25	1	RPL29
RPL7A	1.4125e-29	0.374143	1	0.997	4.62284e-25	1	RPL7A
CCL5	6.46402e-29	-1.2708	0.571	0.756	2.11555e-24	1	CCL5
LITAF	9.13955e-29	-0.662619	0.608	0.863	2.99119e-24	1	LITAF
AGTRAP	1.46789e-28	-0.722881	0.132	0.465	4.8041e-24	1	AGTRAP
CAP1	4.12634e-28	-0.604804	0.545	0.757	1.35047e-23	1	CAP1
RPS20	7.64114e-28	0.379086	1	0.998	2.50079e-23	1	RPS20
MYL12B	1.43487e-27	-0.482014	0.836	0.908	4.69605e-23	1	MYL12B
CD74	3.40599e-27	0.633668	0.825	0.656	1.11471e-22	1	CD74
HLA-A	5.75002e-27	-0.360016	1	0.999	1.88187e-22	1	HLA-A
TMEM123	8.95768e-27	0.601904	0.693	0.291	2.93167e-22	1	TMEM123
NAP1L1	9.88028e-27	0.582804	0.884	0.595	3.23362e-22	1	NAP1L1
LSP1	1.81298e-26	-0.533596	0.746	0.891	5.93352e-22	1	LSP1
UBB	2.6591e-26	-0.384197	0.995	0.989	8.70269e-22	1	UBB
FKBP11	2.70038e-26	-0.67317	0.212	0.537	8.83779e-22	1	FKBP11
S100A11	3.22773e-26	-0.635673	0.36	0.637	1.05637e-21	1	S100A11
SNHG8	8.12801e-26	0.658503	0.788	0.417	2.66013e-21	1	SNHG8
FXYD2	1.02529e-25	0.270986	0.122	0	3.35556e-21	1	FXYD2
C6orf48	1.31675e-25	0.563707	0.741	0.43	4.30946e-21	1	C6orf48
EMP3	2.42812e-25	-0.541371	0.778	0.883	7.94674e-21	1	EMP3
MT2A	5.32208e-25	-0.75701	0.296	0.604	1.74181e-20	1	MT2A
FLNA	5.33747e-25	-0.698699	0.349	0.65	1.74685e-20	1	FLNA
DOK2	8.45729e-25	-0.612054	0.471	0.733	2.7679e-20	1	DOK2
CD27	9.91377e-25	0.527739	0.296	0.026	3.24458e-20	1	CD27
PPIA	1.01884e-24	-0.396485	0.921	0.967	3.33446e-20	1	PPIA
PPP1CA	1.31305e-24	-0.498908	0.725	0.823	4.29734e-20	1	PPP1CA
RPL27A	2.30379e-24	0.295602	1	0.999	7.53985e-20	1	RPL27A
PLEKHF1	2.5995e-24	-0.685717	0.085	0.399	8.50764e-20	1	PLEKHF1
PABPC1	2.6815e-24	0.517118	0.979	0.887	8.77603e-20	1	PABPC1
PPP1R18	2.8492e-24	-0.570387	0.402	0.664	9.32487e-20	1	PPP1R18
LCP1	3.33138e-24	-0.550517	0.55	0.771	1.0903e-19	1	LCP1
RPL17	3.61585e-24	0.456758	0.989	0.936	1.1834e-19	1	RPL17
CALM1	5.44661e-24	-0.392109	0.931	0.982	1.78257e-19	1	CALM1
LGALS1	7.8273e-24	-0.835292	0.238	0.542	2.56172e-19	1	LGALS1
C12orf75	9.91573e-24	-0.678968	0.328	0.609	3.24522e-19	1	C12orf75
CCR7	1.01874e-23	0.295264	0.153	0.001	3.33412e-19	1	CCR7
SRGN	1.132e-23	-0.403056	0.852	0.96	3.70479e-19	1	SRGN
RPS11	5.69325e-23	0.327739	1	0.996	1.86329e-18	1	RPS11
RHOC	8.73181e-23	-0.517746	0.476	0.727	2.85775e-18	1	RHOC
GLRX	2.20474e-22	-0.628883	0.275	0.554	7.21569e-18	1	GLRX
TNFRSF18	2.85342e-22	0.508052	0.423	0.103	9.33869e-18	1	TNFRSF18
INPP4B	3.1158e-22	0.258103	0.122	0.001	1.01974e-17	1	INPP4B
CD53	3.65483e-22	-0.532388	0.667	0.834	1.19615e-17	1	CD53
APOBEC3G	3.73573e-22	-0.565138	0.476	0.696	1.22263e-17	1	APOBEC3G
NDUFB2	4.19531e-22	-0.482106	0.63	0.792	1.37304e-17	1	NDUFB2
CD52	6.15504e-22	0.396017	0.974	0.663	2.01442e-17	1	CD52
ZEB2	6.26094e-22	-0.672212	0.138	0.438	2.04908e-17	1	ZEB2
OSTF1	1.36001e-21	-0.547136	0.534	0.735	4.45104e-17	1	OSTF1
FXYD7	1.41245e-21	0.366825	0.206	0.018	4.62267e-17	1	FXYD7
ARPC3	1.45114e-21	-0.34368	0.894	0.933	4.74928e-17	1	ARPC3
FCRL6	1.97528e-21	-0.76243	0.153	0.483	6.4647e-17	1	FCRL6
PDIA3	2.49617e-21	-0.501184	0.63	0.781	8.16946e-17	1	PDIA3
FXYD5	3.08839e-21	0.465006	0.921	0.796	1.01077e-16	1	FXYD5
HLA-B	6.95843e-21	-0.38026	0.995	1	2.27735e-16	1	HLA-B
RPL14	8.1751e-21	0.331795	1	0.996	2.67555e-16	1	RPL14
GNB2L1	9.62923e-21	0.382404	1	0.988	3.15145e-16	1	GNB2L1
SPN	1.07288e-20	-0.626592	0.36	0.622	3.51131e-16	1	SPN
LEF1	1.43751e-20	0.379438	0.185	0.01	4.70468e-16	1	LEF1
SPINT2	1.5086e-20	0.27187	0.127	0.004	4.93733e-16	1	SPINT2
LINC00152	1.89062e-20	-0.603207	0.063	0.329	6.18761e-16	1	LINC00152
THEMIS2	1.94249e-20	-0.560994	0.085	0.348	6.35737e-16	1	THEMIS2
POMP	2.21141e-20	-0.502292	0.386	0.595	7.23751e-16	1	POMP
RPSAP58	2.28825e-20	0.458868	0.984	0.888	7.489e-16	1	RPSAP58
EFHD2	2.30023e-20	-0.615907	0.307	0.581	7.5282e-16	1	EFHD2
WDR1	2.92771e-20	-0.551355	0.349	0.555	9.58182e-16	1	WDR1
HLA-DRA	2.99114e-20	0.594657	0.323	0.047	9.7894e-16	1	HLA-DRA
CTSC	3.05284e-20	-0.557466	0.429	0.641	9.99133e-16	1	CTSC
KLRF1	3.88419e-20	-0.401041	0.794	0.947	1.27122e-15	1	KLRF1
SLC44A1	4.00362e-20	0.400423	0.228	0.021	1.3103e-15	1	SLC44A1
PYHIN1	4.04646e-20	-0.669899	0.206	0.534	1.32433e-15	1	PYHIN1
ANXA4	4.24931e-20	-0.477956	0.026	0.233	1.39071e-15	1	ANXA4
TMEM14C	4.24937e-20	0.450424	0.344	0.059	1.39073e-15	1	TMEM14C
RAC2	4.41492e-20	-0.360686	0.868	0.946	1.44491e-15	1	RAC2
ARPC5	4.94324e-20	-0.494462	0.508	0.709	1.61782e-15	1	ARPC5
CD3E	5.63913e-20	0.698474	0.407	0.101	1.84557e-15	1	CD3E
FAU	5.67416e-20	0.261796	1	0.998	1.85704e-15	1	FAU
HAPLN3	6.37995e-20	0.289586	0.111	0.001	2.08803e-15	1	HAPLN3
RPS26	6.94292e-20	0.283893	1	0.991	2.27228e-15	1	RPS26
APMAP	8.53828e-20	-0.552939	0.534	0.748	2.79441e-15	1	APMAP
H3F3A	1.56065e-19	-0.282253	0.995	0.993	5.1077e-15	1	H3F3A
TPM3	1.85774e-19	-0.463994	0.614	0.783	6.08e-15	1	TPM3
HLA-E	2.21562e-19	-0.320189	1	0.996	7.25128e-15	1	HLA-E
COTL1	2.41573e-19	0.491631	0.296	0.034	7.90618e-15	1	COTL1
SELT	3.12629e-19	-0.520716	0.36	0.608	1.02317e-14	1	SELT
CORO1A	5.39029e-19	-0.352914	0.931	0.96	1.76413e-14	1	CORO1A
EBP	5.5481e-19	-0.518578	0.095	0.327	1.81578e-14	1	EBP
FAM49B	1.06087e-18	-0.513145	0.519	0.71	3.472e-14	1	FAM49B
RPL24	1.31724e-18	0.347268	1	0.986	4.31108e-14	1	RPL24
PLA2G16	1.32384e-18	-0.571963	0.079	0.337	4.33266e-14	1	PLA2G16
MT-ND2	1.89879e-18	0.270598	1	1	6.21437e-14	1	MT-ND2
MYO1F	2.8545e-18	-0.488269	0.757	0.921	9.34221e-14	1	MYO1F
ZAP70	3.5198e-18	-0.530654	0.466	0.695	1.15196e-13	1	ZAP70
CTSD	4.31778e-18	-0.486369	0.661	0.816	1.41312e-13	1	CTSD
CAPN2	5.05038e-18	-0.484678	0.122	0.364	1.65289e-13	1	CAPN2
EIF3E	5.95135e-18	0.509604	0.836	0.582	1.94776e-13	1	EIF3E
HCST	6.99035e-18	-0.342587	0.937	0.986	2.2878e-13	1	HCST
PLAC8	1.6165e-17	-0.321551	0.894	0.968	5.29049e-13	1	PLAC8
BIRC3	1.701e-17	0.358845	0.238	0.032	5.56705e-13	1	BIRC3
HIPK2	2.14751e-17	-0.495548	0.032	0.248	7.02837e-13	1	HIPK2
NSMCE1	2.48063e-17	0.471717	0.524	0.233	8.11862e-13	1	NSMCE1
APOBEC3C	2.55257e-17	-0.546679	0.212	0.427	8.35405e-13	1	APOBEC3C
UBA52	3.36924e-17	0.282652	1	0.997	1.10269e-12	1	UBA52
DENND2D	3.521e-17	-0.548791	0.206	0.444	1.15235e-12	1	DENND2D
PPP2R5C	5.05304e-17	-0.613567	0.392	0.672	1.65376e-12	1	PPP2R5C
ATP6V0E1	5.44052e-17	-0.460631	0.561	0.746	1.78057e-12	1	ATP6V0E1
CMC1	7.02173e-17	0.483965	0.847	0.812	2.29807e-12	1	CMC1
IFI27L2	7.89453e-17	-0.513328	0.122	0.369	2.58372e-12	1	IFI27L2
BRK1	9.51186e-17	-0.440839	0.45	0.635	3.11304e-12	1	BRK1
ALDOA	1.13023e-16	-0.383176	0.698	0.799	3.69903e-12	1	ALDOA
CD164	1.3765e-16	-0.498443	0.386	0.587	4.50501e-12	1	CD164
MYO1G	1.99623e-16	-0.550663	0.402	0.616	6.53326e-12	1	MYO1G
HDDC2	2.60496e-16	-0.563425	0.19	0.443	8.52553e-12	1	HDDC2
CD2	3.01717e-16	0.485436	0.746	0.483	9.8746e-12	1	CD2
LAIR2	4.63683e-16	-0.618635	0.238	0.393	1.51754e-11	1	LAIR2
RHOG	6.23333e-16	-0.432774	0.344	0.543	2.04004e-11	1	RHOG
ITGAL	6.54632e-16	-0.507728	0.265	0.506	2.14248e-11	1	ITGAL
SPCS2	7.12425e-16	-0.528134	0.381	0.597	2.33162e-11	1	SPCS2
ZNF90	8.61314e-16	0.412744	0.847	0.648	2.81891e-11	1	ZNF90
NOSIP	8.97646e-16	0.404563	0.54	0.319	2.93782e-11	1	NOSIP
CCL3	9.21888e-16	-1.15578	0.074	0.345	3.01715e-11	1	CCL3
ZBTB16	9.45065e-16	-0.493018	0.116	0.35	3.09301e-11	1	ZBTB16
IGFBP4	9.45504e-16	0.255571	0.143	0.007	3.09445e-11	1	IGFBP4
CARD16	1.06125e-15	-0.529518	0.307	0.545	3.47326e-11	1	CARD16
C1orf21	1.7329e-15	-0.508886	0.212	0.46	5.67143e-11	1	C1orf21
DYNLL1	1.79896e-15	-0.486687	0.296	0.513	5.88765e-11	1	DYNLL1
HOPX	1.88466e-15	-0.304251	0.862	0.966	6.16812e-11	1	HOPX
BTF3	2.38874e-15	0.366564	0.995	0.934	7.81787e-11	1	BTF3
RPA2	2.60503e-15	-0.473325	0.228	0.426	8.52573e-11	1	RPA2
UCP2	2.90505e-15	-0.382839	0.762	0.859	9.50763e-11	1	UCP2
CD3D	3.47167e-15	0.689267	0.138	0.013	1.13621e-10	1	CD3D
EEF2	3.84076e-15	0.368776	0.995	0.924	1.257e-10	1	EEF2
NBEAL1	5.13275e-15	0.394472	0.958	0.821	1.67985e-10	1	NBEAL1
NFKBIA	5.17274e-15	0.51702	0.873	0.607	1.69293e-10	1	NFKBIA
PSAP	5.41672e-15	-0.515144	0.392	0.583	1.77278e-10	1	PSAP
GATA3	5.54768e-15	0.557976	0.481	0.199	1.81565e-10	1	GATA3
MAPK1	6.62499e-15	-0.503764	0.069	0.296	2.16823e-10	1	MAPK1
BIN2	7.11986e-15	-0.382155	0.794	0.895	2.33019e-10	1	BIN2
ATP1B3	8.05253e-15	-0.449799	0.095	0.31	2.63543e-10	1	ATP1B3
TMA7	8.37134e-15	-0.296091	0.968	0.971	2.73977e-10	1	TMA7
P4HB	8.96921e-15	-0.476743	0.497	0.66	2.93544e-10	1	P4HB
LBH	1.02624e-14	-0.52531	0.185	0.417	3.35868e-10	1	LBH
ACTR3	1.02813e-14	-0.428132	0.439	0.608	3.36486e-10	1	ACTR3
LAT2	1.06214e-14	-0.45061	0.217	0.437	3.47618e-10	1	LAT2
MT-ND1	1.14105e-14	0.283619	1	0.994	3.73442e-10	1	MT-ND1
PPIB	1.26444e-14	-0.379352	0.778	0.832	4.13826e-10	1	PPIB
CLIC1	1.32985e-14	-0.292199	0.899	0.934	4.35233e-10	1	CLIC1
TGFB1	1.64052e-14	-0.469908	0.492	0.671	5.36911e-10	1	TGFB1
HMOX2	2.02241e-14	-0.460189	0.185	0.407	6.61893e-10	1	HMOX2
SLC9A3R1	2.19794e-14	-0.499694	0.37	0.581	7.19342e-10	1	SLC9A3R1
IFITM3	2.50217e-14	0.56384	0.714	0.442	8.18909e-10	1	IFITM3
AOAH	2.54282e-14	-0.464727	0.206	0.404	8.32214e-10	1	AOAH
GSTP1	2.63825e-14	-0.329113	0.751	0.858	8.63447e-10	1	GSTP1
ARPC4	3.62952e-14	-0.366444	0.656	0.743	1.18787e-09	1	ARPC4
DAB2	3.89092e-14	-0.355735	0	0.144	1.27342e-09	1	DAB2
MALAT1	4.29806e-14	-0.322828	1	1	1.40667e-09	1	MALAT1
YWHAZ	5.36689e-14	-0.34806	0.582	0.731	1.75648e-09	1	YWHAZ
NCF1	5.95073e-14	0.290385	0.148	0.013	1.94755e-09	1	NCF1
RNF167	6.08531e-14	-0.487909	0.238	0.442	1.9916e-09	1	RNF167
PGAM1	6.54416e-14	-0.433743	0.365	0.563	2.14177e-09	1	PGAM1
PRKCH	7.6341e-14	-0.499821	0.376	0.587	2.49849e-09	1	PRKCH
RHOA	8.64404e-14	-0.342078	0.794	0.854	2.82902e-09	1	RHOA
KLRG1	1.01847e-13	-0.556822	0.201	0.431	3.33326e-09	1	KLRG1
UBE2L3	1.07174e-13	-0.415043	0.381	0.568	3.50761e-09	1	UBE2L3
MTSS1	1.08726e-13	-0.412847	0.032	0.211	3.55838e-09	1	MTSS1
MSN	1.17927e-13	-0.40764	0.608	0.751	3.85951e-09	1	MSN
HCLS1	1.56807e-13	-0.399955	0.45	0.6	5.13199e-09	1	HCLS1
SH2D1B	1.63699e-13	-0.495584	0.196	0.413	5.35755e-09	1	SH2D1B
BSG	1.9153e-13	-0.422123	0.55	0.696	6.26838e-09	1	BSG
TMEM2	2.15954e-13	-0.453337	0.085	0.297	7.06775e-09	1	TMEM2
CCND3	2.55382e-13	-0.392756	0.746	0.859	8.35814e-09	1	CCND3
UPP1	2.73847e-13	-0.466121	0.143	0.352	8.96247e-09	1	UPP1
SOX4	2.95178e-13	0.641427	0.238	0.059	9.66059e-09	1	SOX4
SYNGR1	3.14961e-13	-0.436219	0.021	0.184	1.0308e-08	1	SYNGR1
PTGER2	3.23098e-13	-0.442291	0.143	0.347	1.05744e-08	1	PTGER2
RP11-81H14.2	3.95076e-13	-0.474077	0.079	0.28	1.293e-08	1	RP11-81H14.2
AES	4.02483e-13	-0.42242	0.603	0.72	1.31725e-08	1	AES
ATF4	5.25231e-13	0.387766	0.698	0.437	1.71898e-08	1	ATF4
MRPL10	5.45388e-13	-0.483298	0.101	0.305	1.78494e-08	1	MRPL10
SUB1	5.61461e-13	-0.356504	0.683	0.798	1.83755e-08	1	SUB1
NACA	5.74902e-13	0.309379	1	0.989	1.88154e-08	1	NACA
LGALS9B	6.13732e-13	-0.356823	0.101	0.261	2.00862e-08	1	LGALS9B
LST1	7.01233e-13	0.430538	0.175	0.055	2.295e-08	1	LST1
DHRS3	7.0488e-13	-0.390899	0.026	0.186	2.30693e-08	1	DHRS3
STAT4	8.62044e-13	-0.483831	0.185	0.415	2.8213e-08	1	STAT4
HINT1	9.47168e-13	0.355973	0.921	0.807	3.09989e-08	1	HINT1
TBXAS1	9.55935e-13	-0.335054	0.011	0.147	3.12859e-08	1	TBXAS1
GIMAP4	1.16133e-12	-0.439074	0.185	0.381	3.8008e-08	1	GIMAP4
RNF166	1.19227e-12	-0.46523	0.169	0.386	3.90206e-08	1	RNF166
SCP2	1.29358e-12	-0.412239	0.423	0.572	4.23363e-08	1	SCP2
OAZ1	1.5092e-12	-0.280361	0.921	0.959	4.93931e-08	1	OAZ1
TIAM1	2.28487e-12	0.280889	0.164	0.027	7.47792e-08	1	TIAM1
PTPN18	2.28505e-12	-0.401617	0.106	0.295	7.47851e-08	1	PTPN18
MANF	2.37112e-12	-0.470347	0.175	0.365	7.7602e-08	1	MANF
ARPC1B	3.05783e-12	-0.260729	0.772	0.828	1.00077e-07	1	ARPC1B
FAM107B	3.08495e-12	-0.465776	0.243	0.421	1.00964e-07	1	FAM107B
AK5	3.13127e-12	-0.446774	0.011	0.181	1.0248e-07	1	AK5
CISD3	3.29081e-12	-0.422624	0.143	0.321	1.07702e-07	1	CISD3
LAPTM5	3.32308e-12	-0.376674	0.783	0.885	1.08758e-07	1	LAPTM5
DSTN	3.53492e-12	-0.457438	0.407	0.595	1.15691e-07	1	DSTN
POLR2G	3.91609e-12	-0.377999	0.365	0.522	1.28166e-07	1	POLR2G
NPM1	4.0105e-12	0.336101	0.947	0.853	1.31256e-07	1	NPM1
ZCCHC17	5.19746e-12	-0.438105	0.069	0.256	1.70102e-07	1	ZCCHC17
FLNB	5.62012e-12	0.250464	0.127	0.012	1.83935e-07	1	FLNB
CYCS	6.10332e-12	-0.406865	0.481	0.634	1.99749e-07	1	CYCS
TNFRSF1A	6.50161e-12	-0.377845	0.032	0.198	2.12785e-07	1	TNFRSF1A
COX6A1	7.66745e-12	-0.321934	0.614	0.747	2.5094e-07	1	COX6A1
EEF1D	7.98866e-12	0.266517	0.995	0.96	2.61453e-07	1	EEF1D
NOP10	9.43482e-12	-0.405121	0.333	0.493	3.08783e-07	1	NOP10
ZFAS1	1.1419e-11	0.431182	0.757	0.485	3.7372e-07	1	ZFAS1
STOM	1.34032e-11	-0.444117	0.206	0.402	4.38659e-07	1	STOM
TBC1D10C	1.75914e-11	-0.435617	0.571	0.721	5.75731e-07	1	TBC1D10C
PDIA6	1.85753e-11	-0.408354	0.317	0.46	6.07933e-07	1	PDIA6
TRAPPC1	1.8704e-11	-0.340166	0.566	0.694	6.12145e-07	1	TRAPPC1
CAPN12	2.82618e-11	0.370196	0.434	0.153	9.24952e-07	1	CAPN12
LDHA	3.33461e-11	-0.325207	0.529	0.618	1.09135e-06	1	LDHA
SH2D2A	3.34184e-11	-0.428687	0.164	0.329	1.09372e-06	1	SH2D2A
KDELR2	3.38101e-11	-0.40589	0.217	0.366	1.10654e-06	1	KDELR2
PSMB10	3.7543e-11	-0.310496	0.571	0.638	1.22871e-06	1	PSMB10
TNFRSF1B	3.96445e-11	-0.469528	0.079	0.282	1.29749e-06	1	TNFRSF1B
C10orf128	4.5126e-11	-0.295987	0.005	0.127	1.47688e-06	1	C10orf128
ANXA6	4.69041e-11	-0.320742	0.677	0.721	1.53508e-06	1	ANXA6
SAP18	4.92669e-11	-0.374817	0.608	0.705	1.61241e-06	1	SAP18
FGR	5.77141e-11	-0.39207	0.508	0.661	1.88887e-06	1	FGR
SELPLG	5.85102e-11	-0.425565	0.254	0.422	1.91492e-06	1	SELPLG
ATP5B	6.47272e-11	-0.312819	0.439	0.537	2.11839e-06	1	ATP5B
FBXO6	7.41745e-11	-0.345787	0.101	0.247	2.42758e-06	1	FBXO6
SDF2L1	7.46899e-11	-0.467476	0.243	0.426	2.44445e-06	1	SDF2L1
CD244	7.60539e-11	-0.417908	0.185	0.366	2.48909e-06	1	CD244
SEC11A	8.11845e-11	0.275272	0.624	0.527	2.65701e-06	1	SEC11A
GLIPR1	8.16466e-11	-0.485768	0.138	0.351	2.67213e-06	1	GLIPR1
HNRNPA3	9.01265e-11	-0.364818	0.566	0.691	2.94966e-06	1	HNRNPA3
RP11-94L15.2	1.0617e-10	-0.401199	0.09	0.248	3.47473e-06	1	RP11-94L15.2
TGFBR3	1.06857e-10	-0.423897	0.132	0.311	3.4972e-06	1	TGFBR3
MYADM	1.15604e-10	0.452709	0.37	0.136	3.7835e-06	1	MYADM
GIMAP7	1.38477e-10	-0.416197	0.444	0.622	4.53208e-06	1	GIMAP7
MIEN1	1.44462e-10	-0.401462	0.238	0.421	4.72796e-06	1	MIEN1
SASH3	1.6107e-10	-0.368281	0.233	0.39	5.27148e-06	1	SASH3
EIF3H	1.76661e-10	0.353218	0.878	0.621	5.78175e-06	1	EIF3H
MYH9	1.7975e-10	-0.402078	0.222	0.407	5.88287e-06	1	MYH9
PRDM1	1.86475e-10	-0.417149	0.021	0.182	6.10295e-06	1	PRDM1
RNF213	2.04017e-10	-0.377197	0.677	0.762	6.67708e-06	1	RNF213
STK10	2.0782e-10	-0.397108	0.333	0.494	6.80153e-06	1	STK10
DNAJB6	2.12469e-10	-0.41	0.317	0.509	6.95369e-06	1	DNAJB6
ARPC5L	2.19045e-10	-0.35746	0.455	0.599	7.1689e-06	1	ARPC5L
IL2RG	2.22589e-10	-0.356009	0.651	0.775	7.28491e-06	1	IL2RG
NCR3	2.52824e-10	-0.422287	0.444	0.601	8.27442e-06	1	NCR3
CXCR3	2.54475e-10	0.333845	0.206	0.042	8.32845e-06	1	CXCR3
GNPTAB	2.79358e-10	-0.460293	0.19	0.373	9.14282e-06	1	GNPTAB
PSME2	3.63891e-10	-0.256528	0.661	0.692	1.19094e-05	1	PSME2
C9orf89	3.74831e-10	0.348234	0.27	0.089	1.22675e-05	1	C9orf89
IFNGR1	3.95717e-10	-0.315904	0.037	0.177	1.2951e-05	1	IFNGR1
TOMM7	5.05154e-10	0.262057	0.974	0.917	1.65327e-05	1	TOMM7
TBCB	5.36679e-10	-0.331643	0.413	0.515	1.75644e-05	1	TBCB
RAB27A	9.11711e-10	-0.3543	0.159	0.319	2.98385e-05	1	RAB27A
KIF19	9.89571e-10	-0.256342	0.005	0.106	3.23867e-05	1	KIF19
IMPDH1	1.19136e-09	-0.28828	0.032	0.152	3.89908e-05	1	IMPDH1
SEC61B	1.31952e-09	-0.30957	0.571	0.701	4.31852e-05	1	SEC61B
LTA4H	1.36925e-09	0.34931	0.328	0.11	4.48128e-05	1	LTA4H
PSMB3	1.45429e-09	-0.29182	0.439	0.546	4.7596e-05	1	PSMB3
LAIR1	1.5125e-09	-0.354934	0.439	0.504	4.95012e-05	1	LAIR1
MYC	1.74423e-09	0.290485	0.153	0.018	5.70851e-05	1	MYC
CIB1	1.98416e-09	-0.335918	0.487	0.601	6.49377e-05	1	CIB1
LYAR	2.19227e-09	-0.479038	0.365	0.592	7.17487e-05	1	LYAR
KLRC2	2.42536e-09	0.526135	0.354	0.148	7.93773e-05	1	KLRC2
ARF1	2.51386e-09	-0.317764	0.624	0.725	8.22736e-05	1	ARF1
TMEM9B	2.59392e-09	-0.325289	0.153	0.302	8.48938e-05	1	TMEM9B
MAPRE2	2.77769e-09	-0.328197	0.101	0.243	9.09082e-05	1	MAPRE2
ARHGEF3	3.08577e-09	-0.369762	0.101	0.265	0.000100991	1	ARHGEF3
LSMD1	3.09074e-09	-0.352965	0.275	0.439	0.000101154	1	LSMD1
LDLRAP1	3.17202e-09	0.290984	0.254	0.081	0.000103814	1	LDLRAP1
DAD1	3.42555e-09	-0.320134	0.492	0.603	0.000112111	1	DAD1
JUN	3.44534e-09	0.339903	0.857	0.688	0.000112759	1	JUN
ARID5B	3.71383e-09	0.336038	0.312	0.149	0.000121546	1	ARID5B
PRDX5	4.37301e-09	-0.306467	0.63	0.681	0.00014312	1	PRDX5
MIR4435-1HG	4.40118e-09	-0.319162	0.032	0.16	0.000144042	1	MIR4435-1HG
SLC44A2	4.55279e-09	-0.386038	0.185	0.351	0.000149004	1	SLC44A2
SPCS3	4.73705e-09	-0.327903	0.138	0.283	0.000155034	1	SPCS3
ARL6IP5	4.75236e-09	-0.359167	0.529	0.658	0.000155535	1	ARL6IP5
SAMD3	5.01083e-09	-0.308065	0.587	0.694	0.000163994	1	SAMD3
TMEM59	5.10242e-09	-0.355625	0.481	0.642	0.000166992	1	TMEM59
CD38	5.13851e-09	-0.340143	0.175	0.287	0.000168173	1	CD38
ARL4C	5.44724e-09	-0.390864	0.55	0.722	0.000178277	1	ARL4C
ATP5J2	5.62265e-09	-0.300057	0.534	0.654	0.000184018	1	ATP5J2
CCDC85B	5.63968e-09	-0.288835	0.545	0.617	0.000184575	1	CCDC85B
IVNS1ABP	5.69648e-09	-0.367608	0.159	0.303	0.000186434	1	IVNS1ABP
GUK1	5.73807e-09	-0.295133	0.704	0.794	0.000187796	1	GUK1
MYBL1	5.87134e-09	-0.3539	0.159	0.323	0.000192157	1	MYBL1
COX6B1	5.88521e-09	-0.266	0.746	0.799	0.000192611	1	COX6B1
MVD	6.02203e-09	-0.406625	0.212	0.366	0.000197089	1	MVD
TAGLN2	6.16523e-09	0.462224	0.862	0.626	0.000201776	1	TAGLN2
NDUFB7	6.36882e-09	-0.310755	0.64	0.745	0.000208439	1	NDUFB7
C5orf56	6.50009e-09	-0.390615	0.296	0.433	0.000212735	1	C5orf56
GPR82	6.6805e-09	0.257949	0.228	0.053	0.000218639	1	GPR82
UBL5	6.75088e-09	-0.282154	0.788	0.823	0.000220943	1	UBL5
CCDC28B	6.87436e-09	-0.316579	0.101	0.219	0.000224984	1	CCDC28B
TMEM50A	6.97142e-09	-0.349193	0.328	0.474	0.000228161	1	TMEM50A
FOSB	7.26802e-09	0.45421	0.476	0.213	0.000237868	1	FOSB
CD69	7.41062e-09	0.375691	0.646	0.462	0.000242535	1	CD69
RAB5C	7.56967e-09	-0.328314	0.354	0.493	0.00024774	1	RAB5C
PCSK5	8.43445e-09	-0.305752	0.005	0.12	0.000276043	1	PCSK5
FEZ1	8.8856e-09	-0.394052	0.058	0.223	0.000290808	1	FEZ1
BATF	9.64268e-09	-0.298156	0.074	0.209	0.000315586	1	BATF
PRR13	1.07008e-08	-0.313449	0.63	0.727	0.000350216	1	PRR13
LPCAT1	1.14986e-08	-0.35767	0.106	0.251	0.000376327	1	LPCAT1
SUPT4H1	1.15928e-08	-0.387316	0.254	0.404	0.000379408	1	SUPT4H1
TMED9	1.19639e-08	-0.348398	0.471	0.59	0.000391553	1	TMED9
SNRPB	1.20065e-08	-0.278222	0.64	0.692	0.00039295	1	SNRPB
MINOS1	1.32708e-08	-0.348013	0.392	0.509	0.000434327	1	MINOS1
NDUFA6	1.34786e-08	-0.323052	0.312	0.459	0.000441126	1	NDUFA6
HLA-DRB1	1.44177e-08	0.435816	0.317	0.095	0.000471863	1	HLA-DRB1
CRIP1	1.55387e-08	0.433127	0.746	0.582	0.000508551	1	CRIP1
PTPRC	1.88746e-08	-0.313768	0.767	0.851	0.000617728	1	PTPRC
CCDC109B	1.94609e-08	0.382615	0.344	0.116	0.000636917	1	CCDC109B
SLAMF7	1.96175e-08	-0.334043	0.122	0.28	0.000642042	1	SLAMF7
HIST1H2BK	2.07781e-08	-0.285538	0.085	0.192	0.000680024	1	HIST1H2BK
COX8A	2.49833e-08	-0.284636	0.751	0.802	0.000817653	1	COX8A
TPST2	2.70172e-08	-0.370326	0.455	0.576	0.000884219	1	TPST2
SELK	2.79551e-08	-0.383265	0.376	0.557	0.000914915	1	SELK
TMBIM6	2.91286e-08	-0.350018	0.582	0.695	0.000953321	1	TMBIM6
LPXN	2.97893e-08	-0.262435	0.111	0.207	0.000974946	1	LPXN
SKAP1	3.00048e-08	-0.343281	0.413	0.558	0.000981998	1	SKAP1
PSMB9	3.42155e-08	-0.265825	0.709	0.775	0.0011198	1	PSMB9
SSBP3	3.43763e-08	-0.367088	0.074	0.224	0.00112507	1	SSBP3
PPP4C	3.43868e-08	-0.321455	0.291	0.442	0.00112541	1	PPP4C
ARHGAP30	3.47072e-08	-0.349317	0.497	0.597	0.0011359	1	ARHGAP30
RSL1D1	3.56499e-08	0.334084	0.529	0.28	0.00116675	1	RSL1D1
PYROXD2	3.64785e-08	0.289484	0.222	0.07	0.00119387	1	PYROXD2
HELZ	3.6801e-08	-0.343979	0.201	0.337	0.00120442	1	HELZ
TMEM173	3.813e-08	0.27921	0.376	0.209	0.00124792	1	TMEM173
VASP	3.9686e-08	-0.283616	0.545	0.63	0.00129884	1	VASP
CYB5B	4.07304e-08	-0.338276	0.164	0.302	0.00133303	1	CYB5B
EIF4B	4.13153e-08	0.296978	0.767	0.566	0.00135217	1	EIF4B
CAPNS1	4.13653e-08	-0.313848	0.169	0.289	0.0013538	1	CAPNS1
TSEN54	4.22476e-08	-0.293689	0.222	0.352	0.00138268	1	TSEN54
BCL2L1	4.27935e-08	-0.273488	0.037	0.154	0.00140055	1	BCL2L1
NMUR1	4.57548e-08	-0.351677	0.069	0.213	0.00149746	1	NMUR1
HNRNPDL	4.63834e-08	-0.317119	0.799	0.848	0.00151804	1	HNRNPDL
NDUFA12	5.14242e-08	-0.323605	0.46	0.58	0.00168301	1	NDUFA12
LDHB	5.15289e-08	0.397844	0.767	0.546	0.00168644	1	LDHB
APLP2	5.23753e-08	-0.303477	0.143	0.27	0.00171414	1	APLP2
RP11-291B21.2	5.24993e-08	0.293638	0.122	0.017	0.0017182	1	RP11-291B21.2
RAB8A	5.43266e-08	-0.314327	0.275	0.384	0.001778	1	RAB8A
VAMP8	5.49616e-08	-0.291338	0.63	0.678	0.00179878	1	VAMP8
GSAP	5.63101e-08	-0.388446	0.169	0.316	0.00184292	1	GSAP
PSMA7	5.96311e-08	-0.297832	0.614	0.664	0.00195161	1	PSMA7
TIPIN	6.34528e-08	0.311612	0.471	0.253	0.00207668	1	TIPIN
HSP90B1	6.36912e-08	-0.338326	0.476	0.576	0.00208449	1	HSP90B1
NDUFA2	6.6805e-08	-0.325188	0.397	0.522	0.00218639	1	NDUFA2
PSMB8	6.77392e-08	-0.267231	0.561	0.639	0.00221697	1	PSMB8
LMAN2	6.89431e-08	-0.328628	0.413	0.513	0.00225637	1	LMAN2
SYNE1	7.24496e-08	-0.417965	0.265	0.435	0.00237113	1	SYNE1
EVL	7.50923e-08	-0.269612	0.894	0.907	0.00245762	1	EVL
UBE2F	7.5493e-08	-0.353347	0.339	0.489	0.00247074	1	UBE2F
FERMT3	7.68795e-08	-0.277873	0.302	0.422	0.00251611	1	FERMT3
TMEM71	8.69269e-08	-0.35204	0.127	0.278	0.00284494	1	TMEM71
HNRNPF	8.80189e-08	-0.283075	0.397	0.521	0.00288068	1	HNRNPF
RP11-277L2.4	1.01588e-07	0.315476	0.323	0.144	0.00332478	1	RP11-277L2.4
KLHDC3	1.04695e-07	-0.294876	0.18	0.292	0.00342646	1	KLHDC3
ZFAND6	1.06115e-07	-0.302849	0.138	0.278	0.00347294	1	ZFAND6
TAP1	1.26676e-07	-0.318151	0.302	0.415	0.00414586	1	TAP1
VCP	1.30868e-07	-0.312813	0.164	0.285	0.00428304	1	VCP
PLP2	1.31967e-07	0.372297	0.328	0.13	0.00431901	1	PLP2
SH3GLB1	1.32972e-07	-0.315227	0.206	0.333	0.00435191	1	SH3GLB1
CDK2AP2	1.52099e-07	-0.336243	0.323	0.442	0.00497788	1	CDK2AP2
ATP6V1F	1.59013e-07	-0.300133	0.434	0.531	0.00520418	1	ATP6V1F
PREX1	1.70186e-07	-0.321236	0.148	0.278	0.00556984	1	PREX1
LIM2	1.81085e-07	-0.256952	0.011	0.111	0.00592656	1	LIM2
ADCY7	1.99714e-07	-0.293473	0.159	0.281	0.00653623	1	ADCY7
CD2BP2	2.07534e-07	-0.307915	0.169	0.297	0.00679216	1	CD2BP2
ITM2B	2.20574e-07	-0.25581	0.894	0.902	0.00721894	1	ITM2B
TIGIT	2.4416e-07	-0.301523	0.095	0.218	0.00799088	1	TIGIT
FUT7	2.50164e-07	0.311716	0.196	0.046	0.00818737	1	FUT7
GTF3C6	2.53056e-07	-0.256139	0.19	0.292	0.00828202	1	GTF3C6
CAPZA1	2.59828e-07	-0.320124	0.196	0.311	0.00850364	1	CAPZA1
PDIA4	2.70037e-07	-0.333998	0.175	0.296	0.00883778	1	PDIA4
ACTR2	2.72038e-07	-0.307781	0.312	0.429	0.00890326	1	ACTR2
TRIM22	3.12958e-07	-0.345325	0.116	0.25	0.0102425	1	TRIM22
SNORD3A	3.17661e-07	-0.378176	0.159	0.282	0.0103964	1	SNORD3A
RP11-796E2.4	3.29936e-07	0.298891	0.212	0.055	0.0107982	1	RP11-796E2.4
TMEM14B	3.42571e-07	0.315644	0.508	0.235	0.0112117	1	TMEM14B
ARL4A	3.4703e-07	0.333191	0.27	0.114	0.0113576	1	ARL4A
STXBP2	3.5299e-07	-0.288008	0.175	0.287	0.0115526	1	STXBP2
PTPN12	3.69946e-07	-0.319658	0.196	0.328	0.0121076	1	PTPN12
UBE2L6	3.74395e-07	-0.250693	0.354	0.453	0.0122532	1	UBE2L6
ITGB7	3.79386e-07	-0.340452	0.317	0.437	0.0124166	1	ITGB7
CSK	3.91097e-07	-0.280864	0.265	0.378	0.0127998	1	CSK
HSPB1	4.13777e-07	0.278969	0.323	0.152	0.0135421	1	HSPB1
CELF2	4.31594e-07	-0.33873	0.503	0.597	0.0141252	1	CELF2
ZNF428	4.32813e-07	-0.259471	0.291	0.415	0.0141651	1	ZNF428
POLD4	4.5245e-07	-0.372471	0.286	0.421	0.0148078	1	POLD4
PSMB2	4.70543e-07	-0.259266	0.259	0.359	0.0153999	1	PSMB2
TMED10	4.83331e-07	-0.311248	0.344	0.456	0.0158184	1	TMED10
SNRPG	4.90235e-07	-0.29376	0.317	0.402	0.0160444	1	SNRPG
DNAJB11	5.20089e-07	-0.27878	0.233	0.344	0.0170215	1	DNAJB11
GLIPR2	5.23459e-07	-0.299025	0.392	0.526	0.0171318	1	GLIPR2
OCIAD2	5.33932e-07	0.327988	0.55	0.3	0.0174745	1	OCIAD2
PTPRE	5.46761e-07	-0.273659	0.153	0.282	0.0178944	1	PTPRE
AC016629.8	5.61166e-07	0.277294	0.175	0.051	0.0183658	1	AC016629.8
SFT2D1	5.98842e-07	-0.294192	0.164	0.286	0.0195989	1	SFT2D1
ITGAX	6.27126e-07	0.311189	0.344	0.146	0.0205246	1	ITGAX
PPP1R15A	6.53507e-07	0.256985	0.693	0.453	0.021388	1	PPP1R15A
PRR5	6.58298e-07	-0.321197	0.069	0.193	0.0215448	1	PRR5
SIGLEC7	7.00214e-07	-0.340094	0.074	0.204	0.0229166	1	SIGLEC7
SYTL1	7.06692e-07	-0.363398	0.365	0.523	0.0231286	1	SYTL1
IGF2R	7.54322e-07	-0.289865	0.053	0.17	0.0246874	1	IGF2R
TFDP2	7.74287e-07	-0.332721	0.222	0.376	0.0253409	1	TFDP2
RALY	7.83208e-07	-0.253977	0.413	0.524	0.0256328	1	RALY
ARHGAP9	7.93331e-07	-0.311916	0.418	0.515	0.0259641	1	ARHGAP9
TEX264	8.63287e-07	-0.275088	0.169	0.29	0.0282537	1	TEX264
IDH2	8.69791e-07	-0.313465	0.365	0.468	0.0284665	1	IDH2
IL18R1	9.40143e-07	0.261055	0.265	0.092	0.030769	1	IL18R1
AKNA	9.45177e-07	-0.361674	0.418	0.547	0.0309337	1	AKNA
TBX21	1.05024e-06	-0.251803	0.127	0.258	0.0343723	1	TBX21
IDI1	1.14215e-06	-0.357282	0.254	0.399	0.0373802	1	IDI1
PRSS57	1.14712e-06	-0.32139	0.016	0.114	0.0375431	1	PRSS57
CASP1	1.23785e-06	-0.287775	0.111	0.234	0.0405123	1	CASP1
UAP1	1.315e-06	-0.306168	0.048	0.166	0.0430372	1	UAP1
IFRD1	1.3582e-06	0.262195	0.455	0.275	0.0444511	1	IFRD1
SHISA5	1.43607e-06	-0.290761	0.265	0.385	0.0469996	1	SHISA5
SNORA76	1.47678e-06	0.325821	0.381	0.176	0.0483321	1	SNORA76
FGFBP2.1	3.92518e-119	-1.40061	0.567	0.932	1.28463e-114	2	FGFBP2
GZMK.1	4.52929e-109	1.47379	0.657	0.082	1.48235e-104	2	GZMK
SPON2.1	6.37979e-91	-1.27528	0.545	0.894	2.08798e-86	2	SPON2
GZMB.1	1.63561e-88	-0.914036	0.859	0.961	5.35302e-84	2	GZMB
FCGR3A.1	3.85488e-61	-0.93184	0.578	0.869	1.26162e-56	2	FCGR3A
PRF1.1	7.59521e-61	-0.86812	0.848	0.955	2.48576e-56	2	PRF1
EEF1A1.1	6.32444e-59	0.352167	0.996	1	2.06986e-54	2	EEF1A1
RPL13.1	8.8309e-58	0.373087	1	0.999	2.89018e-53	2	RPL13
RPS18.1	1.6622e-54	0.380476	0.996	0.999	5.44006e-50	2	RPS18
RPS29.1	2.04953e-51	0.340474	1	0.999	6.7077e-47	2	RPS29
RPS27.1	8.29943e-51	0.314093	1	1	2.71624e-46	2	RPS27
TPT1.1	8.39768e-49	0.344866	1	0.999	2.74839e-44	2	TPT1
XCL1.1	8.63146e-47	0.787001	0.61	0.184	2.8249e-42	2	XCL1
RPL19.1	1.36913e-46	0.335376	1	0.998	4.4809e-42	2	RPL19
RPS12.1	1.71252e-46	0.362346	0.996	0.997	5.60472e-42	2	RPS12
CST7.1	1.51382e-45	-0.499283	0.989	0.982	4.95443e-41	2	CST7
RPL23A.1	2.48944e-45	0.318072	0.993	0.999	8.14744e-41	2	RPL23A
RPS23.1	1.3407e-44	0.353994	0.996	0.999	4.38786e-40	2	RPS23
RPS15A.1	2.22212e-44	0.322871	1	0.999	7.27255e-40	2	RPS15A
CD44.1	1.58816e-43	0.692334	0.733	0.315	5.19774e-39	2	CD44
RPL32.1	1.7929e-42	0.321536	0.996	0.997	5.86782e-38	2	RPL32
RPL34.1	4.09894e-41	0.329901	1	0.997	1.3415e-36	2	RPL34
RPL30.1	6.79789e-41	0.283933	0.996	0.998	2.22481e-36	2	RPL30
RPL18A.1	3.6782e-40	0.342729	0.993	0.997	1.2038e-35	2	RPL18A
RPS28.1	5.47468e-39	0.30468	0.993	0.998	1.79175e-34	2	RPS28
RPL10A.1	1.07607e-38	0.372418	0.993	0.996	3.52175e-34	2	RPL10A
CD247.1	1.31429e-38	-0.529587	0.906	0.96	4.30142e-34	2	CD247
RPL13A.1	1.91124e-38	0.300009	1	0.999	6.25509e-34	2	RPL13A
RPL41.1	2.91358e-37	0.259392	1	1	9.53557e-33	2	RPL41
MYOM2.1	3.82284e-37	-0.932313	0.202	0.59	1.25114e-32	2	MYOM2
PRSS23.1	3.87992e-37	-0.754628	0.159	0.55	1.26982e-32	2	PRSS23
RPS3.1	5.66532e-37	0.281461	0.996	0.999	1.85415e-32	2	RPS3
RPL39.1	1.28559e-36	0.312262	0.996	0.997	4.20749e-32	2	RPL39
RPL3.1	1.87977e-36	0.286093	0.996	1	6.15212e-32	2	RPL3
FCRL6.1	4.76123e-36	-0.74889	0.126	0.496	1.55825e-31	2	FCRL6
RPL28.1	8.0217e-36	0.289246	1	0.999	2.62534e-31	2	RPL28
RPL21.1	3.96889e-35	0.26293	0.996	0.999	1.29894e-30	2	RPL21
LGALS1.1	9.57571e-35	-0.96815	0.199	0.556	3.13394e-30	2	LGALS1
RPS10.1	1.07765e-34	0.373568	0.993	0.992	3.52694e-30	2	RPS10
RPS2.1	1.54544e-34	0.384573	0.993	0.992	5.05792e-30	2	RPS2
RPS21.1	3.18255e-34	0.329494	0.986	0.995	1.04158e-29	2	RPS21
CCL4.1	3.83191e-34	-0.709836	0.462	0.798	1.25411e-29	2	CCL4
RPL10.1	5.28772e-34	0.254757	0.993	1	1.73057e-29	2	RPL10
RPLP2.1	2.54787e-33	0.271018	1	0.998	8.33866e-29	2	RPLP2
RPS27A.1	4.29142e-32	0.253833	1	1	1.4045e-27	2	RPS27A
RPL31.1	3.30649e-31	0.281315	1	0.998	1.08215e-26	2	RPL31
RPS14.1	5.88695e-31	0.27303	0.996	0.999	1.92668e-26	2	RPS14
S100A4.1	6.70539e-31	-0.562411	0.884	0.964	2.19454e-26	2	S100A4
RPL37.1	7.44102e-31	0.267551	1	0.998	2.4353e-26	2	RPL37
GZMH.1	2.66234e-30	-0.684444	0.686	0.872	8.71332e-26	2	GZMH
RPL8.1	3.04365e-30	0.333391	1	0.993	9.96125e-26	2	RPL8
RPS6.1	3.31122e-30	0.284616	0.996	0.999	1.0837e-25	2	RPS6
CMC1.1	2.3745e-29	0.527491	0.949	0.801	7.77125e-25	2	CMC1
RPS19.1	6.56247e-28	0.264579	1	0.999	2.14776e-23	2	RPS19
RPS24.1	1.07247e-27	0.26335	1	0.997	3.50997e-23	2	RPS24
RPL27.1	1.41438e-27	0.267048	0.996	0.997	4.62897e-23	2	RPL27
RPL9.1	1.6166e-27	0.273341	0.993	0.996	5.29082e-23	2	RPL9
TTC38.1	2.33496e-27	-0.621122	0.455	0.693	7.64185e-23	2	TTC38
PABPC1.1	3.38402e-27	0.411118	0.946	0.888	1.10752e-22	2	PABPC1
RPS9.1	4.31396e-27	0.307528	0.996	0.989	1.41187e-22	2	RPS9
RPS4X.1	1.1225e-26	0.262524	0.993	0.998	3.67371e-22	2	RPS4X
RPS13.1	2.2779e-26	0.279238	0.993	0.994	7.45511e-22	2	RPS13
AKR1C3.1	6.85119e-26	-0.644489	0.123	0.415	2.24226e-21	2	AKR1C3
NKG7.1	7.30215e-26	-0.312427	1	0.995	2.38985e-21	2	NKG7
RPL12.1	1.66697e-25	0.311615	0.993	0.994	5.45567e-21	2	RPL12
S100A6.1	1.83152e-25	-0.557308	0.726	0.871	5.9942e-21	2	S100A6
RPS25.1	2.42771e-25	0.266598	0.996	0.998	7.94542e-21	2	RPS25
RPSA.1	3.9087e-25	0.316303	0.996	0.991	1.27924e-20	2	RPSA
EEF1B2.1	6.94075e-25	0.342444	0.986	0.944	2.27157e-20	2	EEF1B2
HLA-A.1	9.97323e-25	-0.273208	0.996	1	3.26404e-20	2	HLA-A
RPS16.1	1.0711e-24	0.259387	0.996	0.997	3.50549e-20	2	RPS16
RPL36.1	1.99084e-24	0.286008	0.993	0.994	6.51562e-20	2	RPL36
RPL5.1	6.45236e-24	0.282424	0.989	0.996	2.11173e-19	2	RPL5
GPR56.1	1.95878e-23	-0.573418	0.285	0.577	6.41071e-19	2	GPR56
CD27.1	6.5865e-23	0.348174	0.195	0.027	2.15563e-18	2	CD27
SPTSSB.1	1.35868e-22	0.376987	0.238	0.045	4.44667e-18	2	SPTSSB
RPL36A.1	3.0972e-22	0.356997	0.978	0.948	1.01365e-17	2	RPL36A
XCL2.1	7.72971e-22	0.525967	0.726	0.42	2.52978e-17	2	XCL2
RPLP1.1	1.04513e-21	0.269006	1	1	3.42051e-17	2	RPLP1
ACTB.1	1.17878e-21	-0.39888	1	0.999	3.8579e-17	2	ACTB
CX3CR1.1	3.38249e-21	-0.559416	0.112	0.369	1.10702e-16	2	CX3CR1
RPS8.1	2.10936e-20	0.261666	1	0.996	6.90351e-16	2	RPS8
CD74.1	5.86077e-20	0.44924	0.845	0.648	1.91811e-15	2	CD74
CNN2	6.69759e-20	0.482721	0.523	0.28	2.19199e-15	2	CNN2
ARPC2.1	1.90567e-19	-0.308672	0.942	0.983	6.23688e-15	2	ARPC2
CD3E.1	8.49331e-19	0.519688	0.321	0.1	2.77969e-14	2	CD3E
RPS5.1	8.93944e-19	0.279385	0.989	0.981	2.9257e-14	2	RPS5
HLA-DQB1	5.9028e-18	0.301826	0.152	0.02	1.93187e-13	2	HLA-DQB1
RPL4.1	8.43112e-18	0.280558	0.993	0.969	2.75934e-13	2	RPL4
TMEM173.1	1.60023e-17	-0.423553	0.043	0.237	5.23723e-13	2	TMEM173
FOSB.1	1.40624e-16	0.557238	0.433	0.209	4.60234e-12	2	FOSB
AK5.1	1.83309e-16	-0.40257	0.018	0.186	5.99935e-12	2	AK5
ABI3.1	3.0073e-16	-0.498104	0.231	0.464	9.84229e-12	2	ABI3
PSAP.1	5.14637e-16	-0.439468	0.372	0.591	1.6843e-11	2	PSAP
RPLP0.1	5.98721e-16	0.30414	0.957	0.937	1.9595e-11	2	RPLP0
ITGB2.1	6.99573e-16	-0.338148	0.942	0.963	2.28956e-11	2	ITGB2
ZEB2.1	8.90054e-16	-0.447923	0.202	0.441	2.91297e-11	2	ZEB2
RAC2.1	1.05474e-15	-0.312442	0.87	0.948	3.45194e-11	2	RAC2
PTPRCAP.1	1.20343e-15	-0.306143	0.942	0.969	3.93858e-11	2	PTPRCAP
RPL17.1	1.63484e-15	0.280325	0.96	0.937	5.35051e-11	2	RPL17
FOS.1	3.75801e-15	0.503378	0.736	0.515	1.22992e-10	2	FOS
KLRC1	4.61899e-15	0.326923	0.852	0.623	1.5117e-10	2	KLRC1
CYBA.1	4.78318e-15	-0.294828	0.968	0.975	1.56544e-10	2	CYBA
PIK3R1	5.99721e-15	0.398067	0.52	0.304	1.96277e-10	2	PIK3R1
FLNA.1	1.0603e-14	-0.422533	0.466	0.648	3.47015e-10	2	FLNA
ARPC3.1	1.76633e-14	-0.258765	0.895	0.934	5.78084e-10	2	ARPC3
CD99.1	2.00551e-14	-0.354687	0.765	0.883	6.56365e-10	2	CD99
EMP3.1	9.15811e-14	-0.338416	0.801	0.884	2.99727e-09	2	EMP3
NBEAL1.1	1.64694e-13	0.292202	0.906	0.822	5.39011e-09	2	NBEAL1
SNHG8.1	2.05171e-13	0.368849	0.657	0.418	6.71484e-09	2	SNHG8
TCF7.1	4.23806e-13	0.381759	0.466	0.237	1.38703e-08	2	TCF7
SELL.1	6.09835e-13	0.402054	0.679	0.432	1.99587e-08	2	SELL
DBI.1	6.67334e-13	-0.322837	0.751	0.829	2.18405e-08	2	DBI
S1PR5.1	7.47577e-13	-0.422213	0.329	0.531	2.44667e-08	2	S1PR5
RP11-277L2.4.1	9.65634e-13	0.365706	0.321	0.139	3.16033e-08	2	RP11-277L2.4
ACTG1.1	1.32196e-12	-0.315761	0.986	0.975	4.32652e-08	2	ACTG1
ABHD17A.1	2.58923e-12	-0.387563	0.495	0.654	8.47402e-08	2	ABHD17A
NFKBIA.1	3.5715e-12	0.366547	0.805	0.605	1.16888e-07	2	NFKBIA
IGFBP7	4.61152e-12	-0.276429	0.014	0.132	1.50926e-07	2	IGFBP7
CAPG.1	5.90498e-12	0.297773	0.184	0.049	1.93258e-07	2	CAPG
DSTN.1	6.96943e-12	-0.377549	0.422	0.599	2.28096e-07	2	DSTN
CTSD.1	7.28143e-12	-0.328341	0.729	0.814	2.38307e-07	2	CTSD
GCHFR	7.62282e-12	0.409868	0.588	0.374	2.49479e-07	2	GCHFR
LSP1.1	1.89954e-11	-0.284904	0.83	0.887	6.21683e-07	2	LSP1
UBE2F.1	2.74324e-11	-0.377186	0.325	0.495	8.97808e-07	2	UBE2F
MYO1G.1	2.93757e-11	-0.353446	0.433	0.62	9.61408e-07	2	MYO1G
PCSK5.1	3.11422e-11	-0.30093	0.011	0.123	1.01922e-06	2	PCSK5
RAP1B.1	3.16257e-11	-0.273583	0.852	0.929	1.03505e-06	2	RAP1B
RASSF4.1	6.34016e-11	-0.342599	0.04	0.176	2.07501e-06	2	RASSF4
RPSAP58.1	6.92898e-11	0.285406	0.939	0.889	2.26772e-06	2	RPSAP58
MSN.1	8.27622e-11	-0.307012	0.65	0.752	2.70864e-06	2	MSN
SPN.1	8.98215e-11	-0.339324	0.44	0.622	2.93968e-06	2	SPN
HAVCR2.1	1.0047e-10	-0.340565	0.09	0.252	3.28819e-06	2	HAVCR2
APMAP.1	1.17069e-10	-0.318548	0.661	0.743	3.83142e-06	2	APMAP
WDR1.1	3.02842e-10	-0.360654	0.408	0.556	9.91141e-06	2	WDR1
S100A11.1	3.16176e-10	-0.356968	0.491	0.633	1.03478e-05	2	S100A11
DDIT4.1	3.44517e-10	-0.425887	0.484	0.641	1.12754e-05	2	DDIT4
PPP1CA.1	8.71738e-10	-0.266213	0.708	0.828	2.85302e-05	2	PPP1CA
UCP2.1	1.17752e-09	-0.298107	0.787	0.86	3.8538e-05	2	UCP2
ARPC5.1	1.43663e-09	-0.302879	0.596	0.706	4.70181e-05	2	ARPC5
GLIPR2.1	1.5692e-09	-0.326521	0.365	0.533	5.13566e-05	2	GLIPR2
CLIC3.1	1.9368e-09	-0.32535	0.834	0.876	6.33878e-05	2	CLIC3
SH3BGRL3.1	3.28913e-09	-0.259216	0.957	0.965	0.000107647	2	SH3BGRL3
ERBB2	3.87812e-09	-0.254839	0.025	0.131	0.000126923	2	ERBB2
PSMB10.1	5.77326e-09	-0.283347	0.516	0.646	0.000188947	2	PSMB10
SSBP3.1	5.81105e-09	-0.258804	0.087	0.228	0.000190184	2	SSBP3
IVNS1ABP.1	8.41319e-09	-0.332416	0.166	0.307	0.000275347	2	IVNS1ABP
ITGB7.1	1.17132e-08	-0.356704	0.289	0.443	0.000383351	2	ITGB7
SYNGR1.1	1.40948e-08	-0.31417	0.061	0.185	0.000461296	2	SYNGR1
CLDND1	1.66365e-08	0.296911	0.368	0.204	0.000544479	2	CLDND1
CD53.1	1.67889e-08	-0.250102	0.787	0.828	0.000549468	2	CD53
SCP2.1	2.63918e-08	-0.278926	0.433	0.575	0.000863751	2	SCP2
CALR.1	2.79433e-08	-0.311647	0.711	0.792	0.000914528	2	CALR
PDIA3.1	3.1925e-08	-0.257107	0.722	0.776	0.00104484	2	PDIA3
DHRS7.1	3.55313e-08	-0.279065	0.549	0.679	0.00116287	2	DHRS7
EBP.1	3.7872e-08	-0.299163	0.177	0.326	0.00123947	2	EBP
APLP2.1	3.93948e-08	-0.300381	0.144	0.274	0.00128931	2	APLP2
CAP1.1	4.23182e-08	-0.277178	0.643	0.754	0.00138499	2	CAP1
NFKBIZ	5.59251e-08	0.280507	0.188	0.085	0.00183032	2	NFKBIZ
TBC1D10C.1	8.99036e-08	-0.277944	0.617	0.722	0.00294237	2	TBC1D10C
RAB37	1.20529e-07	-0.292536	0.108	0.239	0.00394466	2	RAB37
SFT2D1.1	1.42935e-07	-0.258711	0.152	0.291	0.00467796	2	SFT2D1
NEIL1	1.45044e-07	0.272551	0.321	0.179	0.00474699	2	NEIL1
NDUFA12.1	1.50569e-07	-0.257911	0.48	0.582	0.00492781	2	NDUFA12
SERPINB1	2.10132e-07	-0.278348	0.361	0.477	0.00687719	2	SERPINB1
NAP1L1.1	2.2872e-07	0.262843	0.755	0.598	0.00748555	2	NAP1L1
ALOX5AP.1	2.32617e-07	-0.315739	0.513	0.637	0.00761308	2	ALOX5AP
ARL6IP1	2.37272e-07	-0.283409	0.285	0.43	0.00776542	2	ARL6IP1
HIPK2.1	2.49616e-07	-0.279933	0.123	0.246	0.00816943	2	HIPK2
PPP1R18.1	2.78549e-07	-0.282837	0.549	0.658	0.00911635	2	PPP1R18
TSPAN14	2.78953e-07	-0.294677	0.177	0.301	0.00912957	2	TSPAN14
PLEK.1	2.84334e-07	-0.281665	0.552	0.65	0.00930567	2	PLEK
ARL6IP5.1	3.15525e-07	-0.262748	0.556	0.66	0.0103265	2	ARL6IP5
CXCR4	3.30185e-07	0.306741	0.538	0.386	0.0108063	2	CXCR4
CD38.1	3.60066e-07	-0.275185	0.17	0.291	0.0117842	2	CD38
CD69.1	3.62638e-07	0.274545	0.596	0.462	0.0118684	2	CD69
ID2	3.97009e-07	-0.251558	0.866	0.921	0.0129933	2	ID2
KLRG1.1	4.70034e-07	0.277067	0.563	0.402	0.0153833	2	KLRG1
SH2D1A	4.73039e-07	0.26051	0.455	0.287	0.0154816	2	SH2D1A
SLC9A3R1.1	6.32233e-07	-0.266604	0.451	0.58	0.0206917	2	SLC9A3R1
P4HB.1	6.43883e-07	-0.270257	0.545	0.661	0.021073	2	P4HB
AES.1	6.82327e-07	-0.251871	0.617	0.723	0.0223312	2	AES
PGAM1.1	7.16907e-07	-0.2834	0.444	0.561	0.0234629	2	PGAM1
C12orf75.1	7.72114e-07	-0.260987	0.458	0.605	0.0252698	2	C12orf75
C20orf24.1	8.01236e-07	-0.281423	0.22	0.361	0.0262229	2	C20orf24
CAPN12.1	1.00285e-06	0.264296	0.296	0.158	0.0328214	2	CAPN12
SPCS2.1	1.08369e-06	-0.271217	0.491	0.593	0.035467	2	SPCS2
IDH2.1	1.26441e-06	-0.269848	0.354	0.472	0.0413815	2	IDH2
SH2D1B.1	1.37835e-06	-0.276703	0.278	0.412	0.0451106	2	SH2D1B
JUNB	7.34892e-89	0.680971	0.961	0.813	2.40515e-84	3	JUNB
JUN.2	1.76715e-85	0.715826	0.906	0.629	5.78353e-81	3	JUN
NFKBIA.2	1.02438e-72	0.59737	0.821	0.557	3.3526e-68	3	NFKBIA
ZFP36	3.09023e-67	0.647716	0.885	0.743	1.01137e-62	3	ZFP36
FOS.2	1.10167e-65	0.642685	0.746	0.464	3.60554e-61	3	FOS
PPP1R15A.1	7.50806e-57	0.596127	0.657	0.405	2.45724e-52	3	PPP1R15A
NR4A2	5.5223e-45	0.53523	0.42	0.173	1.80734e-40	3	NR4A2
IER2	6.65546e-41	0.503095	0.88	0.767	2.1782e-36	3	IER2
BTG2	3.46765e-38	0.541251	0.635	0.451	1.13489e-33	3	BTG2
ILF3-AS1	3.65745e-35	0.467505	0.499	0.301	1.19701e-30	3	ILF3-AS1
PMAIP1	1.06619e-28	0.445724	0.424	0.254	3.48941e-24	3	PMAIP1
DUSP1	6.29475e-28	0.393842	0.334	0.17	2.06014e-23	3	DUSP1
ZNF331	2.31485e-26	0.369025	0.275	0.124	7.57605e-22	3	ZNF331
FOSB.2	2.64953e-25	0.381994	0.348	0.189	8.6714e-21	3	FOSB
CCL3.1	1.54618e-23	0.76624	0.446	0.289	5.06035e-19	3	CCL3
IFRD1.1	1.99594e-21	0.33962	0.408	0.245	6.53232e-17	3	IFRD1
IFNG.1	1.78479e-19	0.381954	0.292	0.162	5.84125e-15	3	IFNG
SERTAD1	6.33617e-19	0.342425	0.308	0.17	2.0737e-14	3	SERTAD1
GZMK.2	8.6374e-17	-0.588781	0.051	0.162	2.82685e-12	3	GZMK
C1orf63	2.21346e-16	0.312761	0.699	0.579	7.24422e-12	3	C1orf63
SDR42E2	1.23757e-15	0.279088	0.175	0.078	4.0503e-11	3	SDR42E2
TSPYL2	1.45062e-15	0.330183	0.259	0.152	4.74759e-11	3	TSPYL2
CSRNP1	1.36112e-14	0.258846	0.213	0.105	4.45467e-10	3	CSRNP1
YME1L1	2.74733e-14	0.278143	0.476	0.365	8.99147e-10	3	YME1L1
RGS2.1	1.67846e-13	0.327048	0.323	0.202	5.49327e-09	3	RGS2
HIST1H1E.2	3.51471e-13	-0.302107	0.113	0.223	1.15029e-08	3	HIST1H1E
SLC38A2	1.10529e-12	0.261656	0.373	0.258	3.61738e-08	3	SLC38A2
RP11-51J9.5	1.15875e-12	0.261205	0.263	0.155	3.79237e-08	3	RP11-51J9.5
KLF6	1.68284e-12	0.298901	0.571	0.456	5.50759e-08	3	KLF6
CD69.2	3.88983e-12	0.263704	0.552	0.447	1.27306e-07	3	CD69
CX3CR1.2	5.10811e-12	-0.264168	0.254	0.377	1.67178e-07	3	CX3CR1
WDR74	2.83808e-11	-0.404459	0.298	0.432	9.28848e-07	3	WDR74
ACTB.2	1.48382e-10	-0.250138	1	0.999	4.85625e-06	3	ACTB
CXCR4.1	9.68807e-10	0.309787	0.461	0.379	3.17071e-05	3	CXCR4
CCL4.2	1.45984e-06	0.288048	0.819	0.75	0.0477778	3	CCL4
PRF1.2	2.41789e-76	0.45624	0.992	0.926	7.91326e-72	4	PRF1
ACTB.3	2.54695e-65	0.426044	1	0.999	8.33565e-61	4	ACTB
S100A4.2	2.44946e-53	0.355464	0.992	0.942	8.01659e-49	4	S100A4
GZMA.1	1.1314e-50	0.303617	0.999	0.967	3.70285e-46	4	GZMA
FCGR3A.2	6.94545e-50	0.384477	0.944	0.8	2.27311e-45	4	FCGR3A
CYBA.2	2.61404e-40	0.271402	0.991	0.968	8.55522e-36	4	CYBA
PDIA3.2	5.85236e-37	0.345033	0.865	0.733	1.91536e-32	4	PDIA3
ITGB2.2	1.38875e-36	0.275544	0.982	0.952	4.5451e-32	4	ITGB2
FOS.3	4.79954e-35	-0.650088	0.402	0.59	1.57079e-30	4	FOS
CALR.2	2.77826e-33	0.359983	0.854	0.755	9.09268e-29	4	CALR
EMP3.2	7.08582e-33	0.289593	0.938	0.851	2.31905e-28	4	EMP3
GZMH.2	2.74252e-30	0.33011	0.927	0.826	8.97571e-26	4	GZMH
GZMK.3	6.62587e-29	-0.656586	0.043	0.172	2.16852e-24	4	GZMK
ACTG1.2	4.20146e-28	0.29372	0.984	0.973	1.37505e-23	4	ACTG1
S100A6.2	1.5125e-27	0.291318	0.928	0.829	4.95012e-23	4	S100A6
CTSD.2	1.96668e-27	0.269574	0.895	0.77	6.43654e-23	4	CTSD
ITGB7.2	2.53016e-25	0.354625	0.553	0.378	8.28072e-21	4	ITGB7
WDR1.2	1.45729e-21	0.304276	0.641	0.502	4.76941e-17	4	WDR1
FOSB.3	6.60945e-21	-0.428073	0.129	0.271	2.16314e-16	4	FOSB
PABPC1.2	7.97649e-21	-0.270845	0.861	0.906	2.61055e-16	4	PABPC1
ANXA6.1	1.04464e-20	0.26192	0.789	0.69	3.4189e-16	4	ANXA6
ENO1	1.23e-19	0.250815	0.776	0.685	4.02553e-15	4	ENO1
CMC1.2	1.17933e-17	-0.321492	0.774	0.831	3.85971e-13	4	CMC1
PPP1R15A.2	1.50484e-17	-0.352473	0.376	0.506	4.92505e-13	4	PPP1R15A
ANXA2.1	1.81611e-17	0.27627	0.582	0.428	5.94375e-13	4	ANXA2
JUN.3	7.58208e-17	-0.399592	0.664	0.713	2.48146e-12	4	JUN
HSPA5	1.10409e-16	0.265661	0.694	0.547	3.61346e-12	4	HSPA5
SDF2L1.1	3.95074e-16	0.280128	0.514	0.373	1.293e-11	4	SDF2L1
LGALS1.2	5.0924e-16	0.367991	0.625	0.481	1.66664e-11	4	LGALS1
XCL1.2	2.11779e-15	-0.430752	0.143	0.256	6.93112e-11	4	XCL1
DUSP1.1	1.04216e-12	-0.254908	0.15	0.236	3.41078e-08	4	DUSP1
CD44.2	2.80924e-12	-0.293364	0.272	0.387	9.19409e-08	4	CD44
ZFP36.1	4.31228e-11	-0.283759	0.728	0.799	1.41132e-06	4	ZFP36
CCL5.1	6.49133e-11	0.280001	0.771	0.734	2.12448e-06	4	CCL5
HIST1H1D.1	4.20278e-10	-0.257603	0.094	0.174	1.37549e-05	4	HIST1H1D
JUNB.1	5.31004e-08	-0.25889	0.834	0.857	0.00173787	4	JUNB
WDR74.1	2.84506e-07	-0.276159	0.338	0.423	0.00931131	4	WDR74
NFKBIA.3	1.70297e-107	-0.925008	0.383	0.728	5.57349e-103	5	NFKBIA
JUNB.2	5.07815e-74	-0.724955	0.755	0.892	1.66198e-69	5	JUNB
FOS.4	2.74274e-68	-0.897714	0.352	0.614	8.97643e-64	5	FOS
JUN.4	1.55158e-66	-0.722083	0.508	0.782	5.07801e-62	5	JUN
SPON2.2	1.30586e-47	0.345729	0.957	0.821	4.27382e-43	5	SPON2
GZMK.4	4.2855e-47	-0.730657	0.023	0.182	1.40256e-42	5	GZMK
HIST1H1E.3	6.6228e-47	0.546742	0.338	0.132	2.16751e-42	5	HIST1H1E
CX3CR1.3	6.0947e-44	0.46228	0.515	0.273	1.99467e-39	5	CX3CR1
GZMB.2	1.54499e-42	0.258071	0.996	0.933	5.05645e-38	5	GZMB
HIST2H2BE	2.4862e-34	0.398554	0.209	0.058	8.13684e-30	5	HIST2H2BE
HIST1H1D.2	7.72606e-33	0.473223	0.261	0.103	2.52859e-28	5	HIST1H1D
PPP1R15A.3	8.57329e-33	-0.477234	0.325	0.53	2.80587e-28	5	PPP1R15A
WDR74.2	1.0183e-32	0.531478	0.525	0.343	3.3327e-28	5	WDR74
PMAIP1.1	1.26892e-31	-0.440238	0.157	0.358	4.15293e-27	5	PMAIP1
SNORD3A.1	2.18039e-30	0.434492	0.403	0.219	7.13597e-26	5	SNORD3A
CD44.3	2.3117e-29	-0.435255	0.246	0.4	7.56574e-25	5	CD44
FOSB.4	3.59032e-28	-0.461723	0.116	0.279	1.17504e-23	5	FOSB
NR4A2.1	6.62717e-28	-0.447129	0.117	0.287	2.16894e-23	5	NR4A2
IER2.1	2.66871e-25	-0.409702	0.731	0.823	8.73414e-21	5	IER2
XCL1.3	7.72581e-25	-0.493445	0.133	0.262	2.5285e-20	5	XCL1
IFRD1.2	7.92991e-25	-0.370927	0.168	0.338	2.5953e-20	5	IFRD1
TMEM107.1	4.77061e-24	0.400719	0.368	0.198	1.56133e-19	5	TMEM107
CLIC3.2	5.10389e-24	0.264137	0.937	0.844	1.6704e-19	5	CLIC3
ZFP36.2	1.06272e-23	-0.411581	0.739	0.795	3.47806e-19	5	ZFP36
BTG2.1	1.95811e-23	-0.43573	0.408	0.536	6.4085e-19	5	BTG2
SELL.2	3.88774e-22	-0.436655	0.359	0.496	1.27238e-17	5	SELL
DUSP1.2	7.3359e-21	-0.330897	0.112	0.254	2.40089e-16	5	DUSP1
FCRL6.2	1.32535e-19	0.289952	0.581	0.411	4.33762e-15	5	FCRL6
CD38.2	2.83692e-19	0.304193	0.384	0.235	9.28467e-15	5	CD38
HIST1H2BK.1	1.20957e-18	0.307166	0.279	0.145	3.95868e-14	5	HIST1H2BK
SDR42E2.1	1.50207e-18	-0.253659	0.035	0.132	4.91598e-14	5	SDR42E2
GIMAP7.1	1.51632e-18	0.267247	0.712	0.567	4.96261e-14	5	GIMAP7
HIST1H1C.1	3.45281e-18	0.341989	0.315	0.183	1.13003e-13	5	HIST1H1C
GIMAP4.1	4.88237e-18	0.271038	0.479	0.321	1.5979e-13	5	GIMAP4
ILF3-AS1.1	1.36985e-17	-0.334411	0.252	0.394	4.48323e-13	5	ILF3-AS1
TRA2B	2.41068e-17	-0.253834	0.675	0.76	7.88968e-13	5	TRA2B
SNORD3D	5.17153e-17	0.27927	0.19	0.083	1.69254e-12	5	SNORD3D
CCNL1	6.44771e-17	-0.280063	0.53	0.648	2.11021e-12	5	CCNL1
GSAP.1	2.99189e-16	0.259997	0.41	0.263	9.79187e-12	5	GSAP
CD69.3	3.17649e-16	-0.315146	0.381	0.514	1.0396e-11	5	CD69
RNU12	6.11799e-16	0.325157	0.227	0.114	2.00229e-11	5	RNU12
CD74.2	1.80735e-15	-0.283169	0.615	0.688	5.91511e-11	5	CD74
HAVCR2.2	4.8827e-15	0.276841	0.33	0.197	1.59801e-10	5	HAVCR2
DDIT4.2	5.69164e-15	0.266059	0.716	0.587	1.86276e-10	5	DDIT4
NKTR	6.78459e-15	0.258976	0.498	0.382	2.22046e-10	5	NKTR
LAIR2.1	2.08711e-14	0.330152	0.454	0.352	6.83069e-10	5	LAIR2
HSPA5.1	2.2507e-14	-0.272242	0.493	0.632	7.36608e-10	5	HSPA5
HLA-DRB1.2	4.38278e-14	-0.252891	0.054	0.133	1.4344e-09	5	HLA-DRB1
TCF7.2	4.64452e-14	-0.261668	0.175	0.294	1.52006e-09	5	TCF7
TSC22D3	6.26746e-14	-0.261656	0.73	0.776	2.05121e-09	5	TSC22D3
CXCR4.2	9.90716e-13	-0.337656	0.322	0.434	3.24241e-08	5	CXCR4
LTB.4	2.64778e-12	-0.427286	0.146	0.22	8.66564e-08	5	LTB
AC092580.4.1	2.69892e-12	-0.275078	0.185	0.298	8.83304e-08	5	AC092580.4
SNHG8.2	2.84777e-12	-0.255425	0.357	0.476	9.32017e-08	5	SNHG8
GADD45B	3.1595e-12	-0.255124	0.358	0.483	1.03404e-07	5	GADD45B
XCL2.2	3.33237e-12	-0.309947	0.39	0.473	1.09062e-07	5	XCL2
IFNG.2	3.1566e-11	-0.264386	0.123	0.225	1.03309e-06	5	IFNG
VIM.1	4.11051e-11	-0.270613	0.434	0.548	1.34529e-06	5	VIM
CD52.1	3.72371e-09	-0.255812	0.626	0.707	0.00012187	5	CD52
