# Supplementary material for: Heterogeneity of human bone marrow and blood natural killer cells defined by single-cell transcriptome
Source: Nat Commun. 2019 Sep 2;10:3931. doi: 10.1038/s41467-019-11947-7 (PMC6718415; doi:10.1038/s41467-019-11947-7)
Supplement: Supplementary file 7 — Supplementary Data 3 [file 41467_2019_11947_MOESM7_ESM.xlsx]

## Sheet: Supplementary Data 3
Gene set
h	pathway	pval	padj	ES	NES	nMoreExtreme	size
18	HALLMARK_APICAL_JUNCTION	0.00060584	0.0260511	-0.637972	-1.81855	4	39
21	HALLMARK_PI3K_AKT_MTOR_SIGNALING	0.00287942	0.0412717	-0.581059	-1.68593	23	44
41	HALLMARK_ALLOGRAFT_REJECTION	0.00255584	0.0412717	-0.496398	-1.58588	22	90
c2_kegg	pathway	pval	padj	ES	NES	nMoreExtreme	size
35	KEGG_FOCAL_ADHESION	0.000117165	0.0032025	-0.602658	-1.79067	0	51
47	KEGG_NATURAL_KILLER_CELL_MEDIATED_CYTOTOXICITY	0.000116469	0.0032025	-0.698184	-2.09199	0	54
55	KEGG_REGULATION_OF_ACTIN_CYTOSKELETON	0.000114273	0.0032025	-0.643018	-1.97335	0	63
46	KEGG_HEMATOPOIETIC_CELL_LINEAGE	0.000417014	0.00681205	0.771731	2.24408	0	16
52	KEGG_LEUKOCYTE_TRANSENDOTHELIAL_MIGRATION	0.000362319	0.00681205	-0.663927	-1.89648	2	40
82	KEGG_VIRAL_MYOCARDITIS	0.000498442	0.00681205	-0.704338	-1.89037	3	28
6	KEGG_RIBOSOME	0.0010101	0.0118326	0.915225	3.85024	0	83
69	KEGG_PATHOGENIC_ESCHERICHIA_COLI_INFECTION	0.00199377	0.0204361	-0.647075	-1.73668	15	28
41	KEGG_TOLL_LIKE_RECEPTOR_SIGNALING_PATHWAY	0.00239778	0.0218464	-0.678849	-1.77026	18	24
51	KEGG_FC_GAMMA_R_MEDIATED_PHAGOCYTOSIS	0.004759	0.0390238	-0.592741	-1.66503	38	36
38	KEGG_TIGHT_JUNCTION	0.0058567	0.043659	-0.623804	-1.67423	46	28
c2_reactome	pathway	pval	padj	ES	NES	nMoreExtreme	size
52	REACTOME_RESPONSE_TO_ELEVATED_PLATELET_CYTOSOLIC_CA2_	0.000127584	0.00835487	-0.787189	-2.04991	0	24
109	REACTOME_SEMAPHORIN_INTERACTIONS	0.000129199	0.00835487	-0.758771	-1.9279	0	21
189	REACTOME_PLATELET_ACTIVATION_SIGNALING_AND_AGGREGATION	0.000114416	0.00835487	-0.664559	-2.04777	0	64
159	REACTOME_HEMOSTASIS	0.000214638	0.01041	-0.531297	-1.76653	1	120
182	REACTOME_ADAPTIVE_IMMUNE_SYSTEM	0.000307629	0.011936	-0.443692	-1.54439	2	220
4	REACTOME_FORMATION_OF_THE_TERNARY_COMPLEX_AND_SUBSEQUENTLY_THE_43S_COMPLEX	0.000619579	0.0177884	0.850988	3.15316	0	46
27	REACTOME_SRP_DEPENDENT_COTRANSLATIONAL_PROTEIN_TARGETING_TO_MEMBRANE	0.00123001	0.0177884	0.843121	3.63537	0	102
49	REACTOME_ACTIVATION_OF_THE_MRNA_UPON_BINDING_OF_THE_CAP_BINDING_COMPLEX_AND_EIFS_AND_SUBSEQUENT_BINDING_TO_43S	0.000675676	0.0177884	0.813525	3.09432	0	53
64	REACTOME_PEPTIDE_CHAIN_ELONGATION	0.000970874	0.0177884	0.934381	3.89734	0	82
66	REACTOME_SIGNALING_BY_GPCR	0.00123401	0.0177884	-0.527838	-1.67081	10	79
93	REACTOME_3_UTR_MEDIATED_TRANSLATIONAL_REGULATION	0.0011919	0.0177884	0.889479	3.82716	0	100
160	REACTOME_INFLUENZA_LIFE_CYCLE	0.0012837	0.0177884	0.839742	3.65372	0	106
161	REACTOME_INFLUENZA_VIRAL_RNA_TRANSCRIPTION_AND_REPLICATION	0.00111857	0.0177884	0.886992	3.77064	0	94
186	REACTOME_NONSENSE_MEDIATED_DECAY_ENHANCED_BY_THE_EXON_JUNCTION_COMPLEX	0.00111857	0.0177884	0.906598	3.85399	0	94
1	REACTOME_TRANSLATION	0.00161551	0.0208939	0.803794	3.61875	0	131
97	REACTOME_AXON_GUIDANCE	0.00175029	0.0212223	-0.550149	-1.65646	14	55
13	REACTOME_ANTIGEN_PROCESSING_CROSS_PRESENTATION	0.00224374	0.0241825	-0.559169	-1.66526	18	51
116	REACTOME_METABOLISM_OF_MRNA	0.00223214	0.0241825	0.704043	3.25067	0	163
118	REACTOME_METABOLISM_OF_RNA	0.0026455	0.0261371	0.675099	3.16273	0	179
185	REACTOME_CLASS_I_MHC_MEDIATED_ANTIGEN_PROCESSING_PRESENTATION	0.00269455	0.0261371	-0.473527	-1.56127	24	110
19	REACTOME_IMMUNOREGULATORY_INTERACTIONS_BETWEEN_A_LYMPHOID_AND_A_NON_LYMPHOID_CELL	0.00367507	0.0339507	-0.647363	-1.70286	28	25
88	REACTOME_METABOLISM_OF_PROTEINS	0.004	0.0352727	0.615359	2.97657	0	221
10	REACTOME_DEVELOPMENTAL_BIOLOGY	0.00434686	0.0366648	-0.492069	-1.5658	38	82
16	REACTOME_ER_PHAGOSOME_PATHWAY	0.00533935	0.0431597	-0.551071	-1.62761	44	48
c3	None
c5	pathway	pval	padj	ES	NES	nMoreExtreme	size
112	GO_IMMUNE_SYSTEM_PROCESS	0.00010013	0.0109771	-0.402493	-1.44635	0	547
132	GO_CELLULAR_RESPONSE_TO_LIPID	0.000109397	0.0109771	-0.571496	-1.86073	0	103
140	GO_POSITIVE_REGULATION_OF_RESPONSE_TO_STIMULUS	0.00010017	0.0109771	-0.421927	-1.51282	0	496
150	GO_ACTIN_FILAMENT_BASED_PROCESS	0.000108295	0.0109771	-0.591613	-1.94396	0	112
174	GO_PLATELET_ACTIVATION	0.000118723	0.0109771	-0.697024	-2.0338	0	45
175	GO_CYTOSKELETON_ORGANIZATION	0.000103573	0.0109771	-0.4814	-1.65452	0	187
272	GO_FC_GAMMA_RECEPTOR_SIGNALING_PATHWAY	0.000121907	0.0109771	-0.721973	-2.02412	0	36
337	GO_VESICLE_MEDIATED_TRANSPORT	0.000100837	0.0109771	-0.484295	-1.71428	0	336
414	GO_CELL_MOTILITY	0.000105396	0.0109771	-0.514498	-1.7388	0	150
722	GO_REGULATION_OF_IMMUNE_SYSTEM_PROCESS	0.000100371	0.0109771	-0.419705	-1.49735	0	413
764	GO_LOCOMOTION	0.000103573	0.0109771	-0.5022	-1.726	0	187
841	GO_MOVEMENT_OF_CELL_OR_SUBCELLULAR_COMPONENT	0.000102323	0.0109771	-0.53345	-1.85745	0	230
1053	GO_REGULATION_OF_MULTI_ORGANISM_PROCESS	0.000104789	0.0109771	-0.514882	-1.74762	0	159
1189	GO_EXOCYTOSIS	0.000115168	0.0109771	-0.65507	-1.99959	0	61
1273	GO_ENDOCYTOSIS	0.000106394	0.0109771	-0.519375	-1.73849	0	134
1335	GO_PHAGOCYTOSIS	0.000115407	0.0109771	-0.684496	-2.07968	0	59
1355	GO_REGULATED_EXOCYTOSIS	0.000118554	0.0109771	-0.667391	-1.95257	0	46
1443	GO_IMMUNE_EFFECTOR_PROCESS	0.000105075	0.0109771	-0.560503	-1.89807	0	154
1499	GO_ACTIN_CYTOSKELETON	0.000107793	0.0109771	-0.537909	-1.77387	0	116
1671	GO_CELL_PROJECTION	0.00010098	0.0109771	-0.438444	-1.54839	0	318
1741	GO_CYTOSKELETAL_PROTEIN_BINDING	0.000103263	0.0109771	-0.485959	-1.67572	0	197
1789	GO_CALCIUM_ION_BINDING	0.000112448	0.0109771	-0.612219	-1.92584	0	77
1795	GO_CALCIUM_DEPENDENT_PROTEIN_BINDING	0.000128271	0.011048	-0.746572	-1.91321	0	22
329	GO_REGULATION_OF_IMMUNE_RESPONSE	0.000202306	0.0148013	-0.435735	-1.53487	1	293
917	GO_IMMUNE_RESPONSE	0.000202819	0.0148013	-0.42967	-1.50736	1	268
1254	GO_POSITIVE_REGULATION_OF_IMMUNE_RESPONSE	0.00020642	0.0148013	-0.468445	-1.61609	1	199
1612	GO_EXTRACELLULAR_SPACE	0.000209205	0.0148013	-0.479931	-1.63325	1	165
1865	GO_IDENTICAL_PROTEIN_BINDING	0.000202552	0.0148013	-0.435758	-1.53163	1	282
106	GO_REGULATION_OF_PHOSPHATIDYLINOSITOL_3_KINASE_SIGNALING	0.000252461	0.0152149	-0.714485	-1.90207	1	27
167	GO_CELLULAR_RESPONSE_TO_BIOTIC_STIMULUS	0.000237445	0.0152149	-0.649724	-1.89578	1	45
576	GO_MYELOID_LEUKOCYTE_ACTIVATION	0.000249813	0.0152149	-0.677456	-1.83899	1	30
1029	GO_INTERACTION_WITH_SYMBIONT	0.000253133	0.0152149	-0.71343	-1.87543	1	25
1230	GO_PLATELET_DEGRANULATION	0.000253453	0.0152149	-0.724188	-1.88949	1	24
605	GO_POSITIVE_REGULATION_OF_IMMUNE_SYSTEM_PROCESS	0.000304044	0.017715	-0.426546	-1.49744	2	276
430	GO_SECRETION	0.000326477	0.0181092	-0.536857	-1.75451	2	106
675	GO_FC_RECEPTOR_SIGNALING_PATHWAY	0.000329092	0.0181092	-0.539433	-1.74965	2	100
787	GO_CELL_MORPHOGENESIS_INVOLVED_IN_DIFFERENTIATION	0.000350018	0.0183068	-0.611298	-1.83527	2	55
1117	GO_NEGATIVE_REGULATION_OF_MULTI_ORGANISM_PROCESS	0.000351165	0.0183068	-0.616864	-1.84417	2	53
252	GO_REGULATION_OF_DEFENSE_RESPONSE	0.000408873	0.0188367	-0.441674	-1.53706	3	225
534	GO_RIBOSOMAL_LARGE_SUBUNIT_ASSEMBLY	0.000405186	0.0188367	0.789197	2.2301	0	15
641	GO_MATURATION_OF_SSU_RRNA_FROM_TRICISTRONIC_RRNA_TRANSCRIPT_SSU_RRNA_5_8S_RRNA_LSU_RRNA_	0.000405186	0.0188367	0.838004	2.36802	0	15
1509	GO_VACUOLE	0.000403877	0.0188367	-0.415114	-1.46528	3	308
1903	GO_GLYCOPROTEIN_BINDING	0.000379075	0.0188367	-0.705942	-1.86606	2	26
171	GO_CELLULAR_RESPONSE_TO_ORGANIC_CYCLIC_COMPOUND	0.000434783	0.018849	-0.507233	-1.66057	3	108
177	GO_MATURATION_OF_SSU_RRNA	0.000421763	0.018849	0.780696	2.32303	0	18
546	GO_RESPONSE_TO_BACTERIUM	0.000437685	0.018849	-0.51972	-1.69037	3	102
617	GO_RIBOSOMAL_SMALL_SUBUNIT_BIOGENESIS	0.000501002	0.0211167	0.82885	2.82236	0	30
10	GO_CYTOPLASMIC_TRANSLATION	0.00052687	0.0215927	0.72069	2.50506	0	33
133	GO_SECRETION_BY_CELL	0.000661084	0.0215927	-0.533445	-1.71653	5	93
250	GO_REGULATION_OF_BODY_FLUID_LEVELS	0.000651324	0.0215927	-0.501542	-1.64523	5	110
286	GO_MODIFICATION_OF_MORPHOLOGY_OR_PHYSIOLOGY_OF_OTHER_ORGANISM	0.000606796	0.0215927	-0.650378	-1.8324	4	37
287	GO_RIBOSOME_ASSEMBLY	0.000541712	0.0215927	0.770994	2.72709	0	35
366	GO_POSITIVE_REGULATION_OF_CELLULAR_COMPONENT_ORGANIZATION	0.000606183	0.0215927	-0.411405	-1.45208	5	313
602	GO_REGULATION_OF_SYMBIOSIS_ENCOMPASSING_MUTUALISM_THROUGH_PARASITISM	0.000551937	0.0215927	-0.53159	-1.70759	4	92
845	GO_RESPONSE_TO_LIPID	0.000623636	0.0215927	-0.451766	-1.54816	5	181
1163	GO_REGULATION_OF_CELLULAR_COMPONENT_MOVEMENT	0.000634585	0.0215927	-0.480519	-1.61968	5	147
1542	GO_CYTOSOLIC_SMALL_RIBOSOMAL_SUBUNIT	0.000592417	0.0215927	0.859944	3.09955	0	39
1582	GO_CYTOSOLIC_LARGE_RIBOSOMAL_SUBUNIT	0.000664894	0.0215927	0.905856	3.4798	0	52
1587	GO_CYTOSKELETON	0.000602107	0.0215927	-0.391466	-1.39848	5	438
1770	GO_ACTIN_BINDING	0.000659631	0.0215927	-0.519648	-1.6802	5	97
1875	GO_RRNA_BINDING	0.000592417	0.0215927	0.756083	2.7252	0	39
1551	GO_SMALL_RIBOSOMAL_SUBUNIT	0.000698812	0.0223282	0.80625	3.11964	0	55
813	GO_NEUROGENESIS	0.000718096	0.0225801	-0.427467	-1.48353	6	218
307	GO_REGULATION_OF_NERVOUS_SYSTEM_DEVELOPMENT	0.000754554	0.0226481	-0.497081	-1.63923	6	116
848	GO_ACTIVATION_OF_IMMUNE_RESPONSE	0.000732141	0.0226481	-0.462185	-1.57185	6	163
1207	GO_IMMUNE_RESPONSE_REGULATING_CELL_SURFACE_RECEPTOR_SIGNALING_PATHWAY	0.000743969	0.0226481	-0.477689	-1.60154	6	137
406	GO_DEFENSE_RESPONSE	0.000810783	0.0239726	-0.415241	-1.45775	7	276
1487	GO_LARGE_RIBOSOMAL_SUBUNIT	0.000838223	0.0244194	0.81563	3.30323	0	71
1267	GO_REGULATION_OF_ORGANELLE_ORGANIZATION	0.000907075	0.0260423	-0.40027	-1.41841	8	349
1040	GO_MUSCLE_SYSTEM_PROCESS	0.00094978	0.0267255	-0.60861	-1.77582	7	45
1264	GO_RIBOSOMAL_LARGE_SUBUNIT_BIOGENESIS	0.000957854	0.0267255	0.697817	2.28259	1	26
1414	GO_RESPONSE_TO_MOLECULE_OF_BACTERIAL_ORIGIN	0.00102168	0.0281105	-0.550533	-1.71263	8	71
1169	GO_ACTIN_FILAMENT_ORGANIZATION	0.00105005	0.0284953	-0.585755	-1.75859	8	55
255	GO_ESTABLISHMENT_OF_PROTEIN_LOCALIZATION_TO_ENDOPLASMIC_RETICULUM	0.00110011	0.0286752	0.87259	3.72044	0	96
1152	GO_NUCLEAR_TRANSCRIBED_MRNA_CATABOLIC_PROCESS_NONSENSE_MEDIATED_DECAY	0.00110011	0.0286752	0.894873	3.86443	0	99
1709	GO_CYTOSOLIC_RIBOSOME	0.00107991	0.0286752	0.88947	3.76736	0	93
1132	GO_RESPONSE_TO_BIOTIC_STIMULUS	0.00113145	0.0291092	-0.430534	-1.48878	10	204
420	GO_PROTEIN_LOCALIZATION_TO_ENDOPLASMIC_RETICULUM	0.0012285	0.0294146	0.825956	3.60235	0	107
467	GO_REGULATION_OF_RESPONSE_TO_EXTERNAL_STIMULUS	0.00123241	0.0294146	-0.426332	-1.47646	11	208
1038	GO_MULTI_ORGANISM_METABOLIC_PROCESS	0.00118906	0.0294146	0.871211	3.78238	0	105
1477	GO_IMMUNOLOGICAL_SYNAPSE	0.0011705	0.0294146	-0.727468	-1.82415	8	20
1590	GO_INTRACELLULAR_VESICLE	0.00121249	0.0294146	-0.402199	-1.41921	11	306
1718	GO_PLASMA_MEMBRANE_PROTEIN_COMPLEX	0.00121614	0.0294146	-0.513268	-1.64459	10	90
494	GO_PROTEIN_TARGETING_TO_MEMBRANE	0.0012837	0.0302739	0.816075	3.58161	0	111
458	GO_TAXIS	0.00137931	0.0310502	-0.554354	-1.69648	11	62
731	GO_RIBONUCLEOPROTEIN_COMPLEX_SUBUNIT_ORGANIZATION	0.00137174	0.0310502	0.405043	1.78766	0	117
1310	GO_REGULATION_OF_CELL_DEVELOPMENT	0.00137015	0.0310502	-0.465372	-1.57278	12	150
1503	GO_PERINUCLEAR_REGION_OF_CYTOPLASM	0.00135121	0.0310502	-0.437706	-1.49998	12	181
1647	GO_RIBOSOMAL_SUBUNIT	0.00145349	0.0323524	0.819105	3.68704	0	126
223	GO_TRANSLATIONAL_INITIATION	0.00148148	0.0326091	0.836516	3.75011	0	125
588	GO_POSITIVE_REGULATION_OF_CYTOSKELETON_ORGANIZATION	0.00152171	0.0331265	-0.583922	-1.74569	12	53
1508	GO_CYTOSOLIC_PART	0.0015456	0.0332807	0.779526	3.52332	0	131
1393	GO_HEMOSTASIS	0.00157074	0.0334584	-0.519886	-1.64208	13	80
273	GO_RRNA_METABOLIC_PROCESS	0.00169205	0.0349161	0.79188	3.59931	0	139
300	GO_CELL_ACTIVATION	0.00166771	0.0349161	-0.442077	-1.50959	15	174
1832	GO_STRUCTURAL_CONSTITUENT_OF_RIBOSOME	0.00168634	0.0349161	0.774223	3.50086	0	137
736	GO_EPHRIN_RECEPTOR_SIGNALING_PATHWAY	0.00176902	0.0361281	-0.667942	-1.76561	13	26
541	GO_MUSCLE_CONTRACTION	0.00182039	0.0362781	-0.625312	-1.76178	14	37
645	GO_ANTIGEN_PROCESSING_AND_PRESENTATION_OF_PEPTIDE_ANTIGEN_VIA_MHC_CLASS_I	0.00185701	0.0362781	-0.565035	-1.70676	15	57
1327	GO_POSITIVE_REGULATION_OF_PHOSPHATIDYLINOSITOL_3_KINASE_SIGNALING	0.00185824	0.0362781	-0.756522	-1.79484	13	15
1696	GO_CELL_LEADING_EDGE	0.00186793	0.0362781	-0.488039	-1.57966	16	98
1917	GO_LIPASE_ACTIVITY	0.0018548	0.0362781	-0.752456	-1.80328	13	16
178	GO_RESPONSE_TO_WOUNDING	0.00194112	0.0364449	-0.478829	-1.57981	17	117
498	GO_POSITIVE_REGULATION_OF_CELLULAR_COMPONENT_BIOGENESIS	0.00195886	0.0364449	-0.487617	-1.59359	17	106
1242	GO_RNA_CATABOLIC_PROCESS	0.0019685	0.0364449	0.765524	3.49529	0	151
1557	GO_ENDOPLASMIC_RETICULUM_PART	0.00192639	0.0364449	-0.406341	-1.42563	18	269
1869	GO_DRUG_BINDING	0.00195084	0.0364449	-0.712954	-1.78776	14	20
89	GO_REGULATION_OF_CALCIUM_MEDIATED_SIGNALING	0.00205233	0.0365991	-0.694949	-1.78092	15	22
326	GO_CELLULAR_RESPONSE_TO_OXYGEN_CONTAINING_COMPOUND	0.00208095	0.0365991	-0.435044	-1.48963	19	180
717	GO_ESTABLISHMENT_OF_PROTEIN_LOCALIZATION_TO_MEMBRANE	0.00204082	0.0365991	0.714696	3.26675	0	152
1252	GO_POSITIVE_REGULATION_OF_MULTI_ORGANISM_PROCESS	0.00206422	0.0365991	-0.542402	-1.66582	17	64
1498	GO_RIBOSOME	0.00208768	0.0365991	0.770108	3.52412	0	156
1929	GO_STRUCTURAL_CONSTITUENT_OF_CYTOSKELETON	0.00202506	0.0365991	-0.676773	-1.77907	15	25
80	GO_RIBOSOME_BIOGENESIS	0.00215983	0.0372124	0.74499	3.42486	0	160
399	GO_WOUND_HEALING	0.00218794	0.0372124	-0.483154	-1.57309	19	103
782	GO_VIRAL_LIFE_CYCLE	0.0021978	0.0372124	0.701431	3.23485	0	162
1437	GO_REGULATION_OF_CELL_MORPHOGENESIS	0.00216591	0.0372124	-0.476403	-1.5654	19	112
500	GO_NCRNA_PROCESSING	0.00226244	0.0373492	0.739177	3.41688	0	165
666	GO_G_PROTEIN_COUPLED_RECEPTOR_SIGNALING_PATHWAY	0.00224391	0.0373492	-0.508617	-1.60649	19	80
1693	GO_ACTIN_FILAMENT	0.00222776	0.0373492	-0.721246	-1.76988	16	18
1574	GO_EARLY_ENDOSOME_MEMBRANE	0.00230888	0.0378007	-0.689077	-1.76587	17	22
1375	GO_BIOLOGICAL_ADHESION	0.00238763	0.0384544	-0.432219	-1.48211	22	182
1707	GO_EARLY_ENDOSOME	0.0023694	0.0384544	-0.522872	-1.63554	20	73
1591	GO_CELL_SUBSTRATE_JUNCTION	0.00240964	0.0384959	0.360829	1.6839	0	173
323	GO_REGULATION_OF_CELLULAR_COMPONENT_BIOGENESIS	0.00256805	0.0406985	-0.41867	-1.45015	24	210
398	GO_REGULATION_OF_ACTIN_FILAMENT_BASED_PROCESS	0.00268037	0.0416168	-0.502226	-1.59241	23	82
505	GO_PROTEIN_LOCALIZATION_TO_MEMBRANE	0.00271003	0.0416168	0.616443	2.89256	0	182
908	GO_ORGANIC_CYCLIC_COMPOUND_CATABOLIC_PROCESS	0.00268097	0.0416168	0.682272	3.20723	0	184
1639	GO_ANCHORING_JUNCTION	0.00271003	0.0416168	0.347461	1.63041	0	182
1494	GO_PLASMA_MEMBRANE_RECEPTOR_COMPLEX	0.00287285	0.0437777	-0.635432	-1.72491	22	30
1467	GO_EXTRACELLULAR_MATRIX	0.00289782	0.0438212	-0.650198	-1.74166	22	28
201	GO_NEGATIVE_REGULATION_OF_VIRAL_PROCESS	0.00294262	0.0440732	-0.6144	-1.71362	23	35
978	GO_CELLULAR_RESPONSE_TO_KETONE	0.00301402	0.0440732	-0.708452	-1.73849	22	18
1160	GO_POSITIVE_REGULATION_OF_TRANSPORT	0.00296493	0.0440732	-0.412178	-1.43447	28	227
1268	GO_PHOSPHORYLATION	0.00302572	0.0440732	-0.386202	-1.3663	29	333
1775	GO_ACTIN_FILAMENT_BINDING	0.00302517	0.0440732	-0.602824	-1.70595	24	38
1016	GO_REGULATION_OF_ATPASE_ACTIVITY	0.0030785	0.0445147	-0.675944	-1.73222	23	22
315	GO_ESTABLISHMENT_OF_PROTEIN_LOCALIZATION_TO_ORGANELLE	0.00319489	0.0456682	0.636743	2.98903	0	196
480	GO_RESPONSE_TO_EXTERNAL_STIMULUS	0.00322743	0.0456682	-0.385424	-1.36355	31	333
1206	GO_ESTABLISHMENT_OR_MAINTENANCE_OF_CELL_POLARITY	0.00321265	0.0456682	-0.62162	-1.70885	25	32
938	GO_REGULATION_OF_CYTOSKELETON_ORGANIZATION	0.00329577	0.0463044	-0.455005	-1.52594	30	138
c7	pathway	pval	padj	ES	NES	nMoreExtreme	size
2	KAECH_NAIVE_VS_DAY8_EFF_CD8_TCELL_DN	0.000109517	0.0153422	-0.593769	-1.93237	0	101
4	KAECH_NAIVE_VS_DAY15_EFF_CD8_TCELL_DN	0.00011029	0.0153422	-0.627292	-2.02753	0	95
6	KAECH_NAIVE_VS_MEMORY_CD8_TCELL_DN	0.000108968	0.0153422	-0.553772	-1.80851	0	104
14	GOLDRATH_NAIVE_VS_EFF_CD8_TCELL_DN	0.000114469	0.0153422	-0.607795	-1.88363	0	67
16	GOLDRATH_NAIVE_VS_MEMORY_CD8_TCELL_DN	0.000112057	0.0153422	-0.569011	-1.81208	0	84
37	GSE10325_CD4_TCELL_VS_BCELL_UP	0.000109733	0.0153422	-0.54708	-1.77581	0	98
918	GSE22886_CD8_TCELL_VS_BCELL_NAIVE_UP	0.000107793	0.0153422	-0.537983	-1.77816	0	117
1062	GSE26495_NAIVE_VS_PD1HIGH_CD8_TCELL_DN	0.000110558	0.0153422	-0.678624	-2.18988	0	94
1064	GSE26495_NAIVE_VS_PD1LOW_CD8_TCELL_DN	0.000108861	0.0153422	-0.74132	-2.42215	0	105
1237	GSE29618_BCELL_VS_MDC_DN	0.000108167	0.0153422	-0.530069	-1.74077	0	110
1365	GSE34205_RSV_VS_FLU_INF_INFANT_PBMC_DN	0.000111508	0.0153422	-0.706698	-2.25891	0	86
1789	GSE8678_IL7R_LOW_VS_HIGH_EFF_CD8_TCELL_UP	0.000116306	0.0153422	-0.649469	-1.97549	0	59
1824	GSE9650_NAIVE_VS_EFF_CD8_TCELL_DN	0.000109601	0.0153422	-0.638781	-2.07614	0	99
1828	GSE9650_NAIVE_VS_MEMORY_CD8_TCELL_DN	0.000109421	0.0153422	-0.580334	-1.89085	0	102
1831	GSE9650_EFFECTOR_VS_MEMORY_CD8_TCELL_UP	0.000112057	0.0153422	-0.638671	-2.03392	0	84
2206	GSE3039_NKT_CELL_VS_ALPHAALPHA_CD8_TCELL_DN	0.000112461	0.0153422	-0.605967	-1.91917	0	80
2219	GSE4748_LPS_VS_LPS_AND_CYANOBACTERIUM_LPSLIKE_STIM_DC_3H_UP	0.000113895	0.0153422	-0.712664	-2.22769	0	71
2234	GSE5542_UNTREATED_VS_IFNG_TREATED_EPITHELIAL_CELLS_6H_DN	0.000113109	0.0153422	-0.622157	-1.95526	0	74
2239	GSE5542_UNTREATED_VS_IFNG_TREATED_EPITHELIAL_CELLS_24H_UP	0.000112499	0.0153422	-0.586079	-1.85121	0	78
2270	GSE5679_PPARG_LIGAND_ROSIGLITAZONE_VS_ROSIGLITAZONE_AND_RARA_AGONIST_AM580_TREATED_DC_UP	0.000113856	0.0153422	-0.593206	-1.84841	0	69
2438	GSE7218_UNSTIM_VS_ANTIGEN_STIM_THROUGH_IGG_BCELL_DN	0.000113895	0.0153422	-0.617493	-1.9302	0	71
2699	GSE13946_CTRL_VS_DSS_COLITIS_GD_TCELL_FROM_COLON_UP	0.000111744	0.0153422	-0.580323	-1.85225	0	85
2722	GSE14386_UNTREATED_VS_IFNA_TREATED_ACT_PBMC_MS_PATIENT_UP	0.000129853	0.0153422	-0.787935	-1.97159	0	19
2744	GSE15330_MEGAKARYOCYTE_ERYTHROID_VS_GRANULOCYTE_MONOCYTE_PROGENITOR_UP	0.000109601	0.0153422	-0.585415	-1.90269	0	99
2746	GSE15330_LYMPHOID_MULTIPOTENT_VS_MEGAKARYOCYTE_ERYTHROID_PROGENITOR_IKAROS_KO_DN	0.000110632	0.0153422	-0.619692	-1.99677	0	93
3338	GSE25123_CTRL_VS_IL4_STIM_MACROPHAGE_UP	0.000110865	0.0153422	-0.718562	-2.31253	0	92
3340	GSE16385_IFNG_TNF_VS_IL4_STIM_MACROPHAGE_ROSIGLITAZONE_TREATED_DN	0.000108519	0.0153422	-0.662286	-2.16948	0	107
3342	GSE25088_CTRL_VS_IL4_AND_ROSIGLITAZONE_STIM_MACROPHAGE_DN	0.000116306	0.0153422	-0.646975	-1.9679	0	59
3563	GSE21063_WT_VS_NFATC1_KO_16H_ANTI_IGM_STIM_BCELL_DN	0.000123778	0.0153422	-0.801955	-2.21753	0	32
4050	GSE37532_WT_VS_PPARG_KO_LN_TCONV_DN	0.000112057	0.0153422	-0.571228	-1.81914	0	84
4071	GSE33162_HDAC3_KO_VS_HDAC3_KO_MACROPHAGE_DN	0.000108519	0.0153422	-0.532918	-1.7457	0	107
4072	GSE33162_HDAC3_KO_VS_HDAC3_KO_4H_LPS_STIM_MACROPHAGE_DN	0.000128866	0.0153422	-0.784207	-2.01747	0	22
4140	GSE40274_CTRL_VS_EOS_TRANSDUCED_ACTIVATED_CD4_TCELL_UP	0.000121625	0.0153422	-0.695347	-1.97712	0	38
4230	GSE39110_UNTREATED_VS_IL2_TREATED_CD8_TCELL_DAY6_POST_IMMUNIZATION_UP	0.000112778	0.0153422	-0.605327	-1.9079	0	76
4232	GSE36078_WT_VS_IL1R_KO_LUNG_DC_AFTER_AD5_INF_UP	0.000113856	0.0153422	-0.629026	-1.96002	0	69
4243	GSE36078_WT_VS_IL1R_KO_LUNG_DC_UP	0.000121625	0.0153422	-0.684713	-1.94688	0	38
4398	GSE36826_WT_VS_IL1R_KO_SKIN_STAPH_AUREUS_INF_UP	0.000112473	0.0153422	-0.587247	-1.85738	0	79
4633	GSE45739_UNSTIM_VS_ACD3_ACD28_STIM_NRAS_KO_CD4_TCELL_DN	0.000112473	0.0153422	-0.707943	-2.23913	0	79
4635	GSE45739_UNSTIM_VS_ACD3_ACD28_STIM_WT_CD4_TCELL_DN	0.00010694	0.0153422	-0.685757	-2.28521	0	127
4672	GSE43260_BTLA_POS_VS_NEG_INTRATUMORAL_CD8_TCELL_UP	0.000108968	0.0153422	-0.568384	-1.85623	0	104
9	KAECH_DAY8_EFF_VS_MEMORY_CD8_TCELL_UP	0.000224997	0.0175389	-0.562562	-1.77692	1	78
50	GSE10325_CD4_TCELL_VS_LUPUS_CD4_TCELL_DN	0.000233209	0.0175389	-0.595406	-1.80571	1	58
129	GSE12845_IGD_NEG_BLOOD_VS_PRE_GC_TONSIL_BCELL_UP	0.000226219	0.0175389	-0.554115	-1.74142	1	74
214	GSE13738_TCR_VS_BYSTANDER_ACTIVATED_CD4_TCELL_DN	0.000227041	0.0175389	-0.567586	-1.77748	1	72
994	GSE24081_CONTROLLER_VS_PROGRESSOR_HIV_SPECIFIC_CD8_TCELL_DN	0.000238322	0.0175389	-0.687164	-2.0259	1	48
1363	GSE34205_HEALTHY_VS_FLU_INF_INFANT_PBMC_DN	0.000227557	0.0175389	-0.582698	-1.81866	1	70
1367	GSE360_CTRL_VS_L_DONOVANI_DC_DN	0.000239006	0.0175389	-0.65097	-1.90533	1	46
1430	GSE360_HIGH_DOSE_B_MALAYI_VS_M_TUBERCULOSIS_DC_DN	0.000228938	0.0175389	-0.580247	-1.79826	1	67
1639	GSE3982_BCELL_VS_TH1_DN	0.000241225	0.0175389	-0.637874	-1.84762	1	43
1652	GSE3982_EFF_MEMORY_VS_CENT_MEMORY_CD4_TCELL_UP	0.000231965	0.0175389	-0.62928	-1.91845	1	60
1661	GSE3982_CENT_MEMORY_CD4_TCELL_VS_NKCELL_DN	0.000226219	0.0175389	-0.596834	-1.87568	1	74
1722	GSE7460_TCONV_VS_TREG_THYMUS_DN	0.000232612	0.0175389	-0.602748	-1.83337	1	59
1826	GSE9650_NAIVE_VS_EXHAUSTED_CD8_TCELL_DN	0.00023801	0.0175389	-0.619877	-1.83844	1	50
1943	GSE2770_IL12_AND_TGFB_ACT_VS_ACT_CD4_TCELL_6H_DN	0.000224997	0.0175389	-0.553879	-1.7495	1	78
2238	GSE5542_UNTREATED_VS_IFNA_AND_IFNG_TREATED_EPITHELIAL_CELLS_6H_DN	0.000233209	0.0175389	-0.602223	-1.82638	1	58
2274	GSE4535_BM_DERIVED_DC_VS_FOLLICULAR_DC_UP	0.000233699	0.0175389	-0.644892	-1.95157	1	57
2938	GSE18893_TCONV_VS_TREG_2H_TNF_STIM_DN	0.000224947	0.0175389	-0.552481	-1.74742	1	79
3236	GSE22935_WT_VS_MYD88_KO_MACROPHAGE_48H_MBOVIS_BCG_STIM_DN	0.000225428	0.0175389	-0.567928	-1.79183	1	77
3358	GSE25123_WT_VS_PPARG_KO_MACROPHAGE_IL4_STIM_DN	0.00023801	0.0175389	-0.650609	-1.92958	1	50
3445	GSE23398_WT_VS_IL2_KO_CD4_TCELL_SCURFY_MOUSE_UP	0.000234604	0.0175389	-0.625964	-1.88357	1	55
3583	GSE21063_CTRL_VS_ANTI_IGM_STIM_BCELL_NFATC1_KO_3H_UP	0.000229911	0.0175389	-0.608702	-1.87462	1	64
3605	GSE28726_NAIVE_VS_ACTIVATED_CD4_TCELL_DN	0.000235128	0.0175389	-0.606514	-1.82043	1	54
3767	GSE26030_UNSTIM_VS_RESTIM_TH1_DAY15_POST_POLARIZATION_DN	0.000226219	0.0175389	-0.582217	-1.82974	1	74
4080	GSE32034_LY6C_HIGH_VS_LOW_MONOCYTE_UP	0.000237643	0.0175389	-0.660163	-1.96214	1	51
4211	GSE20727_CTRL_VS_DNFB_ALLERGEN_TREATED_DC_UP	0.000233209	0.0175389	-0.619962	-1.88018	1	58
52	GSE10325_BCELL_VS_LUPUS_BCELL_DN	0.000333593	0.0228789	-0.53062	-1.70113	2	88
60	GSE11057_NAIVE_VS_EFF_MEMORY_CD4_TCELL_DN	0.000332742	0.0228789	-0.526869	-1.69432	2	91
738	GSE17721_0.5H_VS_24H_CPG_BMDC_DN	0.000352692	0.0228789	-0.600775	-1.80321	2	54
903	GSE22886_NAIVE_CD8_TCELL_VS_MEMORY_TCELL_UP	0.000353399	0.0228789	-0.592361	-1.77457	2	53
2701	GSE14415_INDUCED_TREG_VS_FOXP3_KO_INDUCED_TREG_DN	0.000333593	0.0228789	-0.5281	-1.69305	2	88
2956	GSE19888_ADENOSINE_A3R_ACT_VS_TCELL_MEMBRANES_ACT_IN_MAST_CELL_UP	0.000342779	0.0228789	-0.561947	-1.74513	2	68
4108	GSE40274_CTRL_VS_XBP1_TRANSDUCED_ACTIVATED_CD4_TCELL_UP	0.000353399	0.0228789	-0.599597	-1.79625	2	53
4201	GSE20727_CTRL_VS_ROS_INHIBITOR_TREATED_DC_DN	0.000342779	0.0228789	-0.560438	-1.74044	2	68
65	GSE11057_EFF_MEM_VS_CENT_MEM_CD4_TCELL_UP	0.000364875	0.022992	-0.658844	-1.87333	2	38
2172	GSE8921_UNSTIM_VS_TLR1_2_STIM_MONOCYTE_6H_DN	0.000363372	0.022992	-0.630992	-1.80646	2	40
51	GSE10325_BCELL_VS_LUPUS_BCELL_UP	0.000421053	0.0238386	0.866055	2.56013	0	18
72	GSE11057_NAIVE_VS_MEMORY_CD4_TCELL_DN	0.000544307	0.0238386	-0.505714	-1.65234	4	105
120	GSE12845_IGD_POS_VS_NEG_BLOOD_BCELL_DN	0.000449135	0.0238386	-0.552437	-1.75336	3	81
197	GSE13485_DAY3_VS_DAY7_YF17D_VACCINE_PBMC_UP	0.000601323	0.0238386	0.622623	2.27239	0	44
224	GSE14000_UNSTIM_VS_16H_LPS_DC_TRANSLATED_RNA_DN	0.000479386	0.0238386	-0.620425	-1.81071	3	45
282	GSE14350_IL2RB_KO_VS_WT_TREG_DN	0.00060562	0.0238386	-0.625871	-1.7918	4	40
288	GSE1448_CTRL_VS_ANTI_VBETA5_DP_THYMOCYTE_DN	0.000560287	0.0238386	-0.52862	-1.68345	4	84
926	GSE22886_NAIVE_BCELL_VS_BLOOD_PLASMA_CELL_UP	0.000630517	0.0238386	0.454591	1.72918	0	51
934	GSE22886_IGM_MEMORY_BCELL_VS_BLOOD_PLASMA_CELL_UP	0.000616143	0.0238386	0.589751	2.19871	0	47
956	GSE22886_NAIVE_BCELL_VS_DC_UP	0.000625391	0.0238386	0.599087	2.26855	0	50
959	GSE22886_NAIVE_BCELL_VS_MONOCYTE_DN	0.000439947	0.0238386	-0.505612	-1.63778	3	97
964	GSE22886_NAIVE_CD8_TCELL_VS_MONOCYTE_UP	0.000446977	0.0238386	-0.532367	-1.69919	3	85
1059	GSE25087_TREG_VS_TCONV_ADULT_UP	0.000467563	0.0238386	-0.581586	-1.75653	3	56
1060	GSE25087_TREG_VS_TCONV_ADULT_DN	0.000630517	0.0238386	0.580033	2.20634	0	51
1061	GSE26495_NAIVE_VS_PD1HIGH_CD8_TCELL_UP	0.00044603	0.0238386	0.741759	2.31541	0	22
1063	GSE26495_NAIVE_VS_PD1LOW_CD8_TCELL_UP	0.00044603	0.0238386	0.734855	2.29386	0	22
1636	GSE3982_BCELL_VS_NKCELL_UP	0.000621118	0.0238386	0.564618	2.11668	0	48
1654	GSE3982_EFF_MEMORY_CD4_TCELL_VS_NKCELL_UP	0.000584454	0.0238386	0.65983	2.40268	0	43
1660	GSE3982_CENT_MEMORY_CD4_TCELL_VS_NKCELL_UP	0.000611995	0.0238386	0.66319	2.46073	0	46
1705	GSE6269_FLU_VS_E_COLI_INF_PBMC_DN	0.000621118	0.0238386	0.766846	2.8748	0	48
1709	GSE6269_FLU_VS_STREP_PNEUMO_INF_PBMC_DN	0.000572738	0.0238386	0.627614	2.25011	0	40
1863	GSE9988_ANTI_TREM1_AND_LPS_VS_VEHICLE_TREATED_MONOCYTES_DN	0.000449337	0.0238386	-0.550945	-1.7511	3	82
2116	GSE2935_UV_INACTIVATED_VS_LIVE_SENDAI_VIRUS_INF_MACROPHAGE_DN	0.000449337	0.0238386	-0.553469	-1.75912	3	82
2118	GSE3565_CTRL_VS_LPS_INJECTED_DUSP1_KO_SPLENOCYTES_UP	0.000561419	0.0238386	-0.542202	-1.72088	4	81
2134	GSE3720_UNSTIM_VS_PMA_STIM_VD2_GAMMADELTA_TCELL_DN	0.000569282	0.0238386	-0.554478	-1.72773	4	69
2204	GSE3039_CD4_TCELL_VS_B1_BCELL_DN	0.000579912	0.0238386	-0.581204	-1.77188	4	60
2222	GSE4984_UNTREATED_VS_GALECTIN1_TREATED_DC_DN	0.000611995	0.0238386	0.549689	2.03959	0	46
2235	GSE5542_UNTREATED_VS_IFNA_TREATED_EPITHELIAL_CELLS_6H_UP	0.000451111	0.0238386	-0.547131	-1.72447	3	76
2371	GSE3920_IFNB_VS_IFNG_TREATED_ENDOTHELIAL_CELL_UP	0.000577034	0.0238386	0.650543	2.34362	0	41
2443	GSE7509_UNSTIM_VS_FCGRIIB_STIM_DC_DN	0.000561419	0.0238386	-0.539709	-1.71297	4	81
2496	GSE9509_LPS_VS_LPS_AND_IL10_STIM_IL10_KO_MACROPHAGE_20MIN_DN	0.000568893	0.0238386	-0.554522	-1.73072	4	70
2619	GSE11386_NAIVE_VS_MEMORY_BCELL_UP	0.000574449	0.0238386	-0.562858	-1.73931	4	66
2706	GSE14415_FOXP3_KO_NATURAL_TREG_VS_TCONV_DN	0.000572738	0.0238386	0.572055	2.05092	0	40
2742	GSE15330_HSC_VS_LYMPHOID_PRIMED_MULTIPOTENT_PROGENITOR_DN	0.000561419	0.0238386	-0.538858	-1.71026	4	81
3022	GSE21670_TGFB_VS_IL6_TREATED_STAT3_KO_CD4_TCELL_UP	0.000584454	0.0238386	0.566707	2.06358	0	43
3211	GSE21033_CTRL_VS_POLYIC_STIM_DC_6H_DN	0.000494315	0.0238386	-0.663687	-1.84425	3	33
3301	GSE23505_IL6_IL1_IL23_VS_IL6_IL1_TGFB_TREATED_CD4_TCELL_DN	0.000460776	0.0238386	-0.571576	-1.75378	3	62
3521	GSE26488_WT_VS_VP16_TRANSGENIC_HDAC7_KO_DOUBLE_POSITIVE_THYMOCYTE_DN	0.000625391	0.0238386	0.486573	1.8425	0	50
3562	GSE21063_CTRL_VS_ANTI_IGM_STIM_BCELL_3H_UP	0.000517598	0.0238386	0.83344	2.82281	0	31
3601	GSE28726_NAIVE_CD4_TCELL_VS_NAIVE_NKTCELL_UP	0.000455114	0.0238386	-0.558186	-1.74215	3	70
3738	GSE33374_CD8_ALPHAALPHA_VS_ALPHABETA_CD161_HIGH_TCELL_DN	0.000548667	0.0238386	-0.506973	-1.64562	4	98
3761	GSE26030_UNSTIM_VS_RESTIM_TH1_DAY15_POST_POLARIZATION_UP	0.000560036	0.0238386	-0.529801	-1.68703	4	83
4120	GSE40274_CTRL_VS_FOXP3_AND_LEF1_TRANSDUCED_ACTIVATED_CD4_TCELL_UP	0.000479674	0.0238386	-0.623329	-1.81424	3	44
4141	GSE40274_CTRL_VS_EOS_TRANSDUCED_ACTIVATED_CD4_TCELL_DN	0.000520021	0.0238386	0.648672	2.21223	0	32
4207	GSE20727_CTRL_VS_DNFB_ALLERGEN_TREATED_DC_DN	0.000621118	0.0238386	0.614001	2.30181	0	48
4248	GSE40685_NAIVE_CD4_TCELL_VS_TREG_UP	0.000603136	0.0238386	0.524705	1.93192	0	45
4625	GSE46606_DAY1_VS_DAY3_CD40L_IL2_IL5_STIMULATED_BCELL_DN	0.00047602	0.0238386	-0.603191	-1.78895	3	50
4634	GSE45739_UNSTIM_VS_ACD3_ACD28_STIM_WT_CD4_TCELL_UP	0.000473934	0.0238386	0.808928	2.64121	0	26
4670	GSE41176_WT_VS_TAK1_KO_ANTI_IGM_STIM_BCELL_3H_DN	0.000448229	0.0238386	-0.540224	-1.72041	3	84
4720	GSE45365_NK_CELL_VS_CD11B_DC_DN	0.000569282	0.0238386	-0.559171	-1.74236	4	69
27	GSE10239_MEMORY_VS_KLRG1INT_EFF_CD8_TCELL_UP	0.000692521	0.0240157	0.512221	1.97885	0	57
1662	GSE3982_CENT_MEMORY_CD4_TCELL_VS_TH1_UP	0.000650618	0.0240157	0.50789	1.92746	0	52
1897	GSE557_WT_VS_CIITA_KO_DC_DN	0.000686813	0.0240157	-0.551661	-1.70967	5	67
2026	GSE2124_CTRL_VS_LYMPHOTOXIN_BETA_TREATED_MLN_UP	0.000701262	0.0240157	0.557803	2.16561	0	58
2117	GSE3565_CTRL_VS_LPS_INJECTED_DUSP1_KO_SPLENOCYTES_DN	0.000701262	0.0240157	0.497549	1.93167	0	58
2697	GSE14699_DELETIONAL_TOLERANCE_VS_ACTIVATED_CD8_TCELL_UP	0.000678196	0.0240157	-0.542801	-1.70759	5	75
2702	GSE14415_FOXP3_KO_NATURAL_TREG_VS_TCONV_UP	0.000668449	0.0240157	0.480748	1.83894	0	54
2704	GSE14415_INDUCED_TREG_VS_FOXP3_KO_INDUCED_TREG_UP	0.000650618	0.0240157	0.664692	2.52253	0	52
2867	GSE18203_CTRL_VS_INTRATUMORAL_CPG_INJ_MC38_TUMOR_DN	0.000670466	0.0240157	-0.523587	-1.67116	5	85
3841	GSE34156_UNTREATED_VS_24H_TLR1_TLR2_LIGAND_TREATED_MONOCYTE_DN	0.000650618	0.0240157	0.533434	2.0244	0	52
4066	GSE33162_UNTREATED_VS_4H_LPS_STIM_HDAC3_HET_MACROPHAGE_DN	0.000691085	0.0240157	0.485676	1.87117	0	56
4069	GSE33162_UNTREATED_VS_4H_LPS_STIM_HDAC3_KO_MACROPHAGE_DN	0.000669045	0.0240157	-0.524063	-1.67513	5	86
4632	GSE45739_UNSTIM_VS_ACD3_ACD28_STIM_NRAS_KO_CD4_TCELL_UP	0.000692521	0.0240157	0.652135	2.51937	0	57
48	GSE10325_LUPUS_BCELL_VS_LUPUS_MYELOID_DN	0.000706797	0.0240311	-0.58516	-1.753	5	53
3368	GSE25088_WT_VS_STAT6_KO_MACROPHAGE_UP	0.000712251	0.0240435	0.48129	1.87374	0	59
190	GSE13485_CTRL_VS_DAY7_YF17D_VACCINE_PBMC_UP	0.000730994	0.0241125	0.612571	2.39982	0	61
913	GSE22886_NAIVE_CD8_TCELL_VS_NKCELL_UP	0.000770416	0.0241125	0.615837	2.4503	0	66
928	GSE22886_NAIVE_BCELL_VS_BM_PLASMA_CELL_UP	0.00076746	0.0241125	0.524513	2.06445	0	64
985	GSE22886_NAIVE_CD4_TCELL_VS_48H_ACT_TH2_UP	0.00076746	0.0241125	0.498253	1.96109	0	64
1804	GSE9006_TYPE_1_DIABETES_AT_DX_VS_4MONTH_POST_DX_PBMC_DN	0.000770416	0.0241125	0.528909	2.10443	0	66
1946	GSE2770_TGFB_AND_IL4_VS_IL12_TREATED_ACT_CD4_TCELL_2H_UP	0.000757002	0.0241125	0.543167	2.12473	0	62
3341	GSE25088_CTRL_VS_IL4_AND_ROSIGLITAZONE_STIM_MACROPHAGE_UP	0.000724638	0.0241125	0.808508	3.15695	0	60
3834	GSE34156_NOD2_LIGAND_VS_NOD2_AND_TLR1_TLR2_LIGAND_24H_TREATED_MONOCYTE_DN	0.000757002	0.0241125	0.487418	1.90665	0	62
3836	GSE34156_NOD2_LIGAND_VS_TLR1_TLR2_LIGAND_24H_TREATED_MONOCYTE_DN	0.000770416	0.0241125	0.572259	2.27691	0	66
4338	GSE24671_CTRL_VS_BAKIMULC_INFECTED_MOUSE_SPLENOCYTES_DN	0.000730994	0.0241125	0.4798	1.87967	0	61
4618	GSE46606_IRF4_KO_VS_WT_UNSTIM_BCELL_UP	0.000757002	0.0241125	0.467173	1.82746	0	62
3748	GSE33425_CD8_ALPHAALPHA_VS_ALPHABETA_CD161_HIGH_TCELL_DN	0.00078405	0.0243778	-0.527019	-1.67817	6	83
4214	GSE40068_CXCR5POS_BCL6POS_TFH_VS_CXCR5NEG_BCL6NEG_CD4_TCELL_UP	0.000789889	0.0243988	0.478905	1.90687	0	67
49	GSE10325_CD4_TCELL_VS_LUPUS_CD4_TCELL_UP	0.000820345	0.0245376	0.510865	2.04628	0	69
1164	GSE27786_CD4_TCELL_VS_NKCELL_DN	0.000810748	0.0245376	-0.572652	-1.75018	6	61
1823	GSE9650_NAIVE_VS_EFF_CD8_TCELL_UP	0.000818331	0.0245376	0.541607	2.18182	0	71
3398	GSE25088_WT_VS_STAT6_KO_MACROPHAGE_ROSIGLITAZONE_STIM_UP	0.000820345	0.0245376	0.491152	1.96732	0	69
3843	GSE34156_NOD2_LIGAND_VS_NOD2_AND_TLR1_TLR2_LIGAND_6H_TREATED_MONOCYTE_UP	0.000820345	0.0245376	0.520843	2.08624	0	69
1	KAECH_NAIVE_VS_DAY8_EFF_CD8_TCELL_UP	0.000838223	0.0246052	0.576109	2.326	0	72
2123	GSE3565_DUSP1_VS_WT_SPLENOCYTES_POST_LPS_INJECTION_UP	0.000838223	0.0246052	0.748395	3.02159	0	72
3031	GSE21670_UNTREATED_VS_TGFB_IL6_TREATED_CD4_TCELL_DN	0.000838223	0.0246052	0.476278	1.92294	0	72
2104	GSE1925_CTRL_VS_IFNG_PRIMED_MACROPHAGE_3H_IFNG_STIM_UP	0.000861326	0.0248209	0.478351	1.94298	0	74
2119	GSE3565_DUSP1_VS_WT_SPLENOCYTES_DN	0.000861326	0.0248209	0.523278	2.12547	0	74
4210	GSE20727_H2O2_VS_ROS_INHIBITOR_TREATED_DC_DN	0.000856898	0.0248209	0.504566	2.04068	0	73
991	GSE24026_PD1_LIGATION_VS_CTRL_IN_ACT_TCELL_LINE_UP	0.000875369	0.0249334	-0.498417	-1.62395	7	102
2121	GSE3565_CTRL_VS_LPS_INJECTED_SPLENOCYTES_DN	0.000881057	0.0249334	0.58481	2.3913	0	76
3337	GSE25123_WT_VS_PPARG_KO_MACROPHAGE_IL4_AND_ROSIGLITAZONE_STIM_DN	0.000881057	0.0249334	0.751365	3.07234	0	76
909	GSE22886_NAIVE_TCELL_VS_NKCELL_UP	0.000912409	0.02507	0.650512	2.68866	0	81
1617	GSE3982_NEUTROPHIL_VS_BCELL_DN	0.000898473	0.02507	0.527662	2.16788	0	78
1696	GSE6269_HEALTHY_VS_FLU_INF_PBMC_UP	0.000912409	0.02507	0.626714	2.5903	0	81
3339	GSE25123_CTRL_VS_IL4_STIM_MACROPHAGE_DN	0.000912409	0.02507	0.841017	3.47604	0	81
4219	GSE40068_CXCR5NEG_BCL6NEG_CD4_TCELL_VS_CXCR5POS_BCL6NEG_TFH_DN	0.000908162	0.02507	-0.540334	-1.69213	7	72
2232	GSE4984_LPS_VS_VEHICLE_CTRL_TREATED_DC_DN	0.000921553	0.0251749	-0.562565	-1.72613	7	62
1755	GSE7764_NKCELL_VS_SPLENOCYTE_UP	0.000930449	0.0252537	-0.570273	-1.7346	7	59
2411	GSE6259_FLT3L_INDUCED_DEC205_POS_DC_VS_CD8_TCELL_DN	0.000935126	0.0252537	-0.576123	-1.74003	7	56
2125	GSE3720_UNSTIM_VS_LPS_STIM_VD2_GAMMADELTA_TCELL_UP	0.000949668	0.0255007	0.743045	3.09961	0	85
2477	GSE4590_SMALL_VS_LARGE_PRE_BCELL_UP	0.000959348	0.0256151	-0.609699	-1.77457	7	44
18	GOLDRATH_EFF_VS_MEMORY_CD8_TCELL_DN	0.000967118	0.0256775	0.480011	2.00768	0	86
2124	GSE3565_DUSP1_VS_WT_SPLENOCYTES_POST_LPS_INJECTION_DN	0.000984979	0.0260056	-0.642748	-1.79605	7	34
33	GSE10239_NAIVE_VS_DAY4.5_EFF_CD8_TCELL_UP	0.0010142	0.0262678	0.511202	2.16041	0	91
936	GSE22886_IGM_MEMORY_BCELL_VS_BM_PLASMA_CELL_UP	0.00104493	0.0262678	0.400558	1.70003	0	94
938	GSE22886_DAY0_VS_DAY1_MONOCYTE_IN_CULTURE_UP	0.00104493	0.0262678	0.399307	1.69472	0	94
1362	GSE34205_HEALTHY_VS_FLU_INF_INFANT_PBMC_UP	0.00101833	0.0262678	0.72694	3.07263	0	92
1468	GSE36392_EOSINOPHIL_VS_MAC_IL25_TREATED_LUNG_UP	0.00102987	0.0262678	-0.719081	-1.83429	7	21
1577	GSE3982_MAST_CELL_VS_NKCELL_DN	0.00104239	0.0262678	-0.563056	-1.72085	8	61
2130	GSE3720_LPS_VS_PMA_STIM_VD1_GAMMADELTA_TCELL_DN	0.00101833	0.0262678	0.553543	2.33972	0	92
3603	GSE28726_ACT_CD4_TCELL_VS_ACT_NKTCELL_UP	0.00100078	0.0262678	-0.51485	-1.65057	8	88
4579	GSE42724_NAIVE_VS_B1_BCELL_DN	0.00104493	0.0262678	0.537719	2.28216	0	94
220	GSE14000_TRANSLATED_RNA_VS_MRNA_16H_LPS_DC_DN	0.00109649	0.0262815	0.401728	1.71178	0	96
914	GSE22886_NAIVE_CD8_TCELL_VS_NKCELL_DN	0.0011029	0.0262815	-0.503053	-1.62597	9	95
1253	GSE29618_MONOCYTE_VS_MDC_DAY7_FLU_VACCINE_DN	0.0010989	0.0262815	0.474041	2.02576	0	97
1682	GSE39820_IL1B_IL6_VS_IL1B_IL6_IL23A_TREATED_CD4_TCELL_UP	0.0010884	0.0262815	-0.611474	-1.75771	8	41
1832	GSE9650_EFFECTOR_VS_MEMORY_CD8_TCELL_DN	0.00106952	0.0262815	0.417597	1.77831	0	95
2127	GSE3720_UNSTIM_VS_PMA_STIM_VD2_GAMMADELTA_TCELL_UP	0.0010989	0.0262815	0.761459	3.25401	0	97
2129	GSE3720_UNSTIM_VS_PMA_STIM_VD1_GAMMADELTA_TCELL_UP	0.0010989	0.0262815	0.532665	2.27629	0	97
2237	GSE5542_UNTREATED_VS_IFNA_AND_IFNG_TREATED_EPITHELIAL_CELLS_6H_UP	0.00110742	0.0262815	0.583053	2.04407	1	37
2347	GSE5589_IL6_KO_VS_IL10_KO_LPS_STIM_MACROPHAGE_180MIN_DN	0.00107927	0.0262815	-0.600158	-1.7468	8	44
2679	GSE13522_CTRL_VS_T_CRUZI_G_STRAIN_INF_SKIN_DN	0.00111221	0.0262815	-0.652725	-1.81379	8	33
3357	GSE25123_WT_VS_PPARG_KO_MACROPHAGE_IL4_STIM_UP	0.00110742	0.0262815	0.556744	1.95184	1	37
3951	GSE37301_COMMON_LYMPHOID_PROGENITOR_VS_GRAN_MONO_PROGENITOR_DN	0.00110742	0.0262815	0.532554	1.86703	1	37
1952	GSE2770_TGFB_AND_IL4_ACT_VS_ACT_CD4_TCELL_2H_UP	0.00112486	0.0263173	0.465892	1.99212	0	98
2292	GSE5099_CLASSICAL_M1_VS_ALTERNATIVE_M2_MACROPHAGE_UP	0.00112486	0.0263173	0.429807	1.83782	0	98
2120	GSE3565_CTRL_VS_LPS_INJECTED_SPLENOCYTES_UP	0.00113779	0.0263857	-0.542501	-1.6932	9	70
2741	GSE15330_HSC_VS_MEGAKARYOCYTE_ERYTHROID_PROGENITOR_UP	0.00113895	0.0263857	0.536934	1.90726	1	39
2692	GSE14699_NAIVE_VS_ACT_CD8_TCELL_UP	0.00119133	0.0274644	-0.590122	-1.74471	9	49
1637	GSE3982_BCELL_VS_NKCELL_DN	0.00119847	0.0274949	-0.594746	-1.73576	9	45
174	GSE13411_PLASMA_CELL_VS_MEMORY_BCELL_DN	0.00121212	0.0276346	0.398679	1.71444	0	104
3958	GSE37301_HEMATOPOIETIC_STEM_CELL_VS_CD4_TCELL_UP	0.00121625	0.0276346	-0.630678	-1.79324	9	38
2241	GSE5542_UNTREATED_VS_IFNA_TREATED_EPITHELIAL_CELLS_24H_UP	0.00123748	0.0279825	-0.530947	-1.67706	10	78
954	GSE22886_NAIVE_BCELL_VS_NEUTROPHIL_UP	0.00127065	0.0284601	0.716095	3.09658	0	107
4410	GSE41978_KLRG1_HIGH_VS_LOW_EFFECTOR_CD8_TCELL_DN	0.00127065	0.0284601	0.516525	2.23359	0	107
1254	GSE29618_PDC_VS_MDC_DAY7_FLU_VACCINE_UP	0.00128265	0.0285934	-0.56698	-1.7195	10	58
216	GSE14000_TRANSLATED_RNA_VS_MRNA_DC_DN	0.00135685	0.0291477	0.595605	2.62451	0	115
408	GSE15930_STIM_VS_STIM_AND_IL-12_48H_CD8_T_CELL_DN	0.00135257	0.0291477	-0.527778	-1.66515	11	77
436	GSE17580_UNINFECTED_VS_S_MANSONI_INF_TREG_DN	0.00133437	0.0291477	-0.508275	-1.62949	11	88
3403	GSE16385_ROSIGLITAZONE_IL4_VS_IL4_ALONE_STIM_MACROPHAGE_12H_UP	0.00135333	0.0291477	-0.530054	-1.67065	11	76
3592	GSE26156_DOUBLE_POSITIVE_VS_CD4_SINGLE_POSITIVE_THYMOCYTE_UP	0.00131406	0.0291477	0.427175	1.86641	0	112
3607	GSE28726_NAIVE_VS_ACTIVATED_NKTCELL_DN	0.00134998	0.0291477	-0.52788	-1.66738	11	78
4118	GSE40274_CTRL_VS_FOXP3_AND_GATA1_TRANSDUCED_ACTIVATED_CD4_TCELL_UP	0.00133398	0.0291477	-0.62158	-1.77473	10	39
4675	GSE45365_NK_CELL_VS_CD11B_DC_MCMV_INFECTION_DN	0.00134968	0.0291477	-0.525074	-1.66073	11	79
3122	GSE21927_SPLEEN_C57BL6_VS_4T1_TUMOR_BALBC_MONOCYTES_UP	0.00136612	0.029214	0.592588	2.59315	0	114
1076	GSE26928_NAIVE_VS_EFF_MEMORY_CD4_TCELL_DN	0.00139567	0.0297115	-0.566354	-1.72268	11	59
8	KAECH_DAY8_EFF_VS_DAY15_EFF_CD8_TCELL_DN	0.0014245	0.030169	0.468103	1.8224	1	59
753	GSE17721_12H_VS_24H_GARDIQUIMOD_BMDC_UP	0.00142993	0.030169	-0.585942	-1.72748	11	48
2747	GSE15330_LYMPHOID_MULTIPOTENT_VS_PRO_BCELL_UP	0.00143816	0.0302077	-0.591507	-1.72631	11	45
1776	GSE7852_LN_VS_FAT_TCONV_DN	0.00146248	0.0305827	-0.526538	-1.66314	12	78
2321	GSE5589_LPS_VS_LPS_AND_IL10_STIM_IL10_KO_MACROPHAGE_45MIN_DN	0.00148537	0.0309246	-0.539206	-1.67451	12	68
1295	GSE30083_SP3_VS_SP4_THYMOCYTE_DN	0.00152833	0.0312434	-0.571271	-1.71465	12	54
1633	GSE3982_BCELL_VS_EFF_MEMORY_CD4_TCELL_DN	0.00152053	0.0312434	-0.675979	-1.7963	11	26
2122	GSE3565_DUSP1_VS_WT_SPLENOCYTES_UP	0.00151198	0.0312434	-0.5635	-1.714	12	59
4229	GSE39110_DAY3_VS_DAY6_POST_IMMUNIZATION_CD8_TCELL_WITH_IL2_TREATMENT_DN	0.00152788	0.0312434	0.437979	1.73112	1	65
4414	GSE41978_ID2_KO_VS_ID2_KO_AND_BIM_KO_KLRG1_LOW_EFFECTOR_CD8_TCELL_DN	0.00153374	0.0312434	0.485635	2.17897	0	130
4646	GSE42088_UNINF_VS_LEISHMANIA_INF_DC_4H_DN	0.00156495	0.0317422	0.579645	2.61074	0	132
318	GSE1460_NAIVE_CD4_TCELL_CORD_BLOOD_VS_THYMIC_STROMAL_CELL_DN	0.00161049	0.0325264	-0.545251	-1.68116	13	65
2951	GSE19888_ADENOSINE_A3R_INH_VS_TCELL_MEMBRANES_ACT_MAST_CELL_UP	0.0016215	0.0326093	-0.553865	-1.69276	13	61
950	GSE22886_NAIVE_TCELL_VS_DC_UP	0.00167224	0.033362	0.528862	2.38624	0	136
2949	GSE19888_ADENOSINE_A3R_INH_VS_ACT_WITH_INHIBITOR_PRETREATMENT_IN_MAST_CELL_UP	0.00167304	0.033362	-0.583248	-1.70712	13	46
3067	GSE21546_WT_VS_SAP1A_KO_ANTI_CD3_STIM_DP_THYMOCYTES_UP	0.00173974	0.0343884	-0.555556	-1.69369	14	60
3590	GSE23114_PERITONEAL_CAVITY_B1A_BCELL_VS_SPLEEN_BCELL_IN_SLE2C1_MOUSE_UP	0.00173974	0.0343884	-0.559306	-1.70512	14	60
3746	GSE33425_CD161_HIGH_VS_INT_CD8_TCELL_DN	0.00175362	0.0343884	-0.492348	-1.60021	15	99
4644	GSE42088_UNINF_VS_LEISHMANIA_INF_DC_2H_DN	0.00174825	0.0343884	0.603288	2.72265	0	139
140	GSE13229_IMM_VS_MATURE_NKCELL_DN	0.00184311	0.0357881	-0.551612	-1.69252	15	62
1415	GSE360_L_MAJOR_VS_B_MALAYI_HIGH_DOSE_DC_UP	0.00184311	0.0357881	-0.554218	-1.70052	15	62
1548	GSE3982_EOSINOPHIL_VS_BCELL_UP	0.00185368	0.0357881	-0.631497	-1.7548	14	33
2724	GSE13547_CTRL_VS_ANTI_IGM_STIM_BCELL_12H_DN	0.00185529	0.0357881	0.413484	1.72876	1	84
3727	GSE23568_ID3_KO_VS_WT_CD8_TCELL_UP	0.00188973	0.0363043	-0.499039	-1.60187	16	89
3593	GSE26156_DOUBLE_POSITIVE_VS_CD4_SINGLE_POSITIVE_THYMOCYTE_DN	0.00192417	0.0368162	-0.525056	-1.6475	16	73
10	KAECH_DAY8_EFF_VS_MEMORY_CD8_TCELL_DN	0.00195312	0.0372196	0.431983	1.80868	1	87
306	GSE1460_DP_THYMOCYTE_VS_NAIVE_CD4_TCELL_ADULT_BLOOD_DN	0.00198216	0.0376212	0.426425	1.78888	1	88
1673	GSE39820_CTRL_VS_IL1B_IL6_IL23A_CD4_TCELL_DN	0.00203459	0.0384619	-0.525609	-1.65351	17	75
1241	GSE29618_MONOCYTE_VS_MDC_DN	0.0020429	0.0384651	0.399891	1.68299	1	90
26	GSE10239_NAIVE_VS_KLRG1HIGH_EFF_CD8_TCELL_DN	0.00205339	0.0385092	-0.595541	-1.71898	16	42
2038	GSE2405_0H_VS_24H_A_PHAGOCYTOPHILUM_STIM_NEUTROPHIL_UP	0.00218818	0.0408749	0.551194	2.52566	0	163
2036	GSE2405_0H_VS_9H_A_PHAGOCYTOPHILUM_STIM_NEUTROPHIL_DN	0.00220264	0.040983	0.527351	2.41123	0	162
4247	GSE40685_NAIVE_CD4_TCELL_VS_FOXP3_KO_TREG_PRECURSOR_UP	0.00222092	0.0411611	-0.559409	-1.68955	18	56
2694	GSE14699_NAIVE_VS_DELETIONAL_TOLERANCE_CD8_TCELL_UP	0.00224719	0.0414853	0.509046	1.80235	3	38
3329	GSE25123_CTRL_VS_IL4_AND_ROSIGLITAZONE_STIM_MACROPHAGE_UP	0.00227557	0.0416835	-0.531348	-1.65839	19	70
4266	GSE11961_MARGINAL_ZONE_BCELL_VS_MEMORY_BCELL_DAY40_DN	0.00227055	0.0416835	-0.576414	-1.68711	18	46
4235	GSE36078_WT_VS_IL1R_KO_LUNG_DC_DN	0.00228519	0.0416981	-0.531456	-1.65044	19	68
3657	GSE29949_CD8_NEG_DC_SPLEEN_VS_MONOCYTE_BONE_MARROW_UP	0.00230176	0.0418389	-0.547372	-1.68283	19	63
1129	GSE27786_LSK_VS_NEUTROPHIL_DN	0.00234604	0.0424804	-0.557136	-1.67646	19	55
2837	GSE15735_CTRL_VS_HDAC_INHIBITOR_TREATED_CD4_TCELL_2H_DN	0.00244243	0.0439452	-0.548457	-1.66824	20	59
4067	GSE33162_UNTREATED_VS_4H_LPS_STIM_HDAC3_KO_MACROPHAGE_UP	0.00244553	0.0439452	-0.497254	-1.59614	21	89
1027	GSE24634_NAIVE_CD4_TCELL_VS_DAY10_IL4_CONV_TREG_UP	0.00248756	0.0441963	0.445768	1.68113	3	49
1853	GSE9988_LPS_VS_VEHICLE_TREATED_MONOCYTE_DN	0.00248111	0.0441963	-0.515752	-1.62557	21	76
3400	GSE25088_CTRL_VS_IL4_AND_ROSIGLITAZONE_STIM_STAT6_KO_MACROPHAGE_UP	0.00247321	0.0441963	0.42947	1.72675	2	70
2577	GSE10273_HIGH_VS_LOW_IL7_TREATED_IRF4_8_NULL_PRE_BCELL_DN	0.00250313	0.0443063	-0.530602	-1.65606	21	70
3396	GSE16385_IL4_VS_ROSIGLITAZONE_STIM_MACROPHAGE_UP	0.00257069	0.0452601	0.45406	1.83641	2	73
4094	GSE39152_BRAIN_VS_SPLEEN_CD103_NEG_MEMORY_CD8_TCELL_UP	0.00257616	0.0452601	-0.510223	-1.62468	22	83
2707	GSE14415_INDUCED_TREG_VS_FOXP3_KO_INDUCED_TREG_IL2_CULTURE_UP	0.00264702	0.0463327	-0.539767	-1.65945	22	63
1329	GSE32423_IL7_VS_IL7_IL4_MEMORY_CD8_TCELL_DN	0.00268754	0.0468684	-0.550554	-1.66608	22	57
23	GSE10239_NAIVE_VS_KLRG1INT_EFF_CD8_TCELL_UP	0.00270027	0.0469172	0.407554	1.67994	2	79
13	GOLDRATH_NAIVE_VS_EFF_CD8_TCELL_UP	0.00272727	0.0472128	0.404772	1.68448	2	82
1303	GSE30962_ACUTE_VS_CHRONIC_LCMV_SECONDARY_INF_CD8_TCELL_DN	0.00274005	0.0472609	-0.566084	-1.67364	22	49
2500	GSE9509_10MIN_VS_30MIN_LPS_STIM_IL10_KO_MACROPHAGE_DN	0.0028169	0.0484097	-0.612737	-1.72707	22	36
1974	GSE2770_TGFB_AND_IL4_VS_IL12_TREATED_ACT_CD4_TCELL_48H_DN	0.00291349	0.0498883	-0.504983	-1.60818	25	84
