# Supplementary material for: Heterogeneity of human bone marrow and blood natural killer cells defined by single-cell transcriptome
Source: Nat Commun. 2019 Sep 2;10:3931. doi: 10.1038/s41467-019-11947-7 (PMC6718415; doi:10.1038/s41467-019-11947-7)
Supplement: Supplementary file 8 — Supplementary Data 4 [file 41467_2019_11947_MOESM8_ESM.xlsx]

## Sheet: Supplementary Data 4
Gene set
h	pathway	pval	padj	ES	NES	nMoreExtreme	size
18	HALLMARK_APICAL_JUNCTION	0.000241867	0.0104003	-0.65224	-1.88435	1	41
1	HALLMARK_TNFA_SIGNALING_VIA_NFKB	0.00156617	0.0227714	0.437739	1.75628	1	70
19	HALLMARK_COMPLEMENT	0.00252178	0.0227714	-0.521715	-1.64225	21	71
22	HALLMARK_MTORC1_SIGNALING	0.00264784	0.0227714	-0.478695	-1.57067	23	100
24	HALLMARK_MYC_TARGETS_V1	0.00174825	0.0227714	0.321737	1.47277	0	164
41	HALLMARK_ALLOGRAFT_REJECTION	0.0040893	0.0293067	-0.472508	-1.54588	36	97
21	HALLMARK_PI3K_AKT_MTOR_SIGNALING	0.0054124	0.0332476	-0.528264	-1.60297	45	56
c2_kegg	pathway	pval	padj	ES	NES	nMoreExtreme	size
52	KEGG_NATURAL_KILLER_CELL_MEDIATED_CYTOTOXICITY	0.000118582	0.00374162	-0.701423	-2.13854	0	56
57	KEGG_LEUKOCYTE_TRANSENDOTHELIAL_MIGRATION	0.00012335	0.00374162	-0.653714	-1.89374	0	41
60	KEGG_REGULATION_OF_ACTIN_CYTOSKELETON	0.000115942	0.00374162	-0.662599	-2.07353	0	67
51	KEGG_HEMATOPOIETIC_CELL_LINEAGE	0.000399042	0.00907821	0.831258	2.42876	0	17
74	KEGG_PATHOGENIC_ESCHERICHIA_COLI_INFECTION	0.000511705	0.00931304	-0.678153	-1.8298	3	28
9	KEGG_RIBOSOME	0.000849618	0.0102123	0.948373	3.9044	0	84
28	KEGG_LYSOSOME	0.000743587	0.0102123	-0.613707	-1.76815	5	40
91	KEGG_VIRAL_MYOCARDITIS	0.000897781	0.0102123	-0.680901	-1.82702	6	27
40	KEGG_FOCAL_ADHESION	0.00236827	0.023546	-0.549366	-1.67936	19	57
68	KEGG_ALZHEIMERS_DISEASE	0.00258747	0.023546	-0.499394	-1.62033	22	89
24	KEGG_OOCYTE_MEIOSIS	0.00390183	0.0273128	-0.600213	-1.68941	30	35
43	KEGG_TIGHT_JUNCTION	0.00366393	0.0273128	-0.616009	-1.70736	28	32
56	KEGG_FC_GAMMA_R_MEDIATED_PHAGOCYTOSIS	0.00385141	0.0273128	-0.591624	-1.69137	30	38
72	KEGG_VIBRIO_CHOLERAE_INFECTION	0.00545101	0.0354315	-0.642825	-1.68453	41	24
14	KEGG_PROTEASOME	0.00629086	0.0381645	-0.564415	-1.63506	50	41
c2 reactome	pathway	pval	padj	ES	NES	nMoreExtreme	size
172	REACTOME_HEMOSTASIS	0.000107933	0.0120692	-0.545778	-1.8347	0	127
203	REACTOME_PLATELET_ACTIVATION_SIGNALING_AND_AGGREGATION	0.00011605	0.0120692	-0.660309	-2.04991	0	66
56	REACTOME_RESPONSE_TO_ELEVATED_PLATELET_CYTOSOLIC_CA2_	0.000259034	0.0134698	-0.738371	-1.93024	1	24
195	REACTOME_ADAPTIVE_IMMUNE_SYSTEM	0.000205233	0.0134698	-0.455152	-1.60774	1	245
198	REACTOME_CLASS_I_MHC_MEDIATED_ANTIGEN_PROCESSING_PRESENTATION	0.000325486	0.0135402	-0.498013	-1.66501	2	120
3	REACTOME_FORMATION_OF_THE_TERNARY_COMPLEX_AND_SUBSEQUENTLY_THE_43S_COMPLEX	0.000582411	0.0164531	0.900887	3.31357	0	46
26	REACTOME_SRP_DEPENDENT_COTRANSLATIONAL_PROTEIN_TARGETING_TO_MEMBRANE	0.00107066	0.0164531	0.884981	3.78797	0	103
53	REACTOME_ACTIVATION_OF_THE_MRNA_UPON_BINDING_OF_THE_CAP_BINDING_COMPLEX_AND_EIFS_AND_SUBSEQUENT_BINDING_TO_43S	0.000639386	0.0164531	0.887184	3.36413	0	53
68	REACTOME_PEPTIDE_CHAIN_ELONGATION	0.000875657	0.0164531	0.967379	3.97052	0	82
70	REACTOME_SIGNALING_BY_GPCR	0.000563126	0.0164531	-0.532176	-1.70808	4	85
99	REACTOME_3_UTR_MEDIATED_TRANSLATIONAL_REGULATION	0.00105485	0.0164531	0.935881	3.99271	0	101
173	REACTOME_INFLUENZA_LIFE_CYCLE	0.00110742	0.0164531	0.872039	3.76583	0	107
174	REACTOME_INFLUENZA_VIRAL_RNA_TRANSCRIPTION_AND_REPLICATION	0.000952381	0.0164531	0.916757	3.86884	0	94
199	REACTOME_NONSENSE_MEDIATED_DECAY_ENHANCED_BY_THE_EXON_JUNCTION_COMPLEX	0.000962464	0.0164531	0.941831	3.98093	0	95
1	REACTOME_TRANSLATION	0.00140647	0.0182841	0.857462	3.84186	0	135
103	REACTOME_AXON_GUIDANCE	0.00139405	0.0182841	-0.551968	-1.70038	11	62
125	REACTOME_METABOLISM_OF_MRNA	0.00204499	0.0250211	0.7665	3.51168	0	168
12	REACTOME_ANTIGEN_PROCESSING_CROSS_PRESENTATION	0.00236855	0.0268318	-0.56072	-1.69264	19	54
127	REACTOME_METABOLISM_OF_RNA	0.00245098	0.0268318	0.741983	3.45175	0	187
15	REACTOME_ER_PHAGOSOME_PATHWAY	0.00321085	0.0333928	-0.560344	-1.67874	26	51
9	REACTOME_DEVELOPMENTAL_BIOLOGY	0.00390974	0.0369648	-0.478623	-1.55524	34	94
94	REACTOME_METABOLISM_OF_PROTEINS	0.00381679	0.0369648	0.660278	3.15782	0	244
74	REACTOME_OPIOID_SIGNALLING	0.00427406	0.0386523	-0.658987	-1.72272	32	24
c3	nothing is significant.
c5	pathway	pval	padj	ES	NES	nMoreExtreme	size
122	GO_IMMUNE_SYSTEM_PROCESS	0.0001001	0.00869696	-0.414859	-1.51885	0	617
143	GO_CELLULAR_RESPONSE_TO_LIPID	0.000109123	0.00869696	-0.523848	-1.74416	0	112
144	GO_SECRETION_BY_CELL	0.00010983	0.00869696	-0.518709	-1.71622	0	106
153	GO_POSITIVE_REGULATION_OF_RESPONSE_TO_STIMULUS	0.00010019	0.00869696	-0.428269	-1.56475	0	557
163	GO_ACTIN_FILAMENT_BASED_PROCESS	0.000107759	0.00869696	-0.64379	-2.16488	0	124
190	GO_CYTOSKELETON_ORGANIZATION	0.000103252	0.00869696	-0.48857	-1.71468	0	212
193	GO_RESPONSE_TO_WOUNDING	0.00010798	0.00869696	-0.526814	-1.7684	0	121
269	GO_REGULATION_OF_BODY_FLUID_LEVELS	0.000109445	0.00869696	-0.576676	-1.91569	0	110
355	GO_REGULATION_OF_IMMUNE_RESPONSE	0.000101523	0.00869696	-0.444819	-1.59488	0	319
364	GO_VESICLE_MEDIATED_TRANSPORT	0.000100786	0.00869696	-0.498343	-1.8027	0	390
428	GO_REGULATION_OF_ACTIN_FILAMENT_BASED_PROCESS	0.00011197	0.00869696	-0.548882	-1.78013	0	90
429	GO_WOUND_HEALING	0.00010983	0.00869696	-0.54828	-1.81405	0	106
561	GO_DEFENSE_RESPONSE_TO_OTHER_ORGANISM	0.00010923	0.00869696	-0.514761	-1.71246	0	111
696	GO_ANTIGEN_PROCESSING_AND_PRESENTATION_OF_PEPTIDE_ANTIGEN_VIA_MHC_CLASS_I	0.000116754	0.00869696	-0.596826	-1.8326	0	61
726	GO_FC_RECEPTOR_SIGNALING_PATHWAY	0.000109709	0.00869696	-0.531212	-1.76044	0	108
743	GO_PHOSPHATE_CONTAINING_COMPOUND_METABOLIC_PROCESS	0.00010015	0.00869696	-0.397819	-1.45528	0	586
778	GO_REGULATION_OF_IMMUNE_SYSTEM_PROCESS	0.000100523	0.00869696	-0.440024	-1.598	0	451
874	GO_NEUROGENESIS	0.000102501	0.00869696	-0.454401	-1.61244	0	253
905	GO_MOVEMENT_OF_CELL_OR_SUBCELLULAR_COMPONENT	0.000102197	0.00869696	-0.509097	-1.8111	0	265
1255	GO_ACTIN_FILAMENT_ORGANIZATION	0.000117966	0.00869696	-0.670445	-2.04172	0	58
1275	GO_EXOCYTOSIS	0.00011538	0.00869696	-0.62036	-1.93832	0	69
1368	GO_ENDOCYTOSIS	0.000106621	0.00869696	-0.578115	-1.97152	0	145
1435	GO_PHAGOCYTOSIS	0.000116754	0.00869696	-0.679607	-2.08679	0	61
1554	GO_IMMUNE_EFFECTOR_PROCESS	0.000105263	0.00869696	-0.560897	-1.93552	0	167
1612	GO_ACTIN_CYTOSKELETON	0.000107782	0.00869696	-0.593369	-1.99437	0	123
1703	GO_CYTOSKELETON	0.000100291	0.00869696	-0.42025	-1.53091	0	496
1793	GO_CELL_PROJECTION	0.000100898	0.00869696	-0.477097	-1.72186	0	369
1868	GO_CYTOSKELETAL_PROTEIN_BINDING	0.000103103	0.00869696	-0.496436	-1.74533	0	218
1899	GO_ACTIN_BINDING	0.000110717	0.00869696	-0.580454	-1.90547	0	99
1700	GO_PROTEINACEOUS_EXTRACELLULAR_MATRIX	0.000131996	0.0094069	-0.779855	-1.92168	0	18
168	GO_POSITIVE_REGULATION_OF_CELL_COMMUNICATION	0.000201126	0.0106943	-0.393975	-1.43003	1	438
189	GO_PLATELET_ACTIVATION	0.000240529	0.0106943	-0.664056	-1.95795	1	47
293	GO_FC_GAMMA_RECEPTOR_SIGNALING_PATHWAY	0.000245098	0.0106943	-0.712975	-2.02723	1	38
352	GO_CELLULAR_RESPONSE_TO_OXYGEN_CONTAINING_COMPOUND	0.000208333	0.0106943	-0.474622	-1.65513	1	193
394	GO_POSITIVE_REGULATION_OF_CELLULAR_COMPONENT_ORGANIZATION	0.00020245	0.0106943	-0.421888	-1.51793	1	343
436	GO_DEFENSE_RESPONSE	0.000203231	0.0106943	-0.429952	-1.53808	1	303
444	GO_CELL_MOTILITY	0.00021004	0.0106943	-0.481051	-1.66429	1	173
462	GO_SECRETION	0.000216474	0.0106943	-0.516534	-1.73148	1	120
651	GO_POSITIVE_REGULATION_OF_IMMUNE_SYSTEM_PROCESS	0.000203293	0.0106943	-0.432898	-1.5483	1	301
822	GO_LOCOMOTION	0.000206377	0.0106943	-0.46898	-1.64789	1	217
846	GO_CELL_MORPHOGENESIS_INVOLVED_IN_DIFFERENTIATION	0.00023076	0.0106943	-0.583696	-1.82376	1	69
985	GO_IMMUNE_RESPONSE	0.000203335	0.0106943	-0.434033	-1.5523	1	298
1231	GO_TRANSMEMBRANE_RECEPTOR_PROTEIN_TYROSINE_KINASE_SIGNALING_PATHWAY	0.000212202	0.0106943	-0.491271	-1.68461	1	156
1266	GO_REGULATION_OF_TRANSPORT	0.000200965	0.0106943	-0.392542	-1.42521	1	435
1363	GO_PHOSPHORYLATION	0.000201735	0.0106943	-0.408647	-1.47645	1	377
1455	GO_REGULATED_EXOCYTOSIS	0.000238777	0.0106943	-0.654421	-1.94882	1	50
1498	GO_HEMOSTASIS	0.000227066	0.0106943	-0.56879	-1.8189	1	80
1616	GO_PERINUCLEAR_REGION_OF_CYTOPLASM	0.000207318	0.0106943	-0.472117	-1.65214	1	204
1750	GO_LAMELLIPODIUM	0.000236658	0.0106943	-0.608864	-1.83965	1	55
2044	GO_GLYCOPROTEIN_BINDING	0.000252781	0.0108089	-0.703235	-1.89211	1	28
1427	GO_POSITIVE_REGULATION_OF_PHOSPHATIDYLINOSITOL_3_KINASE_SIGNALING	0.000265922	0.0111479	-0.78974	-1.92233	1	17
314	GO_ORGANOPHOSPHATE_METABOLIC_PROCESS	0.000306185	0.0125889	-0.427765	-1.52387	2	273
331	GO_REGULATION_OF_NERVOUS_SYSTEM_DEVELOPMENT	0.000321337	0.012904	-0.485294	-1.64762	2	138
1819	GO_CELL_LEADING_EDGE	0.00032769	0.012904	-0.500178	-1.66394	2	111
1920	GO_CALCIUM_ION_BINDING	0.00033799	0.012904	-0.529872	-1.711	2	87
2090	GO_ENDOPEPTIDASE_ACTIVITY	0.000336663	0.012904	-0.530173	-1.71699	2	89
116	GO_REGULATION_OF_PHOSPHATIDYLINOSITOL_3_KINASE_SIGNALING	0.000372301	0.0134912	-0.685122	-1.90126	2	33
620	GO_MYELOID_LEUKOCYTE_ACTIVATION	0.000371012	0.0134912	-0.68263	-1.90531	2	34
1904	GO_ACTIN_FILAMENT_BINDING	0.000367737	0.0134912	-0.654829	-1.85467	2	37
510	GO_POSITIVE_REGULATION_OF_CATALYTIC_ACTIVITY	0.000402253	0.013902	-0.38331	-1.39123	3	440
574	GO_RIBOSOMAL_LARGE_SUBUNIT_ASSEMBLY	0.000395726	0.013902	0.845238	2.36477	0	15
1362	GO_REGULATION_OF_ORGANELLE_ORGANIZATION	0.000403145	0.013902	-0.394174	-1.42575	3	389
324	GO_CELL_ACTIVATION	0.000417101	0.014155	-0.467766	-1.62967	3	191
691	GO_MATURATION_OF_SSU_RRNA_FROM_TRICISTRONIC_RRNA_TRANSCRIPT_SSU_RRNA_5_8S_RRNA_LSU_RRNA_	0.000424989	0.0141973	0.803934	2.40652	0	19
10	GO_CYTOPLASMIC_TRANSLATION	0.000533618	0.0142033	0.799679	2.79556	0	36
180	GO_CELLULAR_RESPONSE_TO_BIOTIC_STIMULUS	0.000481058	0.0142033	-0.632082	-1.86367	3	47
192	GO_MATURATION_OF_SSU_RRNA	0.00043956	0.0142033	0.75122	2.37502	0	23
309	GO_RIBOSOME_ASSEMBLY	0.000533618	0.0142033	0.755364	2.64064	0	36
360	GO_ACTIN_POLYMERIZATION_OR_DEPOLYMERIZATION	0.000533476	0.0142033	-0.768783	-1.84745	3	16
557	GO_POSITIVE_REGULATION_OF_MOLECULAR_FUNCTION	0.000501404	0.0142033	-0.375229	-1.36799	4	514
665	GO_RIBOSOMAL_SMALL_SUBUNIT_BIOGENESIS	0.000542299	0.0142033	0.775936	2.72885	0	37
1001	GO_ADENYLATE_CYCLASE_MODULATING_G_PROTEIN_COUPLED_RECEPTOR_SIGNALING_PATHWAY	0.000531844	0.0142033	-0.763294	-1.85795	3	17
1046	GO_GLYCOSYL_COMPOUND_METABOLIC_PROCESS	0.00053118	0.0142033	-0.467964	-1.60358	4	155
1061	GO_CELLULAR_COMPONENT_MORPHOGENESIS	0.000532198	0.0142033	-0.472137	-1.61534	4	152
1132	GO_REGULATION_OF_MULTI_ORGANISM_PROCESS	0.0005251	0.0142033	-0.46392	-1.60502	4	173
1310	GO_REGULATION_OF_ION_TRANSPORT	0.00055139	0.0142033	-0.503501	-1.6587	4	102
1358	GO_RIBOSOMAL_LARGE_SUBUNIT_BIOGENESIS	0.000484496	0.0142033	0.778323	2.59999	0	29
1575	GO_FILOPODIUM	0.000503905	0.0142033	-0.663139	-1.79715	3	29
1578	GO_EXTRACELLULAR_MATRIX	0.000503905	0.0142033	-0.662785	-1.79619	3	29
1656	GO_CYTOSOLIC_SMALL_RIBOSOMAL_SUBUNIT	0.000544959	0.0142033	0.912061	3.24785	0	39
1672	GO_ENDOPLASMIC_RETICULUM_PART	0.000507614	0.0142033	-0.413306	-1.48165	4	318
1824	GO_MEMBRANE_REGION	0.000517866	0.0142033	-0.449051	-1.57204	4	206
2013	GO_RRNA_BINDING	0.000544959	0.0142033	0.829353	2.95333	0	39
398	GO_CARBOHYDRATE_DERIVATIVE_METABOLIC_PROCESS	0.000611621	0.0149203	-0.417226	-1.48867	5	283
527	GO_INTRACELLULAR_SIGNAL_TRANSDUCTION	0.000602168	0.0149203	-0.37447	-1.36179	5	470
1348	GO_POSITIVE_REGULATION_OF_IMMUNE_RESPONSE	0.000618684	0.0149203	-0.452672	-1.59197	5	219
1504	GO_DEFENSE_RESPONSE_TO_BACTERIUM	0.000612745	0.0149203	-0.632546	-1.79855	4	38
1698	GO_CYTOSOLIC_LARGE_RIBOSOMAL_SUBUNIT	0.000626959	0.0149203	0.948214	3.60156	0	53
1732	GO_EXTRACELLULAR_SPACE	0.000628075	0.0149203	-0.456331	-1.58437	5	180
2000	GO_IDENTICAL_PROTEIN_BINDING	0.000607595	0.0149203	-0.406599	-1.46257	5	341
1144	GO_MYELOID_CELL_ACTIVATION_INVOLVED_IN_IMMUNE_RESPONSE	0.000650618	0.0149572	-0.741528	-1.87003	4	20
1293	GO_IMMUNE_RESPONSE_REGULATING_CELL_SURFACE_RECEPTOR_SIGNALING_PATHWAY	0.000638842	0.0149572	-0.470886	-1.6084	5	149
1816	GO_ACTIN_FILAMENT	0.000650618	0.0149572	-0.731783	-1.84545	4	20
1665	GO_SMALL_RIBOSOMAL_SUBUNIT	0.000674764	0.0153473	0.820243	3.17455	0	59
912	GO_ACTIVATION_OF_IMMUNE_RESPONSE	0.000733522	0.0165081	-0.45265	-1.56942	6	177
214	GO_NEGATIVE_REGULATION_OF_RESPONSE_TO_DNA_DAMAGE_STIMULUS	0.000806127	0.0179531	0.70907	2.06077	1	17
1600	GO_LARGE_RIBOSOMAL_SUBUNIT	0.000834028	0.018383	0.857861	3.51155	0	79
1792	GO_ACTIN_BASED_CELL_PROJECTION	0.000857843	0.018715	-0.629868	-1.79093	6	38
418	GO_POSITIVE_REGULATION_OF_TUMOR_NECROSIS_FACTOR_SUPERFAMILY_CYTOKINE_PRODUCTION	0.000907559	0.0191851	-0.712593	-1.82301	6	22
793	GO_EPHRIN_RECEPTOR_SIGNALING_PATHWAY	0.000891833	0.0191851	-0.670823	-1.77593	6	26
1748	GO_MEMBRANE_PROTEIN_COMPLEX	0.000912131	0.0191851	-0.404799	-1.4546	8	335
1958	GO_PROTEIN_COMPLEX_BINDING	0.000915285	0.0191851	-0.412299	-1.47413	8	296
502	GO_REGULATION_OF_RESPONSE_TO_EXTERNAL_STIMULUS	0.000928984	0.0192348	-0.435147	-1.53267	8	227
1479	GO_BIOLOGICAL_ADHESION	0.000935648	0.0192348	-0.445612	-1.55651	8	199
1833	GO_CYTOSOLIC_RIBOSOME	0.000982318	0.0200019	0.934258	3.93253	0	94
277	GO_SMALL_MOLECULE_METABOLIC_PROCESS	0.00100553	0.0202814	-0.376544	-1.36704	9	446
717	GO_G_PROTEIN_COUPLED_RECEPTOR_SIGNALING_PATHWAY	0.00101592	0.0202993	-0.5052	-1.62943	8	86
115	GO_REGULATION_OF_TUMOR_NECROSIS_FACTOR_SUPERFAMILY_CYTOKINE_PRODUCTION	0.00111084	0.02031	-0.635439	-1.78087	8	35
274	GO_ESTABLISHMENT_OF_PROTEIN_LOCALIZATION_TO_ENDOPLASMIC_RETICULUM	0.00103093	0.02031	0.914811	3.88542	0	99
548	GO_REGULATION_OF_ACTIN_FILAMENT_LENGTH	0.00105079	0.02031	-0.556617	-1.70914	8	61
868	GO_CELLULAR_RESPONSE_TO_NITROGEN_COMPOUND	0.00107759	0.02031	-0.480213	-1.61482	9	124
1115	GO_MULTI_ORGANISM_METABOLIC_PROCESS	0.00109409	0.02031	0.916276	3.92182	0	105
1238	GO_NUCLEAR_TRANSCRIBED_MRNA_CATABOLIC_PROCESS_NONSENSE_MEDIATED_DECAY	0.00107066	0.02031	0.933012	3.97772	0	102
1483	GO_G_PROTEIN_COUPLED_RECEPTOR_SIGNALING_PATHWAY_COUPLED_TO_CYCLIC_NUCLEOTIDE_SECOND_MESSENGER	0.00104589	0.02031	-0.723159	-1.80382	7	19
1509	GO_PROTEOLYSIS	0.00110977	0.02031	-0.391245	-1.41242	10	371
1701	GO_CYTOSKELETAL_PART	0.00110977	0.02031	-0.391012	-1.41157	10	371
1707	GO_INTRACELLULAR_VESICLE	0.00111145	0.02031	-0.391804	-1.41245	10	360
271	GO_REGULATION_OF_DEFENSE_RESPONSE	0.00112878	0.020452	-0.425919	-1.50924	10	248
452	GO_PROTEIN_LOCALIZATION_TO_ENDOPLASMIC_RETICULUM	0.00118064	0.0205705	0.870496	3.76642	0	111
634	GO_POSITIVE_REGULATION_OF_CYTOSKELETON_ORGANIZATION	0.00118189	0.0205705	-0.572347	-1.73875	9	57
716	GO_INNATE_IMMUNE_RESPONSE	0.00115789	0.0205705	-0.446817	-1.54186	10	167
1249	GO_REGULATION_OF_CELLULAR_COMPONENT_MOVEMENT	0.00115875	0.0205705	-0.447789	-1.54396	10	165
1547	GO_REGULATION_OF_CELL_MORPHOGENESIS	0.00118343	0.0205705	-0.468703	-1.58326	10	131
532	GO_PROTEIN_TARGETING_TO_MEMBRANE	0.00121065	0.0208522	0.86605	3.7539	0	113
795	GO_RESPONSE_TO_OXYGEN_CONTAINING_COMPOUND	0.00121914	0.0208522	-0.398421	-1.42698	11	313
584	GO_ENZYME_LINKED_RECEPTOR_PROTEIN_SIGNALING_PATHWAY	0.00125274	0.0212568	-0.439986	-1.53036	11	184
667	GO_REGULATION_OF_METAL_ION_TRANSPORT	0.00126918	0.0212937	-0.537839	-1.68048	10	69
1006	GO_REGULATION_OF_CYTOSKELETON_ORGANIZATION	0.00127483	0.0212937	-0.449271	-1.53953	11	155
242	GO_TRANSLATIONAL_INITIATION	0.00140252	0.0229729	0.889687	3.92394	0	127
788	GO_RIBONUCLEOPROTEIN_COMPLEX_SUBUNIT_ORGANIZATION	0.00140252	0.0229729	0.44346	1.95344	0	125
1730	GO_CATALYTIC_COMPLEX	0.0014076	0.0229729	-0.377922	-1.36979	13	413
1706	GO_ENDOPLASMIC_RETICULUM_LUMEN	0.00146933	0.0237987	-0.62034	-1.77079	11	39
1621	GO_CYTOSOLIC_PART	0.00149701	0.0238151	0.817873	3.66881	0	139
1676	GO_PRERIBOSOME	0.00150376	0.0238151	0.572205	1.91531	2	30
1768	GO_RIBOSOMAL_SUBUNIT	0.0015015	0.0238151	0.846378	3.78368	0	138
1229	GO_POSITIVE_REGULATION_OF_CELL_DEVELOPMENT	0.00154049	0.0240407	-0.487189	-1.60979	13	105
1776	GO_PHAGOCYTIC_VESICLE_MEMBRANE	0.00153571	0.0240407	-0.67187	-1.76256	11	25
893	GO_ANTIGEN_PROCESSING_AND_PRESENTATION_OF_EXOGENOUS_PEPTIDE_ANTIGEN_VIA_MHC_CLASS_I	0.00155335	0.0240657	-0.583461	-1.73335	12	49
18	GO_ANATOMICAL_STRUCTURE_FORMATION_INVOLVED_IN_MORPHOGENESIS	0.00158245	0.0242675	-0.44542	-1.53346	14	162
956	GO_MYELOID_LEUKOCYTE_MEDIATED_IMMUNITY	0.00160043	0.0242675	-0.749693	-1.80157	11	16
1744	GO_MEMBRANE_MICRODOMAIN	0.00158946	0.0242675	-0.510727	-1.63322	13	80
702	GO_MIDBRAIN_DEVELOPMENT	0.00162358	0.0242742	-0.641531	-1.75093	12	30
1154	GO_NUCLEOSIDE_MONOPHOSPHATE_METABOLIC_PROCESS	0.00161638	0.0242742	-0.468716	-1.57788	14	126
294	GO_RRNA_METABOLIC_PROCESS	0.00164745	0.0242913	0.81222	3.6871	0	152
1966	GO_STRUCTURAL_CONSTITUENT_OF_RIBOSOME	0.00164745	0.0242913	0.80039	3.63656	0	151
1334	GO_RNA_CATABOLIC_PROCESS	0.00169492	0.0248201	0.835619	3.79605	0	154
689	GO_REGULATION_OF_CELLULAR_LOCALIZATION	0.00171769	0.0249825	-0.384638	-1.38661	16	358
593	GO_NEURAL_NUCLEUS_DEVELOPMENT	0.00178367	0.0254232	-0.659198	-1.74516	13	26
690	GO_SUBSTANTIA_NIGRA_DEVELOPMENT	0.00178367	0.0254232	-0.659198	-1.74516	13	26
1200	GO_NEGATIVE_REGULATION_OF_MULTI_ORGANISM_PROCESS	0.00177284	0.0254232	-0.557794	-1.69453	14	57
840	GO_OXIDATION_REDUCTION_PROCESS	0.00184881	0.0260297	-0.417964	-1.47907	17	244
1087	GO_PROTEIN_HOMOOLIGOMERIZATION	0.00185057	0.0260297	-0.533844	-1.66191	15	67
773	GO_ESTABLISHMENT_OF_PROTEIN_LOCALIZATION_TO_MEMBRANE	0.00187266	0.0261683	0.767343	3.50005	0	161
1410	GO_REGULATION_OF_CELL_DEVELOPMENT	0.0018862	0.0261863	-0.441767	-1.53169	17	177
463	GO_CELL_ACTIVATION_INVOLVED_IN_IMMUNE_RESPONSE	0.00190476	0.0262734	-0.568369	-1.70222	15	52
432	GO_NUCLEOBASE_CONTAINING_SMALL_MOLECULE_METABOLIC_PROCESS	0.00196993	0.0266564	-0.426772	-1.49257	18	202
493	GO_TAXIS	0.00195335	0.0266564	-0.526372	-1.65522	16	72
841	GO_VIRAL_LIFE_CYCLE	0.0019685	0.0266564	0.752583	3.45708	0	168
1390	GO_REGULATION_OF_INTRACELLULAR_TRANSPORT	0.00207922	0.0276476	-0.427227	-1.49204	19	198
1590	GO_IMMUNOLOGICAL_SYNAPSE	0.00208198	0.0276476	-0.701092	-1.76806	15	20
1611	GO_RIBOSOME	0.00206612	0.0276476	0.797086	3.66485	0	172
1975	GO_MOLECULAR_FUNCTION_REGULATOR	0.00211843	0.027958	-0.383254	-1.38346	20	370
89	GO_RIBOSOME_BIOGENESIS	0.00217865	0.0284021	0.772642	3.56101	0	177
2075	GO_STRUCTURAL_CONSTITUENT_OF_CYTOSKELETON	0.00216588	0.0284021	-0.654287	-1.73215	16	26
1710	GO_CELL_SUBSTRATE_JUNCTION	0.00222717	0.0288587	0.398063	1.84455	0	180
1086	GO_REGULATION_OF_ANATOMICAL_STRUCTURE_MORPHOGENESIS	0.00225641	0.0290615	-0.411297	-1.45774	21	249
1117	GO_MUSCLE_SYSTEM_PROCESS	0.0022853	0.0292521	-0.578921	-1.71135	18	48
1697	GO_CONTRACTILE_FIBER	0.00229857	0.0292521	-0.583845	-1.70405	18	44
1853	GO_PEPTIDASE_ACTIVITY	0.00234342	0.0296463	-0.446794	-1.52478	21	147
539	GO_NCRNA_PROCESSING	0.00236407	0.0297316	0.761228	3.53245	0	184
1105	GO_INTERACTION_WITH_SYMBIONT	0.00240994	0.029783	-0.648298	-1.72935	18	27
1450	GO_B_CELL_RECEPTOR_SIGNALING_PATHWAY	0.0023933	0.029783	-0.732091	-1.782	17	17
2096	GO_OXIDOREDUCTASE_ACTIVITY	0.00240109	0.029783	-0.432138	-1.50307	22	184
544	GO_PROTEIN_LOCALIZATION_TO_MEMBRANE	0.00242718	0.0298237	0.668924	3.11499	0	191
975	GO_ORGANIC_CYCLIC_COMPOUND_CATABOLIC_PROCESS	0.00252525	0.0308514	0.736331	3.45051	0	196
711	GO_NUCLEOSIDE_TRIPHOSPHATE_METABOLIC_PROCESS	0.00259151	0.0311273	-0.463972	-1.55746	23	121
1246	GO_POSITIVE_REGULATION_OF_TRANSPORT	0.00256779	0.0311273	-0.410377	-1.45222	24	244
1760	GO_ANCHORING_JUNCTION	0.00259067	0.0311273	0.386514	1.80225	0	194
1097	GO_HOMOTYPIC_CELL_CELL_ADHESION	0.00263992	0.0313563	-0.713229	-1.7575	19	18
1487	GO_PLATELET_AGGREGATION	0.00263992	0.0313563	-0.713229	-1.7575	19	18
308	GO_MODIFICATION_OF_MORPHOLOGY_OR_PHYSIOLOGY_OF_OTHER_ORGANISM	0.00268293	0.031517	-0.590048	-1.69829	21	41
955	GO_REGULATION_OF_ENDOCYTOSIS	0.00267411	0.031517	-0.535009	-1.65081	22	63
454	GO_CELLULAR_RESPIRATION	0.00270179	0.0315652	-0.487712	-1.57739	23	88
1196	GO_STEM_CELL_DIFFERENTIATION	0.0027476	0.0319259	-0.629799	-1.71891	21	30
591	GO_MODULATION_OF_TRANSCRIPTION_IN_OTHER_ORGANISM_INVOLVED_IN_SYMBIOTIC_INTERACTION	0.00294314	0.0340132	-0.740074	-1.75521	21	15
1906	GO_SERINE_HYDROLASE_ACTIVITY	0.00296223	0.0340497	-0.613647	-1.7198	23	35
1287	GO_PURINE_CONTAINING_COMPOUND_METABOLIC_PROCESS	0.00298031	0.0340743	-0.440055	-1.50391	27	150
537	GO_POSITIVE_REGULATION_OF_CELLULAR_COMPONENT_BIOGENESIS	0.00304679	0.0346491	-0.46335	-1.54753	27	116
1641	GO_INTRINSIC_COMPONENT_OF_PLASMA_MEMBRANE	0.00311883	0.0352807	-0.421644	-1.47254	29	198
253	GO_PROTEIN_TARGETING	0.00316456	0.0354232	0.650625	3.09899	0	224
339	GO_ESTABLISHMENT_OF_PROTEIN_LOCALIZATION_TO_ORGANELLE	0.00315457	0.0354232	0.691217	3.24012	0	212
824	GO_REGULATION_OF_PROTEIN_COMPLEX_ASSEMBLY	0.00319081	0.035531	-0.44133	-1.50759	29	148
186	GO_CELLULAR_RESPONSE_TO_ORGANIC_CYCLIC_COMPOUND	0.00325698	0.0360799	-0.464181	-1.55262	29	117
218	GO_NEGATIVE_REGULATION_OF_VIRAL_PROCESS	0.00330599	0.0362472	-0.59602	-1.70137	26	39
582	GO_MUSCLE_CONTRACTION	0.00330599	0.0362472	-0.595262	-1.6992	26	39
1536	GO_RENAL_SYSTEM_PROCESS	0.00333422	0.0363702	-0.726164	-1.74503	24	16
172	GO_PROTEIN_MATURATION	0.00339866	0.0366987	-0.494162	-1.58366	29	81
587	GO_RESPONSE_TO_BACTERIUM	0.00338613	0.0366987	-0.465524	-1.54866	30	111
515	GO_RESPONSE_TO_EXTERNAL_STIMULUS	0.00342949	0.0368455	-0.375972	-1.35818	33	374
2063	GO_LIPASE_ACTIVITY	0.00345699	0.0369552	-0.712659	-1.7347	25	17
1296	GO_CELL_KILLING	0.00352987	0.0374318	-0.701605	-1.75006	26	19
1335	GO_REGULATION_OF_CELL_SHAPE	0.00353659	0.0374318	-0.583119	-1.67835	28	41
960	GO_ALCOHOL_METABOLIC_PROCESS	0.00355586	0.0374504	-0.509141	-1.6042	30	73
1292	GO_ESTABLISHMENT_OR_MAINTENANCE_OF_CELL_POLARITY	0.00357936	0.0375131	-0.605675	-1.69746	28	35
2121	GO_STRUCTURAL_MOLECULE_ACTIVITY	0.00361011	0.0376508	0.607591	2.89055	0	236
749	GO_NCRNA_METABOLIC_PROCESS	0.00363636	0.0377405	0.681543	3.2706	0	240
928	GO_REGULATION_OF_PROTEIN_LOCALIZATION	0.0037594	0.038829	-0.387584	-1.38647	36	302
1215	GO_RESPONSE_TO_BIOTIC_STIMULUS	0.00381798	0.0392444	-0.40657	-1.43183	36	226
741	GO_REGULATION_OF_RESPONSE_TO_STRESS	0.00391291	0.0400278	-0.362121	-1.31813	38	484
777	GO_POSITIVE_REGULATION_OF_TRANSFERASE_ACTIVITY	0.00406589	0.0413946	-0.421062	-1.46662	38	189
1260	GO_GENERATION_OF_PRECURSOR_METABOLITES_AND_ENERGY	0.0041859	0.0422144	-0.445329	-1.50687	38	133
1501	GO_LYMPHOCYTE_DIFFERENTIATION	0.00417014	0.0422144	0.399784	1.63647	4	79
1622	GO_VACUOLE	0.00424371	0.0425965	-0.374374	-1.34961	41	360
513	GO_NEGATIVE_REGULATION_OF_PROTEIN_BINDING	0.00453515	0.0436763	-0.621386	-1.68399	35	29
648	GO_REGULATION_OF_SYMBIOSIS_ENCOMPASSING_MUTUALISM_THROUGH_PARASITISM	0.00452939	0.0436763	-0.469217	-1.54408	40	101
758	GO_PROTEIN_PHOSPHORYLATION	0.00450589	0.0436763	-0.39717	-1.41079	43	258
994	GO_RIBONUCLEOPROTEIN_COMPLEX_BIOGENESIS	0.00438596	0.0436763	0.667327	3.24294	0	263
1080	GO_REGULATION_OF_RESPONSE_TO_BIOTIC_STIMULUS	0.00444647	0.0436763	-0.497346	-1.57876	38	76
1320	GO_PLATELET_DEGRANULATION	0.00447914	0.0436763	-0.648958	-1.70246	34	25
1795	GO_CELL_PROJECTION_PART	0.00448805	0.0436763	-0.420114	-1.46104	42	183
1821	GO_ENDOPLASMIC_RETICULUM	0.00452216	0.0436763	-0.363297	-1.31851	44	432
2004	GO_TRANSLATION_FACTOR_ACTIVITY_RNA_BINDING	0.00451322	0.0436763	0.449961	1.72125	6	55
345	GO_CELLULAR_RESPONSE_TO_ACID_CHEMICAL	0.00463415	0.0444296	-0.571868	-1.64596	37	41
2036	GO_MOTOR_ACTIVITY	0.00468445	0.0447114	-0.677483	-1.70852	35	20
287	GO_LEUKOCYTE_MEDIATED_CYTOTOXICITY	0.00480128	0.0456228	-0.715465	-1.71932	35	16
1447	GO_REGULATION_OF_PHOSPHORUS_METABOLIC_PROCESS	0.00484115	0.0457981	-0.369707	-1.33672	47	385
712	GO_REGULATION_OF_RESPONSE_TO_WOUNDING	0.00487142	0.0458815	-0.487965	-1.5638	42	81
1729	GO_NEURON_PROJECTION	0.00489736	0.045914	-0.417422	-1.45418	46	190
1927	GO_CALCIUM_DEPENDENT_PROTEIN_BINDING	0.00491782	0.045914	-0.654655	-1.69043	37	23
826	GO_ORGANELLE_ASSEMBLY	0.00494234	0.0459423	0.313118	1.41716	2	150
84	GO_CELL_PART_MORPHOGENESIS	0.00506273	0.0468577	-0.463085	-1.5278	45	103
135	GO_RESPONSE_TO_ACID_CHEMICAL	0.00519211	0.0470446	-0.506818	-1.58356	44	69
278	GO_HOMEOSTATIC_PROCESS	0.00519295	0.0470446	-0.385895	-1.37823	50	289
705	GO_AMIDE_BIOSYNTHETIC_PROCESS	0.00518135	0.0470446	0.671586	3.27567	0	281
1421	GO_T_CELL_DIFFERENTIATION	0.00511182	0.0470446	0.451825	1.72099	7	54
1534	GO_REGULATION_OF_TRANSMEMBRANE_TRANSPORT	0.00515759	0.0470446	-0.498963	-1.5758	44	74
972	GO_HEAD_DEVELOPMENT	0.0052485	0.0473472	-0.436366	-1.48151	48	138
1050	GO_PROTEIN_LOCALIZATION_TO_ORGANELLE	0.00546448	0.049017	0.573667	2.79324	0	288
2107	GO_RECEPTOR_BINDING	0.00547945	0.049017	-0.376532	-1.35245	53	332
1749	GO_NUCLEAR_OUTER_MEMBRANE_ENDOPLASMIC_RETICULUM_MEMBRANE_NETWORK	0.00559796	0.0498685	-0.384289	-1.3727	54	291
c7	pathway	pval	padj	ES	NES	nMoreExtreme	size
2	KAECH_NAIVE_VS_DAY8_EFF_CD8_TCELL_DN	0.000109182	0.00597043	-0.627959	-2.08386	0	110
4	KAECH_NAIVE_VS_DAY15_EFF_CD8_TCELL_DN	0.000109697	0.00597043	-0.645474	-2.13155	0	105
6	KAECH_NAIVE_VS_MEMORY_CD8_TCELL_DN	0.000109111	0.00597043	-0.545615	-1.81337	0	113
9	KAECH_DAY8_EFF_VS_MEMORY_CD8_TCELL_UP	0.000113071	0.00597043	-0.564452	-1.80913	0	82
14	GOLDRATH_NAIVE_VS_EFF_CD8_TCELL_DN	0.000114312	0.00597043	-0.616307	-1.95085	0	74
16	GOLDRATH_NAIVE_VS_MEMORY_CD8_TCELL_DN	0.000111334	0.00597043	-0.572951	-1.86505	0	94
48	GSE10325_LUPUS_BCELL_VS_LUPUS_MYELOID_DN	0.000117536	0.00597043	-0.60716	-1.85699	0	59
52	GSE10325_BCELL_VS_LUPUS_BCELL_DN	0.000109987	0.00597043	-0.538807	-1.77075	0	101
60	GSE11057_NAIVE_VS_EFF_MEMORY_CD4_TCELL_DN	0.000110902	0.00597043	-0.562323	-1.83539	0	96
65	GSE11057_EFF_MEM_VS_CENT_MEM_CD4_TCELL_UP	0.00011976	0.00597043	-0.660232	-1.96316	0	49
120	GSE12845_IGD_POS_VS_NEG_BLOOD_BCELL_DN	0.000111	0.00597043	-0.5469	-1.7834	0	95
140	GSE13229_IMM_VS_MATURE_NKCELL_DN	0.000115835	0.00597043	-0.580869	-1.81248	0	67
282	GSE14350_IL2RB_KO_VS_WT_TREG_DN	0.000120802	0.00597043	-0.648187	-1.89467	0	44
739	GSE17721_0.5H_VS_24H_CPG_BMDC_DN	0.000116523	0.00597043	-0.59312	-1.82968	0	62
919	GSE22886_NAIVE_CD8_TCELL_VS_NKCELL_DN	0.000109589	0.00597043	-0.56577	-1.87222	0	108
923	GSE22886_CD8_TCELL_VS_BCELL_NAIVE_UP	0.000107285	0.00597043	-0.545821	-1.84548	0	132
1001	GSE24081_CONTROLLER_VS_PROGRESSOR_HIV_SPECIFIC_CD8_TCELL_DN	0.000118413	0.00597043	-0.706458	-2.13826	0	55
1069	GSE26495_NAIVE_VS_PD1HIGH_CD8_TCELL_DN	0.000109182	0.00597043	-0.691714	-2.29543	0	110
1071	GSE26495_NAIVE_VS_PD1LOW_CD8_TCELL_DN	0.000107945	0.00597043	-0.72807	-2.44469	0	123
1239	GSE29617_CTRL_VS_DAY3_TIV_FLU_VACCINE_PBMC_2008_DN	0.000108589	0.00597043	-0.544431	-1.81981	0	119
1242	GSE29617_DAY3_VS_DAY7_TIV_FLU_VACCINE_PBMC_2008_UP	0.000116523	0.00597043	-0.606933	-1.87229	0	62
1247	GSE29618_BCELL_VS_PDC_DN	0.000113084	0.00597043	-0.569402	-1.82696	0	83
1249	GSE29618_BCELL_VS_MDC_DN	0.00010846	0.00597043	-0.548614	-1.83262	0	118
1266	GSE29618_PDC_VS_MDC_DAY7_FLU_VACCINE_UP	0.000116618	0.00597043	-0.610218	-1.8773	0	61
1379	GSE34205_RSV_VS_FLU_INF_INFANT_PBMC_DN	0.000111532	0.00597043	-0.705519	-2.2935	0	93
1381	GSE360_CTRL_VS_L_DONOVANI_DC_DN	0.000120135	0.00597043	-0.638196	-1.89075	0	48
1437	GSE360_T_GONDII_VS_B_MALAYI_HIGH_DOSE_DC_DN	0.000116333	0.00597043	-0.603282	-1.87194	0	65
1471	GSE360_T_GONDII_VS_M_TUBERCULOSIS_MAC_DN	0.000117911	0.00597043	-0.615417	-1.8699	0	56
1592	GSE3982_MAST_CELL_VS_NKCELL_DN	0.000114745	0.00597043	-0.603798	-1.90173	0	71
1667	GSE3982_EFF_MEMORY_VS_CENT_MEMORY_CD4_TCELL_UP	0.000116401	0.00597043	-0.692355	-2.14431	0	64
1676	GSE3982_CENT_MEMORY_CD4_TCELL_VS_NKCELL_DN	0.000113084	0.00597043	-0.628079	-2.01523	0	83
1697	GSE39820_IL1B_IL6_VS_IL1B_IL6_IL23A_TREATED_CD4_TCELL_UP	0.000120584	0.00597043	-0.63265	-1.85533	0	45
1757	GSE7460_FOXP3_MUT_VS_WT_ACT_TCONV_UP	0.000116455	0.00597043	-0.602627	-1.86281	0	63
1759	GSE7460_FOXP3_MUT_VS_WT_ACT_WITH_TGFB_TCONV_UP	0.0001146	0.00597043	-0.598469	-1.88728	0	72
1771	GSE7764_NKCELL_VS_SPLENOCYTE_UP	0.000116401	0.00597043	-0.645417	-1.99894	0	64
1805	GSE8678_IL7R_LOW_VS_HIGH_EFF_CD8_TCELL_UP	0.000115433	0.00597043	-0.647564	-2.02924	0	69
1840	GSE9650_NAIVE_VS_EFF_CD8_TCELL_DN	0.000109182	0.00597043	-0.639054	-2.12067	0	110
1844	GSE9650_NAIVE_VS_MEMORY_CD8_TCELL_DN	0.000108873	0.00597043	-0.555841	-1.84976	0	114
1847	GSE9650_EFFECTOR_VS_MEMORY_CD8_TCELL_UP	0.000111532	0.00597043	-0.660381	-2.14676	0	93
1869	GSE9988_LPS_VS_VEHICLE_TREATED_MONOCYTE_DN	0.000111532	0.00597043	-0.569319	-1.85074	0	93
1875	GSE9988_LOW_LPS_VS_VEHICLE_TREATED_MONOCYTE_DN	0.000112549	0.00597043	-0.572863	-1.84638	0	87
1879	GSE9988_ANTI_TREM1_AND_LPS_VS_VEHICLE_TREATED_MONOCYTES_DN	0.000110902	0.00597043	-0.584358	-1.90731	0	96
1913	GSE557_WT_VS_CIITA_KO_DC_DN	0.000115835	0.00597043	-0.61536	-1.9201	0	67
1959	GSE2770_IL12_AND_TGFB_ACT_VS_ACT_CD4_TCELL_6H_DN	0.000111807	0.00597043	-0.543765	-1.76497	0	92
1993	GSE2770_TGFB_AND_IL4_VS_IL4_TREATED_ACT_CD4_TCELL_48H_UP	0.000116618	0.00597043	-0.603142	-1.85553	0	61
2135	GSE2935_UV_INACTIVATED_VS_LIVE_SENDAI_VIRUS_INF_MACROPHAGE_DN	0.000112259	0.00597043	-0.582932	-1.88573	0	89
2137	GSE3565_CTRL_VS_LPS_INJECTED_DUSP1_KO_SPLENOCYTES_UP	0.000112613	0.00597043	-0.584539	-1.88031	0	85
2141	GSE3565_DUSP1_VS_WT_SPLENOCYTES_UP	0.000116401	0.00597043	-0.605502	-1.87531	0	64
2143	GSE3565_DUSP1_VS_WT_SPLENOCYTES_POST_LPS_INJECTION_DN	0.000120934	0.00597043	-0.702019	-2.04573	0	43
2153	GSE3720_UNSTIM_VS_PMA_STIM_VD2_GAMMADELTA_TCELL_DN	0.000113714	0.00597043	-0.573162	-1.82774	0	79
2225	GSE3039_NKT_CELL_VS_ALPHAALPHA_CD8_TCELL_DN	0.000111532	0.00597043	-0.566095	-1.84026	0	93
2238	GSE4748_LPS_VS_LPS_AND_CYANOBACTERIUM_LPSLIKE_STIM_DC_3H_UP	0.000113084	0.00597043	-0.697037	-2.23648	0	83
2253	GSE5542_UNTREATED_VS_IFNG_TREATED_EPITHELIAL_CELLS_6H_DN	0.000112613	0.00597043	-0.618463	-1.98894	0	84
2257	GSE5542_UNTREATED_VS_IFNA_AND_IFNG_TREATED_EPITHELIAL_CELLS_6H_DN	0.000115433	0.00597043	-0.610264	-1.91235	0	69
2290	GSE5679_PPARG_LIGAND_ROSIGLITAZONE_VS_ROSIGLITAZONE_AND_RARA_AGONIST_AM580_TREATED_DC_UP	0.000113986	0.00597043	-0.606691	-1.92632	0	76
2294	GSE4535_BM_DERIVED_DC_VS_FOLLICULAR_DC_UP	0.000115035	0.00597043	-0.620805	-1.95137	0	70
2367	GSE5589_IL6_KO_VS_IL10_KO_LPS_STIM_MACROPHAGE_180MIN_DN	0.000120351	0.00597043	-0.627693	-1.85335	0	47
2432	GSE6259_FLT3L_INDUCED_DEC205_POS_DC_VS_CD8_TCELL_DN	0.000116333	0.00597043	-0.592195	-1.83754	0	65
2459	GSE7218_UNSTIM_VS_ANTIGEN_STIM_THROUGH_IGG_BCELL_DN	0.000113856	0.00597043	-0.598409	-1.90493	0	78
2465	GSE7509_UNSTIM_VS_FCGRIIB_STIM_DC_DN	0.000111832	0.00597043	-0.555066	-1.80112	0	91
2505	GSE9601_UNTREATED_VS_NFKB_INHIBITOR_TREATED_HCMV_INF_MONOCYTE_UP	0.000122714	0.00597043	-0.677754	-1.91757	0	36
2510	GSE9601_NFKB_INHIBITOR_VS_PI3K_INHIBITOR_TREATED_HCMV_INF_MONOCYTE_DN	0.000120135	0.00597043	-0.607816	-1.80075	0	48
2725	GSE14699_DELETIONAL_TOLERANCE_VS_ACTIVATED_CD8_TCELL_UP	0.000113071	0.00597043	-0.582918	-1.86831	0	82
2727	GSE13946_CTRL_VS_DSS_COLITIS_GD_TCELL_FROM_COLON_UP	0.000111334	0.00597043	-0.559032	-1.81974	0	94
2770	GSE15330_HSC_VS_LYMPHOID_PRIMED_MULTIPOTENT_PROGENITOR_DN	0.000112259	0.00597043	-0.55967	-1.81048	0	89
2772	GSE15330_MEGAKARYOCYTE_ERYTHROID_VS_GRANULOCYTE_MONOCYTE_PROGENITOR_UP	0.000109218	0.00597043	-0.555362	-1.84119	0	109
2774	GSE15330_LYMPHOID_MULTIPOTENT_VS_MEGAKARYOCYTE_ERYTHROID_PROGENITOR_IKAROS_KO_DN	0.000109866	0.00597043	-0.610734	-2.01146	0	103
2895	GSE18203_CTRL_VS_INTRATUMORAL_CPG_INJ_MC38_TUMOR_DN	0.000111807	0.00597043	-0.562669	-1.82633	0	92
2984	GSE19888_ADENOSINE_A3R_ACT_VS_TCELL_MEMBRANES_ACT_IN_MAST_CELL_UP	0.000113856	0.00597043	-0.592517	-1.8844	0	77
3025	GSE16450_CTRL_VS_IFNA_12H_STIM_MATURE_NEURON_CELL_LINE_DN	0.000113714	0.00597043	-0.582081	-1.85618	0	79
3179	GSE22140_GERMFREE_VS_SPF_MOUSE_CD4_TCELL_DN	0.0001126	0.00597043	-0.547352	-1.76226	0	86
3265	GSE22935_WT_VS_MYD88_KO_MACROPHAGE_48H_MBOVIS_BCG_STIM_DN	0.000113379	0.00597043	-0.576482	-1.84203	0	80
3367	GSE25123_CTRL_VS_IL4_STIM_MACROPHAGE_UP	0.000109697	0.00597043	-0.68732	-2.26974	0	105
3369	GSE16385_IFNG_TNF_VS_IL4_STIM_MACROPHAGE_ROSIGLITAZONE_TREATED_DN	0.000108684	0.00597043	-0.658266	-2.19519	0	116
3388	GSE25123_WT_VS_PPARG_KO_MACROPHAGE_IL4_STIM_DN	0.00011976	0.00597043	-0.734756	-2.18475	0	49
3595	GSE21063_WT_VS_NFATC1_KO_16H_ANTI_IGM_STIM_BCELL_DN	0.000122714	0.00597043	-0.827069	-2.34004	0	36
3615	GSE21063_CTRL_VS_ANTI_IGM_STIM_BCELL_NFATC1_KO_3H_UP	0.000114745	0.00597043	-0.605147	-1.90598	0	71
3625	GSE26156_DOUBLE_POSITIVE_VS_CD4_SINGLE_POSITIVE_THYMOCYTE_DN	0.000113084	0.00597043	-0.555615	-1.78272	0	83
3629	GSE28726_ACT_CD4_TCELL_VS_ACT_VA24NEG_NKTCELL_UP	0.000111807	0.00597043	-0.545696	-1.77124	0	92
3637	GSE28726_NAIVE_VS_ACTIVATED_CD4_TCELL_DN	0.000115835	0.00597043	-0.608654	-1.89918	0	67
3643	GSE24574_BCL6_HIGH_VS_LOW_TFH_CD4_TCELL_DN	0.000113084	0.00597043	-0.578778	-1.85704	0	83
3800	GSE26030_UNSTIM_VS_RESTIM_TH1_DAY15_POST_POLARIZATION_DN	0.000113379	0.00597043	-0.590795	-1.88777	0	80
3989	GSE37301_HEMATOPOIETIC_STEM_CELL_VS_PRO_BCELL_UP	0.00011976	0.00597043	-0.612973	-1.82263	0	49
3991	GSE37301_HEMATOPOIETIC_STEM_CELL_VS_CD4_TCELL_UP	0.000120135	0.00597043	-0.627648	-1.8595	0	48
4084	GSE37532_WT_VS_PPARG_KO_LN_TCONV_DN	0.000112259	0.00597043	-0.568962	-1.84053	0	89
4105	GSE33162_HDAC3_KO_VS_HDAC3_KO_MACROPHAGE_DN	0.000108684	0.00597043	-0.558848	-1.86365	0	116
4114	GSE32034_LY6C_HIGH_VS_LOW_MONOCYTE_UP	0.000118301	0.00597043	-0.674124	-2.03229	0	53
4174	GSE40274_CTRL_VS_EOS_TRANSDUCED_ACTIVATED_CD4_TCELL_UP	0.000121832	0.00597043	-0.713386	-2.04528	0	39
4237	GSE20727_CTRL_VS_ROS_INHIBITOR_TREATED_DC_DN	0.000113856	0.00597043	-0.616486	-1.96248	0	78
4247	GSE20727_CTRL_VS_DNFB_ALLERGEN_TREATED_DC_UP	0.000116618	0.00597043	-0.624642	-1.92168	0	61
4255	GSE40068_CXCR5NEG_BCL6NEG_CD4_TCELL_VS_CXCR5POS_BCL6NEG_TFH_DN	0.000113276	0.00597043	-0.576289	-1.84368	0	81
4266	GSE39110_UNTREATED_VS_IL2_TREATED_CD8_TCELL_DAY6_POST_IMMUNIZATION_UP	0.000112613	0.00597043	-0.609793	-1.96155	0	85
4268	GSE36078_WT_VS_IL1R_KO_LUNG_DC_AFTER_AD5_INF_UP	0.000114312	0.00597043	-0.612035	-1.93733	0	74
4279	GSE36078_WT_VS_IL1R_KO_LUNG_DC_UP	0.000121773	0.00597043	-0.680246	-1.95629	0	40
4672	GSE45739_UNSTIM_VS_ACD3_ACD28_STIM_NRAS_KO_CD4_TCELL_DN	0.00011241	0.00597043	-0.71919	-2.32181	0	88
4674	GSE45739_UNSTIM_VS_ACD3_ACD28_STIM_WT_CD4_TCELL_DN	0.000106815	0.00597043	-0.664696	-2.25236	0	136
4713	GSE43260_BTLA_POS_VS_NEG_INTRATUMORAL_CD8_TCELL_UP	0.00010923	0.00597043	-0.636009	-2.11146	0	111
4716	GSE45365_NK_CELL_VS_CD11B_DC_MCMV_INFECTION_DN	0.000111807	0.00597043	-0.589586	-1.9137	0	92
4106	GSE33162_HDAC3_KO_VS_HDAC3_KO_4H_LPS_STIM_MACROPHAGE_DN	0.000126839	0.00610878	-0.733738	-1.96392	0	27
2750	GSE14386_UNTREATED_VS_IFNA_TREATED_ACT_PBMC_MS_PATIENT_UP	0.000129199	0.00616021	-0.770274	-1.96546	0	21
37	GSE10325_CD4_TCELL_VS_BCELL_UP	0.000219178	0.00929253	-0.527761	-1.74644	1	108
127	GSE12845_IGD_NEG_BLOOD_VS_NAIVE_TONSIL_BCELL_UP	0.00021751	0.00929253	-0.519521	-1.73092	1	115
409	GSE15930_STIM_VS_STIM_AND_IL-12_48H_CD8_T_CELL_DN	0.000223065	0.00929253	-0.545137	-1.77213	1	93
437	GSE17580_UNINFECTED_VS_S_MANSONI_INF_TREG_DN	0.000223065	0.00929253	-0.544616	-1.77044	1	93
754	GSE17721_12H_VS_24H_GARDIQUIMOD_BMDC_UP	0.000235821	0.00929253	-0.590453	-1.79405	1	56
966	GSE22886_NAIVE_BCELL_VS_MONOCYTE_DN	0.000218866	0.00929253	-0.528356	-1.74817	1	107
1259	GSE29618_BCELL_VS_PDC_DAY7_FLU_VACCINE_DN	0.0002292	0.00929253	-0.578872	-1.82548	1	72
1445	GSE360_HIGH_DOSE_B_MALAYI_VS_M_TUBERCULOSIS_DC_DN	0.00023007	0.00929253	-0.593313	-1.86495	1	70
1738	GSE7460_TCONV_VS_TREG_THYMUS_DN	0.00023411	0.00929253	-0.589555	-1.80811	1	60
1857	GSE9988_ANTI_TREM1_VS_ANTI_TREM1_AND_LPS_MONOCYTE_UP	0.000218866	0.00929253	-0.537531	-1.77853	1	107
1920	GSE2770_UNTREATED_VS_ACT_CD4_TCELL_6H_UP	0.000224517	0.00929253	-0.539604	-1.74556	1	89
2139	GSE3565_CTRL_VS_LPS_INJECTED_SPLENOCYTES_UP	0.000228624	0.00929253	-0.581172	-1.83963	1	74
2251	GSE4984_LPS_VS_VEHICLE_CTRL_TREATED_DC_DN	0.000228624	0.00929253	-0.574254	-1.81773	1	74
2544	GSE7831_UNSTIM_VS_CPG_STIM_PDC_1H_UP	0.000222	0.00929253	-0.536974	-1.75103	1	95
3095	GSE21546_WT_VS_SAP1A_KO_ANTI_CD3_STIM_DP_THYMOCYTES_UP	0.000232802	0.00929253	-0.587905	-1.82081	1	64
3635	GSE28726_ACT_CD4_TCELL_VS_ACT_NKTCELL_UP	0.000220872	0.00929253	-0.53063	-1.73778	1	99
3756	GSE29164_UNTREATED_VS_CD8_TCELL_TREATED_MELANOMA_DAY7_UP	0.00021937	0.00929253	-0.524728	-1.73382	1	106
3794	GSE26030_UNSTIM_VS_RESTIM_TH1_DAY15_POST_POLARIZATION_UP	0.000223889	0.00929253	-0.542994	-1.75992	1	90
4142	GSE40274_CTRL_VS_XBP1_TRANSDUCED_ACTIVATED_CD4_TCELL_UP	0.000231777	0.00929253	-0.575117	-1.79185	1	66
4654	GSE46606_IRF4HIGH_VS_WT_CD40L_IL2_IL5_DAY3_STIMULATED_BCELL_DN	0.00023007	0.00929253	-0.591364	-1.85882	1	70
4711	GSE41176_WT_VS_TAK1_KO_ANTI_IGM_STIM_BCELL_3H_DN	0.000221803	0.00929253	-0.52806	-1.72355	1	96
172	GSE13411_SWITCHED_MEMORY_BCELL_VS_PLASMA_CELL_DN	0.000252048	0.00985053	-0.695243	-1.88424	1	29
908	GSE22886_NAIVE_CD8_TCELL_VS_MEMORY_TCELL_UP	0.000349569	0.0129296	-0.583035	-1.79857	2	62
962	GSE22886_NAIVE_BCELL_VS_NEUTROPHIL_DN	0.000344234	0.0129296	-0.57281	-1.80413	2	71
1450	GSE360_L_DONOVANI_VS_T_GONDII_MAC_UP	0.000352817	0.0129296	-0.578983	-1.76716	2	58
1654	GSE3982_BCELL_VS_TH1_DN	0.000353732	0.0129296	-0.584428	-1.77574	2	56
2590	GSE10240_CTRL_VS_IL22_STIM_PRIMARY_BRONCHIAL_EPITHELIAL_CELLS_UP	0.00035524	0.0129296	-0.589146	-1.78319	2	55
2977	GSE19888_ADENOSINE_A3R_INH_VS_ACT_WITH_INHIBITOR_PRETREATMENT_IN_MAST_CELL_UP	0.000354904	0.0129296	-0.588972	-1.77559	2	53
3371	GSE25088_CTRL_VS_IL4_AND_ROSIGLITAZONE_STIM_MACROPHAGE_DN	0.000342309	0.0129296	-0.5592	-1.77285	2	75
3500	GSE19941_IL10_KO_VS_IL10_KO_AND_NFKBP50_KO_UNSTIM_MACROPHAGE_DN	0.000352817	0.0129296	-0.574581	-1.75372	2	58
3781	GSE33425_CD8_ALPHAALPHA_VS_ALPHABETA_CD161_HIGH_TCELL_DN	0.00033542	0.0129296	-0.52925	-1.71786	2	92
70	GSE11057_CD4_CENT_MEM_VS_PBMC_DN	0.000360404	0.0130063	-0.60032	-1.77854	2	48
1849	GSE9650_EXHAUSTED_VS_MEMORY_CD8_TCELL_UP	0.000362801	0.0130063	-0.61664	-1.79693	2	43
2740	GSE14415_NATURAL_TREG_VS_TCONV_DN	0.000366211	0.0130306	-0.624845	-1.80151	2	41
925	GSE22886_CD4_TCELL_VS_BCELL_NAIVE_DN	0.000396668	0.0140097	0.75726	2.14967	0	15
51	GSE10325_BCELL_VS_LUPUS_BCELL_UP	0.000428633	0.0150274	0.904969	2.76677	0	20
3769	GSE32164_RESTING_DIFFERENTIATED_VS_CMYC_INHIBITED_MACROPHAGE_DN	0.000433981	0.0151038	-0.494676	-1.65167	3	117
1173	GSE27786_CD4_TCELL_VS_NKCELL_DN	0.0004584	0.0151552	-0.560191	-1.76657	3	72
1745	GSE7460_CD8_TCELL_VS_CD4_TCELL_ACT_UP	0.000461894	0.0151552	-0.564865	-1.76786	3	68
1842	GSE9650_NAIVE_VS_EXHAUSTED_CD8_TCELL_DN	0.00046822	0.0151552	-0.565436	-1.73414	3	60
2223	GSE3039_CD4_TCELL_VS_B1_BCELL_DN	0.000465333	0.0151552	-0.568161	-1.76296	3	65
2240	GSE4984_UNTREATED_VS_GALECTIN1_TREATED_DC_UP	0.000465604	0.0151552	-0.580195	-1.79693	3	64
2258	GSE5542_UNTREATED_VS_IFNG_TREATED_EPITHELIAL_CELLS_24H_UP	0.000452335	0.0151552	-0.544501	-1.74706	3	83
2641	GSE11386_NAIVE_VS_MEMORY_BCELL_UP	0.000455944	0.0151552	-0.559345	-1.77599	3	76
2715	GSE13522_CTRL_VS_T_CRUZI_Y_STRAIN_INF_SKIN_BALBC_MOUSE_DN	0.00045683	0.0151552	0.653894	2.11309	0	25
2905	GSE19198_6H_VS_24H_IL21_TREATED_TCELL_UP	0.000470422	0.0151552	-0.570163	-1.74024	3	58
4103	GSE33162_UNTREATED_VS_4H_LPS_STIM_HDAC3_KO_MACROPHAGE_DN	0.00044082	0.0151552	-0.514692	-1.68881	3	100
4140	GSE40274_CTRL_VS_LEF1_TRANSDUCED_ACTIVATED_CD4_TCELL_UP	0.000470422	0.0151552	-0.573521	-1.75049	3	58
3941	GSE37605_TREG_VS_TCONV_NOD_FOXP3_FUSION_GFP_UP	0.000505306	0.016062	0.654954	2.23003	0	31
4673	GSE45739_UNSTIM_VS_ACD3_ACD28_STIM_WT_CD4_TCELL_UP	0.000505306	0.016062	0.746553	2.54192	0	31
1068	GSE26495_NAIVE_VS_PD1HIGH_CD8_TCELL_UP	0.000512295	0.0160699	0.664775	2.30085	0	33
1070	GSE26495_NAIVE_VS_PD1LOW_CD8_TCELL_UP	0.000509424	0.0160699	0.775998	2.6629	0	32
190	GSE13485_CTRL_VS_DAY7_YF17D_VACCINE_PBMC_UP	0.000704225	0.0160913	0.730206	2.86553	0	62
197	GSE13485_DAY3_VS_DAY7_YF17D_VACCINE_PBMC_UP	0.000595948	0.0160913	0.685574	2.57978	0	48
915	GSE22886_NAIVE_TCELL_VS_NKCELL_DN	0.000551025	0.0160913	-0.506714	-1.66263	4	100
920	GSE22886_NAIVE_CD4_TCELL_VS_NKCELL_UP	0.000642261	0.0160913	0.54474	2.09433	0	55
932	GSE22886_NAIVE_BCELL_VS_BLOOD_PLASMA_CELL_UP	0.000667111	0.0160913	0.537049	2.08639	0	58
940	GSE22886_IGM_MEMORY_BCELL_VS_BLOOD_PLASMA_CELL_UP	0.000657462	0.0160913	0.623888	2.40198	0	56
963	GSE22886_NAIVE_BCELL_VS_DC_UP	0.000645578	0.0160913	0.66017	2.50549	0	53
1034	GSE24634_NAIVE_CD4_TCELL_VS_DAY10_IL4_CONV_TREG_UP	0.000607533	0.0160913	0.570422	2.15489	0	50
1072	GSE26495_PD1HIGH_VS_PD1LOW_CD8_TCELL_UP	0.000521648	0.0160913	0.654155	2.27486	0	34
1385	GSE360_CTRL_VS_T_GONDII_DC_DN	0.000642261	0.0160913	0.54472	2.09426	0	55
1469	GSE360_T_GONDII_VS_B_MALAYI_LOW_DOSE_MAC_DN	0.000678503	0.0160913	-0.53723	-1.72373	5	83
1525	GSE37416_0H_VS_24H_F_TULARENSIS_LVS_NEUTROPHIL_UP	0.000556669	0.0160913	-0.516086	-1.67995	4	94
1651	GSE3982_BCELL_VS_NKCELL_UP	0.000635324	0.0160913	0.512381	1.94459	0	52
1652	GSE3982_BCELL_VS_NKCELL_DN	0.000598802	0.0160913	-0.602034	-1.79011	4	49
1669	GSE3982_EFF_MEMORY_CD4_TCELL_VS_NKCELL_UP	0.000587199	0.0160913	0.722403	2.67861	0	46
1675	GSE3982_CENT_MEMORY_CD4_TCELL_VS_NKCELL_UP	0.000623053	0.0160913	0.717789	2.71554	0	51
1720	GSE6269_FLU_VS_E_COLI_INF_PBMC_DN	0.000590667	0.0160913	0.81103	3.0362	0	47
1724	GSE6269_FLU_VS_STREP_PNEUMO_INF_PBMC_DN	0.000552486	0.0160913	0.654143	2.37406	0	41
1734	GSE7400_CTRL_VS_CSF3_IN_VIVO_TREATED_PBMC_DN	0.000692601	0.0160913	-0.554339	-1.7371	5	69
2043	GSE2124_CTRL_VS_LYMPHOTOXIN_BETA_TREATED_MLN_UP	0.000685401	0.0160913	0.600453	2.3437	0	60
2051	GSE2405_HEAT_KILLED_LYSATE_VS_LIVE_A_PHAGOCYTOPHILUM_STIM_NEUTROPHIL_24H_UP	0.000601757	0.0160913	-0.591882	-1.74761	4	47
2241	GSE4984_UNTREATED_VS_GALECTIN1_TREATED_DC_DN	0.000643501	0.0160913	0.655082	2.50597	0	54
2256	GSE5542_UNTREATED_VS_IFNA_AND_IFNG_TREATED_EPITHELIAL_CELLS_6H_UP	0.000577034	0.0160913	0.649453	2.37437	0	43
2278	GSE5142_CTRL_VS_HTERT_TRANSDUCED_CD8_TCELL_EARLY_PASSAGE_CLONE_UP	0.000702329	0.0160913	-0.561556	-1.72224	5	60
2391	GSE3920_IFNB_VS_IFNG_TREATED_ENDOTHELIAL_CELL_UP	0.000590667	0.0160913	0.655727	2.4548	0	47
2724	GSE14699_NAIVE_VS_ACT_CD8_TCELL_DN	0.000708717	0.0160913	0.465166	1.83426	0	64
2729	GSE14415_INDUCED_TREG_VS_FOXP3_KO_INDUCED_TREG_DN	0.000662617	0.0160913	-0.506441	-1.65856	5	99
2730	GSE14415_FOXP3_KO_NATURAL_TREG_VS_TCONV_UP	0.000706714	0.0160913	0.515079	2.02491	0	63
2732	GSE14415_INDUCED_TREG_VS_FOXP3_KO_INDUCED_TREG_UP	0.00066357	0.0160913	0.648449	2.50852	0	57
2734	GSE14415_FOXP3_KO_NATURAL_TREG_VS_TCONV_DN	0.000669344	0.0160913	0.562333	2.19205	0	59
2759	GSE13547_CTRL_VS_ANTI_IGM_STIM_BCELL_2H_DN	0.000623053	0.0160913	0.498118	1.88448	0	51
2765	GSE13547_CTRL_VS_ANTI_IGM_STIM_ZFX_KO_BCELL_2H_UP	0.0006876	0.0160913	-0.551465	-1.73905	5	72
2769	GSE15330_HSC_VS_MEGAKARYOCYTE_ERYTHROID_PROGENITOR_UP	0.000623053	0.0160913	0.571597	2.16247	0	51
2975	GSE19888_ADENOSINE_A3R_INH_PRETREAT_AND_ACT_BY_A3R_VS_TCELL_MEMBRANES_ACT_MAST_CELL_UP	0.000680272	0.0160913	-0.539858	-1.72501	5	80
3101	GSE21546_SAP1A_KO_VS_SAP1A_KO_AND_ELK1_KO_ANTI_CD3_STIM_DP_THYMOCYTES_DN	0.000699708	0.0160913	-0.562229	-1.72967	5	61
3260	GSE22935_WT_VS_MYD88_KO_MACROPHAGE_UP	0.000686577	0.0160913	-0.552406	-1.74557	5	73
3370	GSE25088_CTRL_VS_IL4_AND_ROSIGLITAZONE_STIM_MACROPHAGE_UP	0.000700771	0.0160913	0.798636	3.11955	0	61
3392	GSE25123_IL4_VS_IL4_AND_ROSIGLITAZONE_STIM_MACROPHAGE_DAY10_UP	0.000601757	0.0160913	-0.593933	-1.75367	4	47
3453	GSE17301_CTRL_VS_48H_ACD3_ACD28_STIM_CD8_TCELL_DN	0.000581666	0.0160913	-0.563923	-1.74981	4	65
3552	GSE26488_WT_VS_VP16_TRANSGENIC_HDAC7_KO_DOUBLE_POSITIVE_THYMOCYTE_DN	0.000645578	0.0160913	0.509822	1.93488	0	53
3594	GSE21063_CTRL_VS_ANTI_IGM_STIM_BCELL_3H_UP	0.000557414	0.0160913	0.868643	3.10228	0	39
3760	GSE23568_ID3_KO_VS_WT_CD8_TCELL_UP	0.000662617	0.0160913	-0.503441	-1.64874	5	99
3843	GSE26343_WT_VS_NFAT5_KO_MACROPHAGE_LPS_STIM_UP	0.000587682	0.0160913	-0.569183	-1.74084	4	59
3874	GSE34156_UNTREATED_VS_24H_TLR1_TLR2_LIGAND_TREATED_MONOCYTE_DN	0.000708717	0.0160913	0.533331	2.10306	0	64
3984	GSE37301_COMMON_LYMPHOID_PROGENITOR_VS_GRAN_MONO_PROGENITOR_DN	0.000590667	0.0160913	0.648238	2.42676	0	47
3986	GSE37301_COMMON_LYMPHOID_PROGENITOR_VS_RAG2_KO_NK_CELL_DN	0.000607533	0.0160913	0.497447	1.87921	0	50
4100	GSE33162_UNTREATED_VS_4H_LPS_STIM_HDAC3_HET_MACROPHAGE_DN	0.000667111	0.0160913	0.497489	1.93271	0	58
4102	GSE33162_UNTREATED_VS_4H_LPS_STIM_HDAC3_HET_MACROPHAGE_UP	0.000607533	0.0160913	0.485181	1.83287	0	50
4175	GSE40274_CTRL_VS_EOS_TRANSDUCED_ACTIVATED_CD4_TCELL_DN	0.000585138	0.0160913	0.639468	2.36018	0	45
4219	GSE40666_WT_VS_STAT4_KO_CD8_TCELL_WITH_IFNA_STIM_90MIN_DN	0.000684619	0.0160913	-0.539244	-1.70958	5	75
4236	GSE20727_DNFB_ALLERGEN_VS_ROS_INH_AND_DNFB_ALLERGEN_TREATED_DC_UP	0.000526316	0.0160913	0.602017	2.11171	0	35
4243	GSE20727_CTRL_VS_DNFB_ALLERGEN_TREATED_DC_DN	0.00066357	0.0160913	0.629621	2.43569	0	57
4254	GSE40068_CXCR5POS_BCL6POS_TFH_VS_CXCR5NEG_BCL6NEG_CD4_TCELL_DN	0.000669344	0.0160913	0.489424	1.90784	0	59
4284	GSE40685_NAIVE_CD4_TCELL_VS_TREG_UP	0.000645578	0.0160913	0.492255	1.86821	0	53
4375	GSE24671_CTRL_VS_BAKIMULC_INFECTED_MOUSE_SPLENOCYTES_DN	0.000685401	0.0160913	0.541174	2.11232	0	60
4381	GSE41867_DAY15_EFFECTOR_VS_DAY30_EXHAUSTED_CD8_TCELL_LCMV_CLONE13_UP	0.000579441	0.0160913	-0.556754	-1.73464	4	66
4436	GSE36826_WT_VS_IL1R_KO_SKIN_STAPH_AUREUS_INF_UP	0.000662617	0.0160913	-0.507131	-1.66082	5	99
4664	GSE46606_DAY1_VS_DAY3_CD40L_IL2_IL5_STIMULATED_BCELL_DN	0.000705633	0.0160913	-0.56461	-1.72329	5	58
8	KAECH_DAY8_EFF_VS_DAY15_EFF_CD8_TCELL_DN	0.00073046	0.0160963	0.462277	1.84317	0	67
11	KAECH_DAY15_EFF_VS_MEMORY_CD8_TCELL_UP	0.000819384	0.0160963	-0.56066	-1.71949	6	60
32	GSE10239_KLRG1INT_VS_KLRG1HIGH_EFF_CD8_TCELL_DN	0.000816327	0.0160963	-0.557807	-1.71606	6	61
49	GSE10325_CD4_TCELL_VS_LUPUS_CD4_TCELL_UP	0.000777001	0.0160963	0.527246	2.12354	0	71
53	GSE10325_MYELOID_VS_LUPUS_MYELOID_UP	0.000800641	0.0160963	0.710228	2.05854	1	16
237	GSE14308_TH2_VS_TH17_UP	0.000811218	0.0160963	-0.546947	-1.70408	6	66
918	GSE22886_NAIVE_CD8_TCELL_VS_NKCELL_UP	0.000807754	0.0160963	0.676008	2.74827	0	75
934	GSE22886_NAIVE_BCELL_VS_BM_PLASMA_CELL_UP	0.000763942	0.0160963	0.55881	2.24492	0	70
971	GSE22886_NAIVE_CD8_TCELL_VS_MONOCYTE_UP	0.000774851	0.0160963	-0.507304	-1.65789	6	97
992	GSE22886_NAIVE_CD4_TCELL_VS_48H_ACT_TH2_UP	0.000807754	0.0160963	0.584313	2.37549	0	75
1183	GSE27786_CD8_TCELL_VS_NKCELL_DN	0.000814332	0.0160963	-0.552228	-1.71353	6	65
1244	GSE29618_BCELL_VS_MONOCYTE_UP	0.000820345	0.0160963	0.501788	2.05461	0	78
1820	GSE9006_TYPE_1_DIABETES_AT_DX_VS_4MONTH_POST_DX_PBMC_DN	0.000791766	0.0160963	0.546869	2.21114	0	73
1962	GSE2770_TGFB_AND_IL4_VS_IL12_TREATED_ACT_CD4_TCELL_2H_UP	0.000745156	0.0160963	0.520141	2.07801	0	68
2136	GSE3565_CTRL_VS_LPS_INJECTED_DUSP1_KO_SPLENOCYTES_DN	0.000745156	0.0160963	0.537256	2.14638	0	68
2226	GSE3039_ALPHAALPHA_VS_ALPHABETA_CD8_TCELL_DN	0.000819384	0.0160963	-0.559979	-1.7174	6	60
2582	GSE5503_MLN_DC_VS_SPLEEN_DC_ACTIVATED_ALLOGENIC_TCELL_UP	0.000808314	0.0160963	-0.548479	-1.71657	6	68
2741	GSE14415_ACT_VS_CTRL_NATURAL_TREG_DN	0.000807754	0.0160963	0.479101	1.94775	0	75
3059	GSE21670_UNTREATED_VS_TGFB_IL6_TREATED_CD4_TCELL_DN	0.000820345	0.0160963	0.485359	1.98734	0	78
3389	GSE16385_UNTREATED_VS_12H_IL4_TREATED_MACROPHAGE_UP	0.000723502	0.0160963	-0.595474	-1.7463	5	45
3398	GSE25088_WT_VS_STAT6_KO_MACROPHAGE_UP	0.000783699	0.0160963	0.51802	2.09074	0	72
3429	GSE25088_WT_VS_STAT6_KO_MACROPHAGE_ROSIGLITAZONE_STIM_UP	0.000820345	0.0160963	0.475812	1.94825	0	78
3771	GSE33374_CD8_ALPHAALPHA_VS_ALPHABETA_CD161_HIGH_TCELL_DN	0.000764276	0.0160963	-0.495892	-1.6456	6	110
3779	GSE33425_CD161_HIGH_VS_INT_CD8_TCELL_DN	0.000767796	0.0160963	-0.499855	-1.65164	6	106
3825	GSE32986_GMCSF_VS_GMCSF_AND_CURDLAN_LOWDOSE_STIM_DC_DN	0.000745156	0.0160963	0.509001	2.0335	0	68
3867	GSE34156_NOD2_LIGAND_VS_NOD2_AND_TLR1_TLR2_LIGAND_24H_TREATED_MONOCYTE_DN	0.00073046	0.0160963	0.523709	2.08811	0	67
3869	GSE34156_NOD2_LIGAND_VS_TLR1_TLR2_LIGAND_24H_TREATED_MONOCYTE_DN	0.000797448	0.0160963	0.623608	2.53218	0	74
3876	GSE34156_NOD2_LIGAND_VS_NOD2_AND_TLR1_TLR2_LIGAND_6H_TREATED_MONOCYTE_UP	0.00081367	0.0160963	0.598204	2.43785	0	76
4250	GSE40068_CXCR5POS_BCL6POS_TFH_VS_CXCR5NEG_BCL6NEG_CD4_TCELL_UP	0.000763942	0.0160963	0.496107	1.99302	0	70
4281	GSE36078_UNTREATED_VS_AD5_T425A_HEXON_INF_MOUSE_LUNG_DC_DN	0.000814806	0.0160963	-0.553953	-1.71566	6	64
4657	GSE46606_IRF4_KO_VS_WT_UNSTIM_BCELL_UP	0.000777001	0.0160963	0.497485	2.00368	0	71
4671	GSE45739_UNSTIM_VS_ACD3_ACD28_STIM_NRAS_KO_CD4_TCELL_UP	0.000807754	0.0160963	0.671453	2.72975	0	75
4767	GSE18804_SPLEEN_MACROPHAGE_VS_COLON_TUMORAL_MACROPHAGE_UP	0.000797903	0.0160963	-0.535776	-1.70115	6	76
994	GSE22886_UNSTIM_VS_IL2_STIM_NKCELL_UP	0.000827815	0.0161763	0.475472	1.94894	0	79
1	KAECH_NAIVE_VS_DAY8_EFF_CD8_TCELL_UP	0.000891266	0.0162772	0.623816	2.57759	0	84
23	GSE10239_NAIVE_VS_KLRG1INT_EFF_CD8_TCELL_UP	0.000895255	0.0162772	0.435672	1.81757	0	87
998	GSE24026_PD1_LIGATION_VS_CTRL_IN_ACT_TCELL_LINE_UP	0.000873839	0.0162772	-0.495002	-1.64334	7	111
1245	GSE29618_BCELL_VS_MONOCYTE_DN	0.000898069	0.0162772	-0.514883	-1.6656	7	89
1314	GSE30962_ACUTE_VS_CHRONIC_LCMV_PRIMARY_INF_CD8_TCELL_UP	0.00089067	0.0162772	-0.509641	-1.65897	7	94
1711	GSE6269_HEALTHY_VS_FLU_INF_PBMC_UP	0.000892061	0.0162772	0.628802	2.61842	0	86
1839	GSE9650_NAIVE_VS_EFF_CD8_TCELL_UP	0.000895255	0.0162772	0.577927	2.41104	0	87
2123	GSE1925_CTRL_VS_IFNG_PRIMED_MACROPHAGE_3H_IFNG_STIM_UP	0.000895255	0.0162772	0.508371	2.12086	0	87
2138	GSE3565_DUSP1_VS_WT_SPLENOCYTES_DN	0.000891266	0.0162772	0.573959	2.38454	0	85
2140	GSE3565_CTRL_VS_LPS_INJECTED_SPLENOCYTES_DN	0.000904159	0.0162772	0.60749	2.53474	0	88
2142	GSE3565_DUSP1_VS_WT_SPLENOCYTES_POST_LPS_INJECTION_UP	0.000863558	0.0162772	0.771053	3.17306	0	82
2254	GSE5542_UNTREATED_VS_IFNA_TREATED_EPITHELIAL_CELLS_6H_UP	0.00090467	0.0162772	-0.530377	-1.70175	7	83
2260	GSE5542_UNTREATED_VS_IFNA_TREATED_EPITHELIAL_CELLS_24H_UP	0.000900799	0.0162772	-0.527479	-1.69827	7	86
2955	GSE18893_TCONV_VS_TREG_2H_CULTURE_DN	0.000900394	0.0162772	-0.524411	-1.69021	7	87
3366	GSE25123_WT_VS_PPARG_KO_MACROPHAGE_IL4_AND_ROSIGLITAZONE_STIM_DN	0.000892061	0.0162772	0.714038	2.97336	0	86
3368	GSE25123_CTRL_VS_IL4_STIM_MACROPHAGE_DN	0.000895255	0.0162772	0.779607	3.25242	0	87
3427	GSE16385_IL4_VS_ROSIGLITAZONE_STIM_MACROPHAGE_UP	0.000863558	0.0162772	0.466998	1.9218	0	82
3471	GSE25085_FETAL_LIVER_VS_ADULT_BM_SP4_THYMIC_IMPLANT_UP	0.000904159	0.0162772	0.424925	1.773	0	88
4049	GSE37532_TREG_VS_TCONV_PPARG_KO_CD4_TCELL_FROM_LN_DN	0.00089067	0.0162772	-0.508581	-1.65552	7	94
4246	GSE20727_H2O2_VS_ROS_INHIBITOR_TREATED_DC_DN	0.000846024	0.0162772	0.531531	2.18337	0	80
4261	GSE39110_DAY3_VS_DAY6_POST_IMMUNIZATION_CD8_TCELL_UP	0.000895255	0.0162772	0.464867	1.93936	0	87
2979	GSE19888_ADENOSINE_A3R_INH_VS_TCELL_MEMBRANES_ACT_MAST_CELL_UP	0.000920281	0.016491	-0.545009	-1.71312	7	70
4283	GSE40685_NAIVE_CD4_TCELL_VS_FOXP3_KO_TREG_PRECURSOR_UP	0.000923468	0.016491	-0.540025	-1.69225	7	69
1083	GSE26928_NAIVE_VS_EFF_MEMORY_CD4_TCELL_DN	0.000931207	0.0165671	-0.542652	-1.68066	7	64
914	GSE22886_NAIVE_TCELL_VS_NKCELL_UP	0.00094518	0.0166912	0.759115	3.19414	0	92
2572	GSE9878_CTRL_VS_EBF_TRANSDUCED_PAX5_KO_PRO_BCELL_UP	0.000943285	0.0166912	-0.572168	-1.73849	7	56
4152	GSE40274_CTRL_VS_FOXP3_AND_GATA1_TRANSDUCED_ACTIVATED_CD4_TCELL_UP	0.000958084	0.0168566	-0.58755	-1.74704	7	49
1632	GSE3982_NEUTROPHIL_VS_BCELL_DN	0.000965251	0.0168583	0.525793	2.21374	0	93
2752	GSE13547_CTRL_VS_ANTI_IGM_STIM_BCELL_12H_DN	0.000965251	0.0168583	0.472335	1.98867	0	93
18	GOLDRATH_EFF_VS_MEMORY_CD8_TCELL_DN	0.000980392	0.0169197	0.520565	2.20079	0	94
306	GSE1460_DP_THYMOCYTE_VS_NAIVE_CD4_TCELL_ADULT_BLOOD_DN	0.000980392	0.0169197	0.489603	2.06989	0	94
1374	GSE34205_HEALTHY_VS_RSV_INF_INFANT_PBMC_UP	0.000982962	0.0169197	-0.493825	-1.63717	8	109
1817	GSE9006_TYPE_1_DIABETES_AT_DX_VS_1MONTH_POST_DX_PBMC_UP	0.000982962	0.0169197	-0.495229	-1.64183	8	109
13	GOLDRATH_NAIVE_VS_EFF_CD8_TCELL_UP	0.00100705	0.0172101	0.44813	1.89477	0	95
25	GSE10239_NAIVE_VS_KLRG1HIGH_EFF_CD8_TCELL_UP	0.00100705	0.0172101	0.440385	1.86202	0	95
2957	GSE18893_CTRL_VS_TNF_TREATED_TCONV_2H_UP	0.00101351	0.0172587	-0.525534	-1.69051	8	85
1792	GSE7852_LN_VS_FAT_TCONV_DN	0.00101948	0.0172986	-0.524134	-1.67682	8	81
10	KAECH_DAY8_EFF_VS_MEMORY_CD8_TCELL_DN	0.00103306	0.0174667	0.563142	2.3897	0	97
2144	GSE3720_UNSTIM_VS_LPS_STIM_VD2_GAMMADELTA_TCELL_UP	0.00104493	0.0175962	0.746332	3.17274	0	98
4253	GSE40068_CXCR5NEG_BCL6NEG_CD4_TCELL_VS_CXCR5POS_BCL6NEG_TFH_UP	0.0010481	0.0175962	-0.544813	-1.6841	8	63
2499	GSE4590_SMALL_VS_LARGE_PRE_BCELL_UP	0.00107181	0.0179312	-0.578849	-1.73375	8	51
33	GSE10239_NAIVE_VS_DAY4.5_EFF_CD8_TCELL_UP	0.0010989	0.0180024	0.536876	2.28852	0	101
944	GSE22886_DAY0_VS_DAY1_MONOCYTE_IN_CULTURE_UP	0.00112867	0.0180024	0.433739	1.86338	0	105
1265	GSE29618_MONOCYTE_VS_MDC_DAY7_FLU_VACCINE_DN	0.00112867	0.0180024	0.451086	1.9379	0	105
1376	GSE34205_HEALTHY_VS_FLU_INF_INFANT_PBMC_UP	0.0010989	0.0180024	0.728276	3.10439	0	101
1888	GSE369_PRE_VS_POST_IL6_INJECTION_SOCS3_KO_LIVER_UP	0.0010989	0.0180024	0.421204	1.79545	0	101
1918	GSE2770_UNTREATED_VS_TGFB_AND_IL4_TREATED_ACT_CD4_TCELL_2H_DN	0.00113276	0.0180024	-0.521382	-1.66802	9	81
1968	GSE2770_TGFB_AND_IL4_ACT_VS_ACT_CD4_TCELL_2H_UP	0.00112867	0.0180024	0.49433	2.12368	0	105
2146	GSE3720_UNSTIM_VS_PMA_STIM_VD2_GAMMADELTA_TCELL_UP	0.00111111	0.0180024	0.740487	3.17207	0	103
2149	GSE3720_LPS_VS_PMA_STIM_VD1_GAMMADELTA_TCELL_DN	0.00112867	0.0180024	0.57708	2.47918	0	105
2310	GSE5099_DAY3_VS_DAY7_MCSF_TREATED_MACROPHAGE_UP	0.00110619	0.0180024	0.436575	1.86386	0	102
2312	GSE5099_CLASSICAL_M1_VS_ALTERNATIVE_M2_MACROPHAGE_UP	0.00114025	0.0180024	0.485402	2.09955	0	108
2773	GSE15330_LYMPHOID_MULTIPOTENT_VS_MEGAKARYOCYTE_ERYTHROID_PROGENITOR_IKAROS_KO_UP	0.00111732	0.0180024	0.534971	1.9206	1	40
2815	GSE12198_CTRL_VS_LOW_IL2_STIM_NK_CELL_UP	0.00113714	0.0180024	-0.527651	-1.68261	9	79
3387	GSE25123_WT_VS_PPARG_KO_MACROPHAGE_IL4_STIM_UP	0.00109589	0.0180024	0.564774	2.00755	1	38
3639	GSE28726_NAIVE_VS_ACTIVATED_NKTCELL_DN	0.00112549	0.0180024	-0.512366	-1.65139	9	87
3642	GSE24574_BCL6_HIGH_VS_LOW_TFH_CD4_TCELL_UP	0.00112994	0.0180024	0.432223	1.86107	0	106
4618	GSE42724_NAIVE_VS_B1_BCELL_DN	0.00114025	0.0180024	0.507488	2.19508	0	108
377	GSE15750_DAY6_VS_DAY10_EFF_CD8_TCELL_DN	0.00116009	0.0181355	0.490084	1.80026	1	44
1848	GSE9650_EFFECTOR_VS_MEMORY_CD8_TCELL_DN	0.00115741	0.0181355	0.550407	2.37133	0	107
3826	GSE32986_UNSTIM_VS_CURDLAN_LOWDOSE_STIM_DC_DN	0.00115473	0.0181355	-0.537933	-1.68357	9	68
2390	GSE3920_IFNA_VS_IFNB_TREATED_ENDOTHELIAL_CELL_DN	0.00116618	0.0181711	-0.54988	-1.69168	9	61
2722	GSE14699_NAIVE_VS_DELETIONAL_TOLERANCE_CD8_TCELL_UP	0.0011744	0.0181803	0.514779	1.90876	1	46
3050	GSE21670_TGFB_VS_IL6_TREATED_STAT3_KO_CD4_TCELL_UP	0.0011744	0.0181803	0.523315	1.94041	1	46
1491	GSE36476_CTRL_VS_TSST_ACT_40H_MEMORY_CD4_TCELL_YOUNG_UP	0.00118064	0.0181804	0.407313	1.76428	0	111
2148	GSE3720_UNSTIM_VS_PMA_STIM_VD1_GAMMADELTA_TCELL_UP	0.00118203	0.0181804	0.555965	2.40042	0	109
12	KAECH_DAY15_EFF_VS_MEMORY_CD8_TCELL_DN	0.00119474	0.0182581	0.401853	1.75291	0	113
1493	GSE36476_CTRL_VS_TSST_ACT_72H_MEMORY_CD4_TCELL_YOUNG_UP	0.00119474	0.0182581	0.450647	1.96575	0	113
72	GSE11057_NAIVE_VS_MEMORY_CD4_TCELL_DN	0.00120022	0.0182832	-0.492171	-1.63574	10	113
1088	GSE26928_EFF_MEM_VS_CENTR_MEM_CD4_TCELL_UP	0.00120496	0.0182852	-0.585449	-1.72326	9	46
1761	GSE7460_FOXP3_MUT_VS_HET_ACT_TCONV_UP	0.00120802	0.0182852	-0.587391	-1.71696	9	44
174	GSE13411_PLASMA_CELL_VS_MEMORY_BCELL_DN	0.00122399	0.0182946	0.408425	1.78056	0	114
961	GSE22886_NAIVE_BCELL_VS_NEUTROPHIL_UP	0.00122399	0.0182946	0.751765	3.27738	0	114
3624	GSE26156_DOUBLE_POSITIVE_VS_CD4_SINGLE_POSITIVE_THYMOCYTE_UP	0.00122399	0.0182946	0.531006	2.31496	0	114
4448	GSE41978_KLRG1_HIGH_VS_LOW_EFFECTOR_CD8_TCELL_DN	0.00122399	0.0182946	0.583192	2.54247	0	114
2155	GSE3720_VD1_VS_VD2_GAMMADELTA_TCELL_WITH_LPS_STIM_DN	0.00122987	0.0183251	-0.510668	-1.65755	10	92
1377	GSE34205_HEALTHY_VS_FLU_INF_INFANT_PBMC_DN	0.00125242	0.0185853	-0.526553	-1.67619	10	78
4271	GSE36078_WT_VS_IL1R_KO_LUNG_DC_DN	0.00125513	0.0185853	-0.530148	-1.68075	10	75
1192	GSE27786_NKCELL_VS_NKTCELL_UP	0.00126539	0.0186215	-0.536507	-1.68639	10	70
4081	GSE37533_UNTREATED_VS_PIOGLIZATONE_TREATED_CD4_TCELL_PPARG1_AND_FOXP3_TRASDUCED_UP	0.00126539	0.0186215	-0.531345	-1.67017	10	70
216	GSE14000_TRANSLATED_RNA_VS_MRNA_DC_DN	0.00127877	0.018727	0.621295	2.71118	0	118
1066	GSE25087_TREG_VS_TCONV_ADULT_UP	0.00128041	0.018727	-0.53868	-1.66836	10	64
2615	GSE8685_IL15_ACT_IL2_STARVED_VS_IL21_ACT_IL2_STARVED_CD4_TCELL_DN	0.00128452	0.0187297	0.473263	1.81953	1	55
1000	GSE24081_CONTROLLER_VS_PROGRESSOR_HIV_SPECIFIC_CD8_TCELL_UP	0.00129116	0.018769	0.479806	1.82097	1	53
2398	GSE6092_UNSTIM_VS_IFNG_STIM_AND_B_BURGDORFERI_INF_ENDOTHELIAL_CELL_UP	0.00130999	0.0189849	-0.575735	-1.72442	10	51
1677	GSE3982_CENT_MEMORY_CD4_TCELL_VS_TH1_UP	0.00131492	0.0189987	0.470531	1.81156	1	56
1438	GSE360_T_GONDII_VS_B_MALAYI_LOW_DOSE_DC_UP	0.00132714	0.0191172	0.471296	1.82321	1	57
1067	GSE25087_TREG_VS_TCONV_ADULT_DN	0.00133422	0.0191614	0.481603	1.87099	1	58
3151	GSE21927_SPLEEN_C57BL6_VS_4T1_TUMOR_BALBC_MONOCYTES_UP	0.00133869	0.0191678	0.608369	2.66562	0	122
3410	GSE16385_IFNG_TNF_VS_IL4_STIM_MACROPHAGE_UP	0.00135701	0.0193719	-0.517631	-1.66085	11	83
936	GSE22886_IGG_IGA_MEMORY_BCELL_VS_BLOOD_PLASMA_CELL_UP	0.0013708	0.0195104	0.467499	1.82475	1	60
790	GSE17974_CTRL_VS_ACT_IL4_AND_ANTI_IL12_72H_CD4_TCELL_DN	0.00139681	0.0198214	-0.536646	-1.66206	11	64
27	GSE10239_MEMORY_VS_KLRG1INT_EFF_CD8_TCELL_UP	0.00142248	0.020026	0.447488	1.77226	1	65
1211	GSE27786_NEUTROPHIL_VS_MONO_MAC_DN	0.00142248	0.020026	0.442483	1.75243	1	65
1662	GSE3982_BASOPHIL_VS_NKCELL_DN	0.00142383	0.020026	-0.573945	-1.72554	11	52
1688	GSE39820_CTRL_VS_IL1B_IL6_IL23A_CD4_TCELL_DN	0.00147392	0.0205487	-0.520203	-1.6622	12	80
4259	GSE38304_MYC_NEG_VS_POS_GC_BCELL_DN	0.00146992	0.0205487	-0.515336	-1.65171	12	82
4685	GSE42088_UNINF_VS_LEISHMANIA_INF_DC_4H_DN	0.00146843	0.0205487	0.685352	3.03111	0	132
2735	GSE14415_INDUCED_TREG_VS_FOXP3_KO_INDUCED_TREG_IL2_CULTURE_UP	0.00150585	0.0208718	-0.532221	-1.66069	12	67
4334	GSE28737_WT_VS_BCL6_KO_FOLLICULAR_BCELL_DN	0.00150585	0.0208718	-0.534279	-1.66711	12	67
4452	GSE41978_ID2_KO_VS_ID2_KO_AND_BIM_KO_KLRG1_LOW_EFFECTOR_CD8_TCELL_DN	0.00151057	0.0208766	0.55183	2.43287	0	133
1779	GSE7852_TREG_VS_TCONV_THYMUS_UP	0.00151603	0.0208915	-0.543764	-1.67286	12	61
3648	GSE24574_BCL6_HIGH_TFH_VS_TFH_CD4_TCELL_DN	0.00153374	0.0210209	0.418845	1.84748	0	134
3980	GSE37301_COMMON_LYMPHOID_PROGENITOR_VS_PRO_BCELL_DN	0.00153425	0.0210209	-0.487633	-1.61365	13	108
3647	GSE24574_NAIVE_VS_TCONV_CD4_TCELL_DN	0.00154782	0.0211461	-0.495491	-1.62081	13	98
270	GSE1432_CTRL_VS_IFNG_24H_MICROGLIA_DN	0.00156722	0.0213501	-0.501769	-1.6263	13	90
212	GSE13738_RESTING_VS_BYSTANDER_ACTIVATED_CD4_TCELL_DN	0.00157658	0.0214163	-0.511947	-1.6468	13	85
3377	GSE25123_WT_VS_PPARG_KO_MACROPHAGE_ROSIGLITAZONE_STIM_DN	0.00158983	0.0215349	-0.603832	-1.72081	12	38
1262	GSE29618_MONOCYTE_VS_PDC_DAY7_FLU_VACCINE_UP	0.00160201	0.0215848	-0.526216	-1.66281	13	73
4683	GSE42088_UNINF_VS_LEISHMANIA_INF_DC_2H_DN	0.00160256	0.0215848	0.702442	3.13099	0	141
2898	GSE16266_CTRL_VS_HEATSHOCK_AND_LPS_STIM_MEF_UP	0.00161725	0.0217213	-0.46673	-1.56866	14	124
3431	GSE25088_CTRL_VS_IL4_AND_ROSIGLITAZONE_STIM_STAT6_KO_MACROPHAGE_UP	0.00164069	0.0219742	0.436704	1.78198	1	77
74	GSE11057_PBMC_VS_MEM_CD4_TCELL_DN	0.00165563	0.0220582	0.425191	1.74284	1	79
3908	GSE36888_UNTREATED_VS_IL2_TREATED_STAT5_AB_KNOCKIN_TCELL_17H_UP	0.00165622	0.0220582	-0.566691	-1.70841	13	53
952	GSE22886_NEUTROPHIL_VS_MONOCYTE_DN	0.0016835	0.022297	0.356515	1.6016	0	149
957	GSE22886_NAIVE_TCELL_VS_DC_UP	0.0016835	0.022297	0.633256	2.84483	0	149
771	GSE17974_0H_VS_48H_IN_VITRO_ACT_CD4_TCELL_DN	0.00171468	0.0222997	-0.524826	-1.66128	14	74
1356	GSE339_CD4POS_VS_CD8POS_DC_UP	0.00170784	0.0222997	-0.520386	-1.65656	14	78
1360	GSE339_CD8POS_VS_CD4CD8DN_DC_UP	0.00169626	0.0222997	-0.509603	-1.63509	14	83
1862	GSE9988_ANTI_TREM1_VS_VEHICLE_TREATED_MONOCYTES_DN	0.00169607	0.0222997	-0.512475	-1.64254	14	82
2733	GSE14415_INDUCED_TREG_VS_FAILED_INDUCED_TREG_DN	0.00171155	0.0222997	-0.522076	-1.65516	14	75
3061	GSE21670_IL6_VS_TGFB_AND_IL6_TREATED_CD4_TCELL_UP	0.00170358	0.0222997	0.418554	1.72243	1	81
4405	GSE41867_DAY6_EFFECTOR_VS_DAY30_EXHAUSTED_CD8_TCELL_LCMV_CLONE13_UP	0.00171644	0.0222997	-0.524999	-1.65897	14	73
1256	GSE29618_BCELL_VS_MONOCYTE_DAY7_FLU_VACCINE_UP	0.00172563	0.0223581	0.416233	1.71957	1	83
1391	GSE360_CTRL_VS_M_TUBERCULOSIS_DC_DN	0.0017315	0.0223734	-0.526171	-1.64883	14	69
2084	GSE22601_IMMATURE_CD4_SINGLE_POSITIVE_VS_CD4_SINGLE_POSITIVE_THYMOCYTE_UP	0.00174692	0.0225116	-0.484758	-1.60865	15	110
4729	GSE45365_WT_VS_IFNAR_KO_CD11B_DC_UP	0.00175541	0.0225601	0.492057	1.81611	2	45
3912	GSE36888_STAT5_AB_KNOCKIN_VS_WT_TCELL_IL2_TREATED_17H_UP	0.00178253	0.0228471	0.418104	1.72759	1	84
1678	GSE3982_CENT_MEMORY_CD4_TCELL_VS_TH1_DN	0.0018018	0.0230148	-0.511437	-1.64475	15	84
2614	GSE8685_IL15_ACT_IL2_STARVED_VS_IL21_ACT_IL2_STARVED_CD4_TCELL_UP	0.00180527	0.0230148	-0.573314	-1.69279	14	47
3194	GSE19401_UNSTIM_VS_RETINOIC_ACID_AND_PAM2CSK4_STIM_FOLLICULAR_DC_UP	0.0018217	0.0231623	-0.520978	-1.65688	15	77
4296	GSE11961_MEMORY_BCELL_DAY7_VS_GERMINAL_CENTER_BCELL_DAY7_UP	0.00183087	0.023217	-0.520692	-1.64535	15	73
2731	GSE14415_ACT_TCONV_VS_ACT_NATURAL_TREG_DN	0.00185421	0.0233269	-0.524368	-1.63373	15	66
3824	GSE32986_GMCSF_VS_GMCSF_AND_CURDLAN_LOWDOSE_STIM_DC_UP	0.00185421	0.0233269	-0.523742	-1.63178	15	66
4200	GSE40274_FOXP3_VS_FOXP3_AND_PBX1_TRANSDUCED_ACTIVATED_CD4_TCELL_UP	0.00184694	0.0233269	-0.52062	-1.63144	15	69
1631	GSE3982_NEUTROPHIL_VS_BCELL_UP	0.00186589	0.023412	-0.536412	-1.65024	15	61
4302	GSE11961_MARGINAL_ZONE_BCELL_VS_MEMORY_BCELL_DAY40_DN	0.00188346	0.0235704	-0.549206	-1.67294	15	57
3799	GSE26030_TH1_VS_TH17_DAY15_POST_POLARIZATION_DN	0.00189036	0.0235948	0.400408	1.6848	1	92
288	GSE1448_CTRL_VS_ANTI_VBETA5_DP_THYMOCYTE_DN	0.00191334	0.0237706	-0.502019	-1.61804	16	87
3627	GSE26727_WT_VS_KLF2_KO_LPS_STIM_MACROPHAGE_DN	0.00191441	0.0237706	-0.509351	-1.63845	16	85
2338	GSE5589_LPS_AND_IL10_VS_LPS_AND_IL6_STIM_IL6_KO_MACROPHAGE_45MIN_UP	0.00192744	0.0238702	-0.515112	-1.64594	16	80
2055	GSE2405_0H_VS_24H_A_PHAGOCYTOPHILUM_STIM_NEUTROPHIL_UP	0.00193424	0.0238923	0.610131	2.78758	0	166
290	GSE1448_ANTI_VALPHA2_VS_VBETA5_DP_THYMOCYTE_DN	0.0019556	0.0240938	-0.520908	-1.63736	16	70
1253	GSE29618_MONOCYTE_VS_MDC_DN	0.00196078	0.0240954	0.397589	1.68089	1	94
1059	GSE24634_IL4_VS_CTRL_TREATED_NAIVE_CD4_TCELL_DAY10_DN	0.00198251	0.0242374	-0.533383	-1.64092	16	61
1137	GSE27786_LSK_VS_NEUTROPHIL_DN	0.00197766	0.0242374	-0.529981	-1.6445	16	65
1725	GSE6269_E_COLI_VS_STAPH_AUREUS_INF_PBMC_UP	0.00200133	0.024405	0.438226	1.70247	2	58
2053	GSE2405_0H_VS_9H_A_PHAGOCYTOPHILUM_STIM_NEUTROPHIL_DN	0.00205339	0.0249759	0.57131	2.61874	0	172
15	GOLDRATH_NAIVE_VS_MEMORY_CD8_TCELL_UP	0.00206612	0.0250668	0.391718	1.66226	1	97
50	GSE10325_CD4_TCELL_VS_LUPUS_CD4_TCELL_DN	0.00208502	0.0251797	-0.521432	-1.62702	17	67
2027	GSE1791_CTRL_VS_NEUROMEDINU_IN_T_CELL_LINE_6H_UP	0.00208599	0.0251797	-0.522497	-1.6279	17	66
2720	GSE14699_NAIVE_VS_ACT_CD8_TCELL_UP	0.00210699	0.025369	-0.539756	-1.65538	17	60
323	GSE14769_UNSTIM_VS_40MIN_LPS_BMDM_DN	0.00212615	0.0254711	0.43953	1.73317	2	64
1478	GSE36392_TYPE_2_MYELOID_VS_EOSINOPHIL_IL25_TREATED_LUNG_UP	0.00212615	0.0254711	0.436123	1.71974	2	64
1639	GSE3982_NEUTROPHIL_VS_NKCELL_UP	0.00216327	0.0258508	-0.51517	-1.63995	18	78
1467	GSE360_T_GONDII_VS_B_MALAYI_HIGH_DOSE_MAC_DN	0.00218015	0.0259874	-0.519759	-1.63704	18	71
3380	GSE16385_IFNG_TNF_VS_IL4_STIM_MACROPHAGE_ROSIGLITAZONE_TREATED_UP	0.0022013	0.0261089	-0.592825	-1.68944	17	38
3700	GSE26559_TCF1_KO_VS_WT_LIN_NEG_CELL_DN	0.00219638	0.0261089	-0.689159	-1.75849	16	21
1085	GSE26928_NAIVE_VS_CENT_MEMORY_CD4_TCELL_DN	0.00221394	0.0261937	-0.531161	-1.63855	18	62
1311	GSE30962_PRIMARY_VS_SECONDARY_ACUTE_LCMV_INF_CD8_TCELL_DN	0.00226271	0.0266958	-0.56058	-1.67903	18	51
3181	GSE22140_HEALTHY_VS_ARTHRITIC_GERMFREE_MOUSE_CD4_TCELL_DN	0.00226757	0.0266958	-0.51058	-1.63146	19	80
4276	GSE36078_UNTREATED_VS_AD5_INF_IL1R_KO_MOUSE_LUNG_DC_DN	0.00227545	0.0267225	-0.561829	-1.67056	18	49
3914	GSE36888_UNTREATED_VS_IL2_TREATED_TCELL_2H_UP	0.00228859	0.0268108	-0.512756	-1.62028	19	73
4196	GSE40277_GATA1_AND_SATB1_TRANSDUCED_VS_CTRL_CD4_TCELL_UP	0.00233046	0.0272344	-0.527258	-1.62651	19	62
975	GSE22886_NAIVE_CD4_TCELL_VS_DC_UP	0.00236128	0.027527	0.392065	1.69823	1	111
1358	GSE339_CD4POS_VS_CD4CD8DN_DC_UP	0.00239098	0.0276704	-0.510174	-1.62405	20	78
2036	GSE2128_C57BL6_VS_NOD_THYMOCYTE_UP	0.00238799	0.0276704	-0.512553	-1.63446	20	79
3014	GSE17322_CD103_POS_VS_CD11B_HIGH_LUNG_DC_UP	0.00238095	0.0276704	-0.509439	-1.62781	20	80
817	GSE17974_1.5H_VS_72H_IL4_AND_ANTI_IL12_ACT_CD4_TCELL_DN	0.00240964	0.0276847	-0.517587	-1.6302	20	71
1250	GSE29618_MONOCYTE_VS_PDC_UP	0.00240055	0.0276847	-0.511574	-1.61933	20	74
3690	GSE29949_CD8_NEG_DC_SPLEEN_VS_MONOCYTE_BONE_MARROW_UP	0.0024066	0.0276847	-0.51465	-1.62296	20	72
1995	GSE2770_TGFB_AND_IL4_ACT_VS_ACT_CD4_TCELL_48H_UP	0.0024241	0.0277173	-0.517895	-1.6229	20	69
3755	GSE29164_CD8_TCELL_VS_CD8_TCELL_AND_IL12_TREATED_MELANOMA_DAY3_DN	0.00242326	0.0277173	0.423342	1.72107	2	75
173	GSE13411_PLASMA_CELL_VS_MEMORY_BCELL_UP	0.00243132	0.0277333	-0.580646	-1.68368	19	42
1430	GSE360_L_MAJOR_VS_B_MALAYI_HIGH_DOSE_DC_UP	0.00244898	0.0278681	-0.529982	-1.63046	20	61
1313	GSE30962_PRIMARY_VS_SECONDARY_CHRONIC_LCMV_INF_CD8_TCELL_DN	0.00246827	0.0280207	-0.538566	-1.64719	20	59
4285	GSE40685_TREG_VS_FOXP3_KO_TREG_PRECURSOR_UP	0.00248756	0.0281727	-0.503699	-1.61441	21	82
2191	GSE8921_UNSTIM_VS_TLR1_2_STIM_MONOCYTE_6H_DN	0.00253043	0.0285226	-0.568226	-1.67256	20	46
4101	GSE33162_UNTREATED_VS_4H_LPS_STIM_HDAC3_KO_MACROPHAGE_UP	0.00252803	0.0285226	-0.47999	-1.5824	22	104
1309	GSE30083_SP3_VS_SP4_THYMOCYTE_DN	0.00256082	0.0287971	-0.524371	-1.62404	21	64
2296	GSE5455_HEALTHY_VS_TUMOR_BEARING_MOUSE_SPLEEN_MONOCYTE_UP	0.00256818	0.0288119	-0.590377	-1.68246	20	38
484	GSE17721_CTRL_VS_PAM3CSK4_24H_BMDC_UP	0.00259067	0.0289827	0.40658	1.67317	2	82
1523	GSE37416_0H_VS_12H_F_TULARENSIS_LVS_NEUTROPHIL_UP	0.00260771	0.0289827	-0.505871	-1.61641	22	80
4262	GSE39110_DAY3_VS_DAY6_POST_IMMUNIZATION_CD8_TCELL_DN	0.0025974	0.0289827	-0.613917	-1.71571	20	34
4656	GSE46606_IRF4MID_VS_WT_CD40L_IL2_IL5_DAY3_STIMULATED_BCELL_DN	0.00260535	0.0289827	-0.503897	-1.61208	22	81
4465	GSE42021_TREG_PLN_VS_CD24LO_TREG_THYMUS_DN	0.00265589	0.0294495	-0.515649	-1.61383	22	68
2503	GSE4590_LARGE_PRE_BCELL_VS_VPREB_POS_LARGE_PRE_BCELL_UP	0.00267722	0.0294803	-0.522303	-1.61764	22	64
3476	GSE23398_WT_VS_IL2_KO_CD4_TCELL_SCURFY_MOUSE_UP	0.00267722	0.0294803	-0.521957	-1.61656	22	64
3676	GSE22025_UNTREATED_VS_PROGESTERONE_TREATED_CD4_TCELL_DN	0.00267618	0.0294803	0.383145	1.59547	2	86
64	GSE11057_NAIVE_CD4_VS_PBMC_CD4_TCELL_DN	0.00269784	0.029639	-0.494582	-1.59669	23	88
2236	GSE4748_CYANOBACTERIUM_LPSLIKE_VS_LPS_AND_CYANOBACTERIUM_LPSLIKE_STIM_DC_3H_UP	0.00270747	0.0296764	-0.539033	-1.64195	22	57
4328	GSE11961_GERMINAL_CENTER_BCELL_DAY7_VS_MEMORY_BCELL_DAY40_UP	0.00273907	0.0299539	-0.557599	-1.6701	22	51
3094	GSE21546_WT_VS_SAP1A_KO_AND_ELK1_KO_DP_THYMOCYTES_DN	0.00275251	0.030032	-0.556988	-1.66149	22	50
1386	GSE360_CTRL_VS_B_MALAYI_HIGH_DOSE_DC_UP	0.002792	0.0303932	-0.520976	-1.61655	23	65
3866	GSE34156_UNTREATED_VS_24H_NOD2_AND_TLR1_TLR2_LIGAND_TREATED_MONOCYTE_UP	0.00281277	0.0305496	-0.588833	-1.67806	22	38
4681	GSE42088_2H_VS_24H_LEISHMANIA_INF_DC_UP	0.0028777	0.0311838	0.360684	1.591	1	130
2147	GSE3720_UNSTIM_VS_LPS_STIM_VD1_GAMMADELTA_TCELL_DN	0.00289191	0.0312668	-0.566473	-1.6674	23	46
2707	GSE13522_CTRL_VS_T_CRUZI_G_STRAIN_INF_SKIN_DN	0.00292255	0.0314554	-0.584145	-1.67992	23	40
4263	GSE39110_UNTREATED_VS_IL2_TREATED_CD8_TCELL_DAY3_POST_IMMUNIZATION_UP	0.00292184	0.0314554	0.411329	1.64003	3	67
2771	GSE15330_HSC_VS_MEGAKARYOCYTE_ERYTHROID_PROGENITOR_DN	0.002936	0.0315289	0.46634	1.72915	4	46
1648	GSE3982_BCELL_VS_EFF_MEMORY_CD4_TCELL_DN	0.00294515	0.0315561	-0.598413	-1.6931	23	36
4762	GSE45365_NK_CELL_VS_CD11B_DC_DN	0.00297517	0.0318063	-0.510087	-1.61184	25	73
59	GSE11057_NAIVE_VS_EFF_MEMORY_CD4_TCELL_UP	0.00302663	0.0320794	0.453531	1.70793	4	49
3631	GSE28726_NAIVE_CD4_TCELL_VS_NAIVE_VA24NEG_NKTCELL_UP	0.0030131	0.0320794	-0.518749	-1.61622	25	66
3675	GSE22025_UNTREATED_VS_TGFB1_AND_PROGESTERONE_TREATED_CD4_TCELL_UP	0.00302763	0.0320794	-0.647017	-1.74355	23	28
4017	GSE32255_UNSTIM_VS_4H_LPS_STIM_DC_UP	0.00302642	0.0320794	-0.520468	-1.61195	25	64
4198	GSE40274_FOXP3_VS_FOXP3_AND_IRF4_TRANSDUCED_ACTIVATED_CD4_TCELL_DN	0.00304343	0.0321753	-0.530721	-1.62767	25	60
1413	GSE360_DC_VS_MAC_B_MALAYI_HIGH_DOSE_DN	0.00307028	0.0323563	-0.50455	-1.60894	26	79
4233	GSE40666_UNTREATED_VS_IFNA_STIM_STAT4_KO_EFFECTOR_CD8_TCELL_90MIN_UP	0.00307412	0.0323563	-0.502235	-1.59728	26	77
63	GSE11057_NAIVE_CD4_VS_PBMC_CD4_TCELL_UP	0.003108	0.0325691	0.418169	1.68422	3	71
4265	GSE39110_DAY3_VS_DAY6_POST_IMMUNIZATION_CD8_TCELL_WITH_IL2_TREATMENT_DN	0.003108	0.0325691	0.420835	1.69496	3	71
1527	GSE37416_0H_VS_48H_F_TULARENSIS_LVS_NEUTROPHIL_UP	0.0031528	0.0328258	-0.494108	-1.59083	27	86
1637	GSE3982_NEUTROPHIL_VS_CENT_MEMORY_CD4_TCELL_UP	0.00315315	0.0328258	-0.494367	-1.58986	27	84
2560	GSE9239_CTRL_VS_TNF_INHIBITOR_TREATED_DC_UP	0.00314869	0.0328258	-0.52382	-1.6115	26	61
4260	GSE39110_UNTREATED_VS_IL2_TREATED_CD8_TCELL_DAY3_POST_IMMUNIZATION_DN	0.00323121	0.0335652	-0.553646	-1.65152	26	50
3651	GSE24574_BCL6_LOW_TFH_VS_NAIVE_CD4_TCELL_UP	0.00324487	0.0336338	-0.51399	-1.6014	27	66
1618	GSE3982_MAC_VS_BCELL_DN	0.00325468	0.0336623	0.417378	1.70093	3	76
1317	GSE30962_ACUTE_VS_CHRONIC_LCMV_SECONDARY_INF_CD8_TCELL_DN	0.00329606	0.0340025	-0.536915	-1.6355	27	57
3197	GSE19401_PAM2CSK4_VS_RETINOIC_ACID_AND_PAM2CSK4_STIM_FOLLICULAR_DC_DN	0.00330183	0.0340025	-0.498972	-1.5869	28	77
988	GSE22886_NAIVE_CD4_TCELL_VS_48H_ACT_TH1_UP	0.00333333	0.0342529	0.381606	1.63471	2	103
99	GSE11924_TFH_VS_TH17_CD4_TCELL_UP	0.00334757	0.0342855	-0.508341	-1.59296	28	69
3603	GSE21063_WT_VS_NFATC1_KO_3H_ANTI_IGM_STIM_BCELL_UP	0.00335089	0.0342855	-0.552991	-1.64957	27	50
942	GSE22886_IGM_MEMORY_BCELL_VS_BM_PLASMA_CELL_UP	0.00338983	0.0344621	0.402979	1.73515	2	106
986	GSE22886_NAIVE_CD4_TCELL_VS_12H_ACT_TH1_UP	0.00338983	0.0344621	0.376534	1.62128	2	106
3902	GSE36888_UNTREATED_VS_IL2_TREATED_TCELL_17H_DN	0.00337634	0.0344621	-0.562101	-1.64843	27	45
2522	GSE9509_10MIN_VS_30MIN_LPS_STIM_IL10_KO_MACROPHAGE_DN	0.00341797	0.0346742	-0.572155	-1.6496	27	41
347	GSE15324_ELF4_KO_VS_WT_ACTIVATED_CD8_TCELL_DN	0.0034642	0.0350686	-0.509202	-1.59365	29	68
1513	GSE37416_CTRL_VS_12H_F_TULARENSIS_LVS_NEUTROPHIL_UP	0.00348471	0.0352015	-0.486923	-1.57197	30	88
45	GSE10325_LUPUS_CD4_TCELL_VS_LUPUS_MYELOID_UP	0.00351288	0.0353363	0.374729	1.63144	2	112
2518	GSE9509_LPS_VS_LPS_AND_IL10_STIM_IL10_KO_MACROPHAGE_20MIN_DN	0.0035056	0.0353363	-0.492931	-1.5816	30	83
66	GSE11057_EFF_MEM_VS_CENT_MEM_CD4_TCELL_DN	0.00355619	0.0354075	0.416747	1.65051	4	65
318	GSE1460_NAIVE_CD4_TCELL_CORD_BLOOD_VS_THYMIC_STROMAL_CELL_DN	0.00355709	0.0354075	-0.508299	-1.60095	30	71
1179	GSE27786_CD4_TCELL_VS_NEUTROPHIL_DN	0.00355114	0.0354075	-0.54157	-1.6358	29	54
3037	GSE16450_IMMATURE_VS_MATURE_NEURON_CELL_LINE_12H_IFNA_STIM_UP	0.00352955	0.0354075	-0.495216	-1.57644	30	78
4128	GSE39152_BRAIN_VS_SPLEEN_CD103_NEG_MEMORY_CD8_TCELL_UP	0.00354217	0.0354075	-0.480718	-1.57101	31	97
17	GOLDRATH_EFF_VS_MEMORY_CD8_TCELL_UP	0.00357844	0.0355458	-0.507071	-1.58898	30	69
2691	GSE14413_UNSTIM_VS_IFNB_STIM_NIH3T3_CELLS_UP	0.0036452	0.0361337	0.450521	1.70194	5	50
370	GSE15733_BM_VS_SPLEEN_MEMORY_CD4_TCELL_UP	0.00373181	0.0366116	-0.615867	-1.7031	29	32
1167	GSE27786_BCELL_VS_NEUTROPHIL_DN	0.00370991	0.0366116	-0.551524	-1.64519	30	50
2417	GSE6259_FLT3L_INDUCED_33D1_POS_DC_VS_BCELL_DN	0.0037158	0.0366116	-0.489594	-1.5763	32	86
3348	GSE16385_ROSIGLITAZONE_VS_UNTREATED_IFNG_TNF_STIM_MACROPHAGE_DN	0.00373177	0.0366116	-0.490798	-1.57475	32	83
4330	GSE11961_MEMORY_BCELL_DAY7_VS_PLASMA_CELL_DAY7_DN	0.00372873	0.0366116	-0.520385	-1.6053	31	62
1261	GSE29618_BCELL_VS_MDC_DAY7_FLU_VACCINE_DN	0.00380228	0.0372264	-0.4841	-1.57084	33	91
1717	GSE6269_HEALTHY_VS_STAPH_PNEUMO_INF_PBMC_UP	0.003847	0.0375871	-0.469464	-1.5477	34	104
1267	GSE29618_PDC_VS_MDC_DAY7_FLU_VACCINE_DN	0.00398495	0.0388553	-0.478479	-1.56369	35	97
2006	GSE2770_IL12_ACT_VS_ACT_CD4_TCELL_2H_UP	0.00402605	0.0391759	-0.53574	-1.62154	33	55
4619	GSE42724_NAIVE_BCELL_VS_PLASMABLAST_UP	0.00411946	0.0400033	-0.502348	-1.58739	35	73
1626	GSE3982_MAC_VS_NKCELL_DN	0.00414054	0.0400828	-0.540125	-1.62833	34	53
2926	GSE18281_PERIMEDULLARY_CORTICAL_REGION_VS_WHOLE_CORTEX_THYMUS_UP	0.00414446	0.0400828	-0.535572	-1.62103	34	55
420	GSE16522_MEMORY_VS_NAIVE_CD8_TCELL_UP	0.00416667	0.0401347	-0.488984	-1.57293	36	85
3053	GSE21670_STAT3_KO_VS_WT_CD4_TCELL_TGFB_IL6_TREATED_UP	0.0041662	0.0401347	-0.487646	-1.57003	36	86
4463	GSE42021_TREG_PLN_VS_CD24INT_TREG_THYMUS_DN	0.00417674	0.0401506	-0.46684	-1.53905	37	104
29	GSE10239_MEMORY_VS_KLRG1HIGH_EFF_CD8_TCELL_UP	0.00424028	0.0406794	0.420498	1.65309	5	63
1980	GSE2770_IL4_ACT_VS_ACT_CD4_TCELL_2H_UP	0.00427819	0.0409607	-0.464797	-1.5349	38	105
3605	GSE21063_CTRL_VS_ANTI_IGM_STIM_BCELL_8H_DN	0.00431253	0.0412067	-0.629635	-1.68528	33	27
1293	GSE29618_LAIV_VS_TIV_FLU_VACCINE_DAY7_MONOCYTE_DN	0.00433592	0.0413473	-0.49937	-1.58317	37	75
869	GSE20366_TREG_VS_NAIVE_CD4_TCELL_HOMEOSTATIC_CONVERSION_DN	0.00435141	0.0414122	-0.529896	-1.61734	36	58
3592	GSE21063_CTRL_VS_ANTI_IGM_STIM_BCELL_8H_UP	0.00437637	0.0415668	0.482303	1.70889	7	37
4228	GSE40666_UNTREATED_VS_IFNA_STIM_EFFECTOR_CD8_TCELL_90MIN_DN	0.00439189	0.0416313	-0.485669	-1.56189	38	84
2673	GSE12707_AT16L1_HYPOMORPH_VS_WT_THYMUS_DN	0.00441117	0.0417311	-0.725147	-1.72161	32	15
3645	GSE24574_BCL6_HIGH_TFH_VS_NAIVE_CD4_TCELL_DN	0.00447227	0.0420588	-0.478472	-1.55304	39	92
4108	GSE34006_WT_VS_A2AR_KO_TREG_DN	0.00446275	0.0420588	-0.500011	-1.58	38	73
4136	GSE40274_CTRL_VS_IRF4_TRANSDUCED_ACTIVATED_CD4_TCELL_UP	0.00446638	0.0420588	-0.524218	-1.60331	37	59
397	GSE15930_NAIVE_VS_72H_IN_VITRO_STIM_IL12_CD8_TCELL_DN	0.0044964	0.0422025	-0.481329	-1.55391	39	88
788	GSE17974_CTRL_VS_ACT_IL4_AND_ANTI_IL12_48H_CD4_TCELL_DN	0.00451964	0.0423372	-0.507501	-1.58118	38	66
4252	GSE40068_BCL6_POS_VS_NEG_CXCR5_POS_TFH_DN	0.00458365	0.0428526	0.397354	1.5963	5	70
2923	GSE18281_CORTICAL_VS_MEDULLARY_THYMOCYTE_UP	0.0046026	0.0429456	-0.481727	-1.55834	40	89
1904	GSE411_100MIN_VS_400MIN_IL6_STIM_MACROPHAGE_UP	0.00463338	0.0431484	-0.503516	-1.57112	39	67
2023	GSE1740_UNSTIM_VS_IFNA_STIMULATED_MCSF_IFNG_DERIVED_MACROPHAGE_UP	0.0047205	0.0438335	-0.600592	-1.66949	37	33
2134	GSE2935_UV_INACTIVATED_VS_LIVE_SENDAI_VIRUS_INF_MACROPHAGE_UP	0.00472534	0.0438335	0.443036	1.65856	7	47
849	GSE19825_NAIVE_VS_IL2RALOW_DAY3_EFF_CD8_TCELL_UP	0.00476002	0.0440694	0.65802	1.86795	11	15
170	GSE13411_IGM_MEMORY_BCELL_VS_PLASMA_CELL_DN	0.00491493	0.0452185	-0.625703	-1.69577	38	29
2586	GSE10240_CTRL_VS_IL17_STIM_PRIMARY_BRONCHIAL_EPITHELIAL_CELLS_DN	0.00490644	0.0452185	-0.494898	-1.56899	42	75
3728	GSE32533_MIR17_KO_VS_MIR17_OVEREXPRESS_ACT_CD4_TCELL_UP	0.00490644	0.0452185	-0.493992	-1.56612	42	75
4616	GSE42724_NAIVE_VS_MEMORY_BCELL_DN	0.00492207	0.0452185	0.397433	1.62732	5	78
1853	GSE9988_ANTI_TREM1_VS_LPS_MONOCYTE_UP	0.00493653	0.0452642	-0.522418	-1.5978	41	59
2275	GSE5542_IFNG_VS_IFNA_TREATED_EPITHELIAL_CELLS_24H_DN	0.00498442	0.0455282	0.438184	1.65774	7	51
3599	GSE21063_CTRL_VS_ANTI_IGM_STIM_BCELL_NFATC1_KO_16H_UP	0.0049832	0.0455282	-0.505211	-1.57405	42	66
2540	GSE6674_CPG_VS_CPG_AND_ANTI_IGM_STIM_BCELL_UP	0.00500341	0.0456143	-0.490181	-1.56312	43	79
129	GSE12845_IGD_NEG_BLOOD_VS_PRE_GC_TONSIL_BCELL_UP	0.0050375	0.0458374	-0.477536	-1.54776	44	90
2048	GSE2405_0H_VS_12H_A_PHAGOCYTOPHILUM_STIM_NEUTROPHIL_UP	0.00505164	0.0458785	-0.479278	-1.55042	44	89
3934	GSE36891_UNSTIM_VS_POLYIC_TLR3_STIM_PERITONEAL_MACROPHAGE_UP	0.00506971	0.0459551	0.60168	1.81208	11	19
3384	GSE25088_ROSIGLITAZONE_VS_IL4_AND_ROSIGLITAZONE_STIM_STAT6_KO_MACROPHAGE_DAY10_DN	0.00512135	0.0463351	-0.472431	-1.53784	45	94
268	GSE1432_CTRL_VS_IFNG_6H_MICROGLIA_DN	0.00520257	0.0469808	-0.471893	-1.54217	46	97
3918	GSE34515_CD16_NEG_VS_POS_MONOCYTE_DN	0.00522778	0.0471192	0.395374	1.58917	6	69
3039	GSE21670_TGFB_VS_IL6_TREATED_STAT3_KO_CD4_TCELL_DN	0.00529161	0.0476046	-0.496506	-1.56066	45	70
214	GSE13738_TCR_VS_BYSTANDER_ACTIVATED_CD4_TCELL_DN	0.00532397	0.0477156	-0.485734	-1.55397	46	81
1758	GSE7460_FOXP3_MUT_VS_WT_ACT_TCONV_DN	0.00531601	0.0477156	0.435595	1.63071	8	47
2341	GSE5589_LPS_VS_LPS_AND_IL10_STIM_IL10_KO_MACROPHAGE_45MIN_DN	0.00535735	0.0478349	-0.490901	-1.55867	46	76
3386	GSE25123_WT_VS_PPARG_KO_MACROPHAGE_DN	0.00535475	0.0478349	0.343214	1.50382	3	122
460	GSE17721_CTRL_VS_POLYIC_4H_BMDC_UP	0.00540541	0.0481235	-0.480734	-1.54602	47	84
3515	GSE22342_CD11C_HIGH_VS_LOW_DECIDUAL_MACROPHAGES_UP	0.00540986	0.0481235	-0.523178	-1.59683	45	58
3249	GSE23308_WT_VS_MINERALCORTICOID_REC_KO_MACROPHAGE_CORTICOSTERONE_TREATED_DN	0.00542802	0.0481952	-0.482351	-1.54765	47	83
220	GSE14000_TRANSLATED_RNA_VS_MRNA_16H_LPS_DC_DN	0.00549451	0.0484519	0.374394	1.59591	4	101
1090	GSE26928_EFF_MEMORY_VS_CXCR5_POS_CD4_TCELL_UP	0.00547815	0.0484519	-0.539513	-1.61593	45	51
1990	GSE2770_TGFB_AND_IL4_VS_IL12_TREATED_ACT_CD4_TCELL_48H_DN	0.00550067	0.0484519	-0.473504	-1.53174	48	89
2857	GSE12392_WT_VS_IFNB_KO_CD8A_NEG_SPLEEN_DC_UP	0.00550775	0.0484519	-0.496485	-1.56374	47	71
3946	GSE37605_TREG_VS_TCONV_C57BL6_FOXP3_IRES_GFP_DN	0.00548589	0.0484519	0.390893	1.57765	6	72
1786	GSE7852_LN_VS_FAT_TREG_DN	0.00552421	0.0485073	-0.519843	-1.58993	46	59
1886	GSE369_PRE_VS_POST_IL6_INJECTION_IFNG_KO_LIVER_UP	0.00554048	0.0485607	-0.48352	-1.54973	48	82
67	GSE11057_CD4_EFF_MEM_VS_PBMC_UP	0.00558214	0.048836	0.388025	1.57559	6	74
69	GSE11057_CD4_CENT_MEM_VS_PBMC_UP	0.00565428	0.0493766	0.398535	1.62022	6	75
26	GSE10239_NAIVE_VS_KLRG1HIGH_EFF_CD8_TCELL_DN	0.00568182	0.0495263	-0.529891	-1.60052	47	54
4428	GSE41087_WT_VS_FOXP3_MUT_ANTI_CD3_CD28_STIM_CD4_TCELL_UP	0.00569569	0.0495566	0.395266	1.61082	6	76
