# Supplementary material for: Heterogeneity of human bone marrow and blood natural killer cells defined by single-cell transcriptome
Source: Nat Commun. 2019 Sep 2;10:3931. doi: 10.1038/s41467-019-11947-7 (PMC6718415; doi:10.1038/s41467-019-11947-7)
Supplement: Supplementary file 9 — Supplementary Data 5 [file 41467_2019_11947_MOESM9_ESM.xlsx]

## Sheet: Supplementary Data 5
Gene set
h	pathway	pval	padj	ES	NES	nMoreExtreme	size
1	HALLMARK_TNFA_SIGNALING_VIA_NFKB	0.000207771	0.00170372	0.757202	2.79741	0	78
17	HALLMARK_INTERFERON_GAMMA_RESPONSE	0.000205297	0.00170372	0.531111	2.00504	0	87
18	HALLMARK_APICAL_JUNCTION	0.000185288	0.00170372	-0.66738	-2.20991	0	35
24	HALLMARK_MYC_TARGETS_V1	0.000201248	0.00170372	-0.427987	-1.83393	0	146
30	HALLMARK_OXIDATIVE_PHOSPHORYLATION	0.000197902	0.00170372	-0.45206	-1.91143	0	132
21	HALLMARK_PI3K_AKT_MTOR_SIGNALING	0.0020634	0.0131351	-0.515053	-1.77245	10	42
31	HALLMARK_GLYCOLYSIS	0.00224257	0.0131351	-0.519858	-1.77998	11	41
2	HALLMARK_HYPOXIA	0.00631446	0.0323616	0.490317	1.72211	29	59
9	HALLMARK_APOPTOSIS	0.0101074	0.0460448	0.462081	1.68194	47	72
c2_kegg	pathway	pval	padj	ES	NES	nMoreExtreme	size
1	KEGG_OXIDATIVE_PHOSPHORYLATION	0.0002002	0.00268525	-0.500595	-1.96285	0	83
15	KEGG_CYTOKINE_CYTOKINE_RECEPTOR_INTERACTION	0.000217723	0.00268525	0.817013	2.4524	0	29
38	KEGG_TOLL_LIKE_RECEPTOR_SIGNALING_PATHWAY	0.000217344	0.00268525	0.87227	2.47461	0	22
51	KEGG_REGULATION_OF_ACTIN_CYTOSKELETON	0.000195351	0.00268525	-0.562857	-2.06074	0	59
58	KEGG_PARKINSONS_DISEASE	0.00020024	0.00268525	-0.471041	-1.83257	0	79
60	KEGG_HUNTINGTONS_DISEASE	0.000201369	0.00268525	-0.439845	-1.80045	0	103
16	KEGG_CHEMOKINE_SIGNALING_PATHWAY	0.000412967	0.00381995	0.614658	2.11024	1	54
63	KEGG_PATHOGENIC_ESCHERICHIA_COLI_INFECTION	0.000368121	0.00381995	-0.644745	-1.99284	1	26
35	KEGG_TIGHT_JUNCTION	0.000736241	0.00605354	-0.636294	-1.96672	3	26
32	KEGG_FOCAL_ADHESION	0.000963948	0.00648474	-0.513888	-1.81162	4	48
41	KEGG_CYTOSOLIC_DNA_SENSING_PATHWAY	0.000878542	0.00648474	0.7716	2.06604	3	17
34	KEGG_ADHERENS_JUNCTION	0.00111091	0.00685058	-0.643463	-1.89981	5	22
48	KEGG_LEUKOCYTE_TRANSENDOTHELIAL_MIGRATION	0.00225904	0.0128591	-0.541853	-1.81052	11	37
47	KEGG_FC_GAMMA_R_MEDIATED_PHAGOCYTOSIS	0.00408846	0.0216104	-0.554236	-1.77882	21	31
40	KEGG_RIG_I_LIKE_RECEPTOR_SIGNALING_PATHWAY	0.00524476	0.0258741	0.697732	1.91287	23	19
56	KEGG_VASOPRESSIN_REGULATED_WATER_REABSORPTION	0.00679024	0.0314048	-0.629125	-1.73519	36	17
9	KEGG_PROTEASOME	0.00793801	0.0345537	-0.489479	-1.64292	41	38
39	KEGG_NOD_LIKE_RECEPTOR_SIGNALING_PATHWAY	0.00869376	0.035741	0.654836	1.85776	39	22
43	KEGG_NATURAL_KILLER_CELL_MEDIATED_CYTOTOXICITY	0.0110551	0.0430566	-0.442074	-1.58122	56	52
74	KEGG_VIRAL_MYOCARDITIS	0.01222	0.0452138	-0.568536	-1.67859	65	22
c2_reactome	pathway	pval	padj	ES	NES	nMoreExtreme	size
12	REACTOME_TCA_CYCLE_AND_RESPIRATORY_ELECTRON_TRANSPORT	0.00019253	0.00624504	-0.519426	-2.02733	0	81
13	REACTOME_ANTIGEN_PROCESSING_CROSS_PRESENTATION	0.000376294	0.00624504	-0.513233	-1.84098	1	52
19	REACTOME_IMMUNOREGULATORY_INTERACTIONS_BETWEEN_A_LYMPHOID_AND_A_NON_LYMPHOID_CELL	0.000366502	0.00624504	-0.641954	-1.95317	1	25
51	REACTOME_RESPONSE_TO_ELEVATED_PLATELET_CYTOSOLIC_CA2_	0.0003663	0.00624504	-0.650089	-1.95445	1	24
66	REACTOME_CLASS_A1_RHODOPSIN_LIKE_RECEPTORS	0.000222222	0.00624504	0.816863	2.25059	0	19
96	REACTOME_AXON_GUIDANCE	0.000187301	0.00624504	-0.582348	-2.05303	0	47
122	REACTOME_GPCR_LIGAND_BINDING	0.000220459	0.00624504	0.759488	2.23975	0	26
154	REACTOME_HEMOSTASIS	0.000396511	0.00624504	-0.439417	-1.81483	1	114
157	REACTOME_HIV_INFECTION	0.000396511	0.00624504	-0.409336	-1.69059	1	114
160	REACTOME_HOST_INTERACTIONS_OF_HIV_FACTORS	0.000387822	0.00624504	-0.484841	-1.88094	1	79
161	REACTOME_RESPIRATORY_ELECTRON_TRANSPORT_ATP_SYNTHESIS_BY_CHEMIOSMOTIC_COUPLING_AND_HEAT_PRODUCTION_BY_UNCOUPLING_PROTEINS_	0.000191461	0.00624504	-0.511303	-1.942	0	70
177	REACTOME_ADAPTIVE_IMMUNE_SYSTEM	0.000207297	0.00624504	-0.387736	-1.75438	0	214
16	REACTOME_ER_PHAGOSOME_PATHWAY	0.000757289	0.00894548	-0.50336	-1.78563	3	49
65	REACTOME_SIGNALING_BY_GPCR	0.000627353	0.00894548	0.534591	1.94339	2	74
133	REACTOME_RESPIRATORY_ELECTRON_TRANSPORT	0.000754859	0.00894548	-0.505837	-1.84401	3	56
145	REACTOME_DESTABILIZATION_OF_MRNA_BY_AUF1_HNRNP_D0	0.000746547	0.00894548	-0.535096	-1.83664	3	42
141	REACTOME_INTERFERON_ALPHA_BETA_SIGNALING	0.00109242	0.0117779	0.673299	2.03646	4	29
166	REACTOME_AUTODEGRADATION_OF_CDH1_BY_CDH1_APC_C	0.0011217	0.0117779	-0.528802	-1.80465	5	41
142	REACTOME_INTERFERON_SIGNALING	0.00125	0.0120207	0.527006	1.88369	5	67
176	REACTOME_GLUCOSE_METABOLISM	0.00127203	0.0120207	-0.679589	-1.91516	6	18
184	REACTOME_PLATELET_ACTIVATION_SIGNALING_AND_AGGREGATION	0.00152149	0.0136934	-0.475083	-1.76463	7	62
57	REACTOME_REGULATION_OF_ORNITHINE_DECARBOXYLASE_ODC	0.00205993	0.0176966	-0.526787	-1.77836	10	39
39	REACTOME_P53_INDEPENDENT_G1_S_DNA_DAMAGE_CHECKPOINT	0.00243446	0.0191713	-0.52019	-1.75609	12	39
114	REACTOME_AUTODEGRADATION_OF_THE_E3_UBIQUITIN_LIGASE_COP1	0.00243446	0.0191713	-0.52019	-1.75609	12	39
58	REACTOME_REGULATION_OF_APOPTOSIS	0.00262615	0.0198537	-0.512055	-1.73722	13	40
164	REACTOME_APC_C_CDH1_MEDIATED_DEGRADATION_OF_CDC20_AND_OTHER_APC_C_CDH1_TARGETED_PROTEINS_IN_LATE_MITOSIS_EARLY_G1	0.00298619	0.0217073	-0.509626	-1.74921	15	42
11	REACTOME_CROSS_PRESENTATION_OF_SOLUBLE_EXOGENOUS_ANTIGENS_ENDOSOMES	0.00336323	0.0221843	-0.530255	-1.75734	17	36
138	REACTOME_REGULATION_OF_MRNA_STABILITY_BY_PROTEINS_THAT_BIND_AU_RICH_ELEMENTS	0.00340393	0.0221843	-0.466506	-1.69251	17	55
165	REACTOME_APC_C_CDC20_MEDIATED_DEGRADATION_OF_MITOTIC_PROTEINS	0.00318352	0.0221843	-0.500398	-1.72682	16	43
44	REACTOME_CDK_MEDIATED_PHOSPHORYLATION_AND_REMOVAL_OF_CDC6	0.00450028	0.0257743	-0.509521	-1.70766	23	38
112	REACTOME_CDT1_ASSOCIATION_WITH_THE_CDC6_ORC_ORIGIN_COMPLEX	0.00450028	0.0257743	-0.509521	-1.70766	23	38
120	REACTOME_REGULATION_OF_MITOTIC_CELL_CYCLE	0.00450028	0.0257743	-0.489389	-1.69787	23	44
135	REACTOME_ASSEMBLY_OF_THE_PRE_REPLICATIVE_COMPLEX	0.00450028	0.0257743	-0.509521	-1.70766	23	38
170	REACTOME_SCF_BETA_TRCP_MEDIATED_DEGRADATION_OF_EMI1	0.00486891	0.0262921	-0.504039	-1.70156	25	39
187	REACTOME_VIF_MEDIATED_DEGRADATION_OF_APOBEC3G	0.00486891	0.0262921	-0.491237	-1.69521	25	43
89	REACTOME_M_G1_TRANSITION	0.00543988	0.0285594	-0.496829	-1.68556	28	40
178	REACTOME_CYTOKINE_SIGNALING_IN_IMMUNE_SYSTEM	0.00692605	0.035379	0.434692	1.66103	33	96
151	REACTOME_METABOLISM_OF_CARBOHYDRATES	0.0071161	0.0353933	-0.482933	-1.66655	37	43
73	REACTOME_CELL_CYCLE_CHECKPOINTS	0.00771112	0.0373693	-0.45726	-1.63438	40	51
108	REACTOME_SEMAPHORIN_INTERACTIONS	0.00856258	0.0404582	-0.590731	-1.72459	46	21
36	REACTOME_CELL_SURFACE_INTERACTIONS_AT_THE_VASCULAR_WALL	0.0097123	0.0437053	-0.54831	-1.66825	52	25
77	REACTOME_P53_DEPENDENT_G1_DNA_DAMAGE_RESPONSE	0.00953449	0.0437053	-0.478789	-1.63397	50	41
72	REACTOME_NEUROTRANSMITTER_RECEPTOR_BINDING_AND_DOWNSTREAM_TRANSMISSION_IN_THE_POSTSYNAPTIC_CELL	0.0104338	0.0458603	-0.566252	-1.68235	56	23
186	REACTOME_SCFSKP2_MEDIATED_DEGRADATION_OF_P27_P21	0.0114425	0.0491508	-0.47731	-1.61934	60	40
c3	None
c5	pathway	pval	padj	ES	NES	nMoreExtreme	size
48	GO_MITOCHONDRIAL_RESPIRATORY_CHAIN_COMPLEX_I_BIOGENESIS	0.00018379	0.00501973	-0.601923	-1.98888	0	36
99	GO_REGULATION_OF_MAPK_CASCADE	0.00020404	0.00501973	0.506045	2.05721	0	142
100	GO_MYELOID_LEUKOCYTE_MIGRATION	0.00022805	0.00501973	0.781569	2.19125	0	21
105	GO_CELLULAR_RESPONSE_TO_INTERLEUKIN_1	0.00022805	0.00501973	0.802459	2.24982	0	21
147	GO_ACTIN_FILAMENT_BASED_PROCESS	0.000193162	0.00501973	-0.448323	-1.82274	0	106
195	GO_NEGATIVE_REGULATION_OF_VIRAL_PROCESS	0.000218103	0.00501973	0.687667	2.19171	0	38
221	GO_MITOCHONDRIAL_RESPIRATORY_CHAIN_COMPLEX_ASSEMBLY	0.000187301	0.00501973	-0.588552	-2.02219	0	44
222	GO_CYTOKINE_MEDIATED_SIGNALING_PATHWAY	0.000206016	0.00501973	0.57913	2.30595	0	123
249	GO_SMALL_MOLECULE_METABOLIC_PROCESS	0.000212404	0.00501973	-0.348715	-1.6604	0	338
264	GO_FC_GAMMA_RECEPTOR_SIGNALING_PATHWAY	0.000182615	0.00501973	-0.66379	-2.17184	0	34
283	GO_ORGANOPHOSPHATE_METABOLIC_PROCESS	0.000206186	0.00501973	-0.455067	-2.04861	0	217
288	GO_REGULATION_OF_INTRACELLULAR_SIGNAL_TRANSDUCTION	0.000186916	0.00501973	0.354595	1.6516	0	392
298	GO_ANTIGEN_PROCESSING_AND_PRESENTATION_OF_PEPTIDE_ANTIGEN	0.000190295	0.00501973	-0.485141	-1.88286	0	81
388	GO_REGULATION_OF_ACTIN_FILAMENT_BASED_PROCESS	0.000190949	0.00501973	-0.486578	-1.85792	0	75
391	GO_NUCLEOBASE_CONTAINING_SMALL_MOLECULE_METABOLIC_PROCESS	0.000198965	0.00501973	-0.489083	-2.12198	0	161
395	GO_DEFENSE_RESPONSE	0.000192493	0.00501973	0.444049	1.97122	0	260
397	GO_POSITIVE_REGULATION_OF_HYDROLASE_ACTIVITY	0.000195963	0.00501973	0.443465	1.91171	0	207
410	GO_CELLULAR_RESPIRATION	0.000191095	0.00501973	-0.50897	-1.95424	0	77
429	GO_POSITIVE_REGULATION_OF_RESPONSE_TO_EXTERNAL_STIMULUS	0.000214454	0.00501973	0.668159	2.31656	0	57
451	GO_REGULATION_OF_MYELOID_CELL_DIFFERENTIATION	0.000215285	0.00501973	0.701346	2.29588	0	43
465	GO_RESPONSE_TO_EXTERNAL_STIMULUS	0.000188857	0.00501973	0.425064	1.93806	0	324
471	GO_ENERGY_DERIVATION_BY_OXIDATION_OF_ORGANIC_COMPOUNDS	0.000192753	0.00501973	-0.48865	-1.94873	0	95
493	GO_REGULATION_OF_ACTIN_FILAMENT_LENGTH	0.000186811	0.00501973	-0.580959	-2.06282	0	51
508	GO_CELLULAR_RESPONSE_TO_INTERFERON_GAMMA	0.000216638	0.00501973	0.773973	2.49854	0	40
581	GO_CELLULAR_RESPONSE_TO_ORGANIC_SUBSTANCE	0.000185839	0.00501973	0.371948	1.75814	0	458
597	GO_POSITIVE_REGULATION_OF_PHOSPHORUS_METABOLIC_PROCESS	0.000196309	0.00501973	0.417034	1.79155	0	203
608	GO_REGULATION_OF_ERK1_AND_ERK2_CASCADE	0.000214961	0.00501973	0.689076	2.3422	0	52
641	GO_NUCLEOSIDE_TRIPHOSPHATE_METABOLIC_PROCESS	0.000193162	0.00501973	-0.49374	-2.0074	0	106
645	GO_INNATE_IMMUNE_RESPONSE	0.000203004	0.00501973	0.484195	1.98775	0	151
654	GO_FC_RECEPTOR_SIGNALING_PATHWAY	0.000193349	0.00501973	-0.479932	-1.91625	0	96
662	GO_RESPONSE_TO_ORGANIC_CYCLIC_COMPOUND	0.000199084	0.00501973	0.444053	1.87833	0	183
690	GO_RESPONSE_TO_INTERLEUKIN_1	0.000220946	0.00501973	0.751786	2.29641	0	31
761	GO_OXIDATION_REDUCTION_PROCESS	0.000202799	0.00501973	-0.459496	-2.04	0	195
807	GO_ANTIGEN_PROCESSING_AND_PRESENTATION_OF_EXOGENOUS_PEPTIDE_ANTIGEN_VIA_MHC_CLASS_I	0.000187021	0.00501973	-0.555876	-1.92142	0	45
843	GO_POSITIVE_REGULATION_OF_RESPONSE_TO_WOUNDING	0.000223664	0.00501973	0.79596	2.3611	0	27
849	GO_CELLULAR_RESPONSE_TO_CYTOKINE_STIMULUS	0.000200361	0.00501973	0.519097	2.16918	0	169
870	GO_POSITIVE_REGULATION_OF_INTRACELLULAR_SIGNAL_TRANSDUCTION	0.000193836	0.00501973	0.426652	1.85089	0	214
891	GO_IMMUNE_RESPONSE	0.000192976	0.00501973	0.409041	1.81201	0	255
923	GO_ORGANONITROGEN_COMPOUND_METABOLIC_PROCESS	0.000219058	0.00501973	-0.311182	-1.53416	0	493
943	GO_GLYCOSYL_COMPOUND_METABOLIC_PROCESS	0.000194666	0.00501973	-0.499521	-2.08711	0	126
951	GO_MULTICELLULAR_ORGANISMAL_HOMEOSTASIS	0.000186047	0.00501973	-0.548053	-1.86872	0	42
992	GO_HOMOTYPIC_CELL_CELL_ADHESION	0.000178444	0.00501973	-0.744547	-2.05603	0	17
1044	GO_NUCLEOSIDE_MONOPHOSPHATE_METABOLIC_PROCESS	0.000193162	0.00501973	-0.492538	-2.00251	0	106
1047	GO_POSITIVE_REGULATION_OF_ERK1_AND_ERK2_CASCADE	0.000221092	0.00501973	0.794447	2.45626	0	33
1057	GO_REGULATION_OF_MYELOID_LEUKOCYTE_DIFFERENTIATION	0.000223664	0.00501973	0.743391	2.20516	0	27
1070	GO_REGULATION_OF_INFLAMMATORY_RESPONSE	0.000213995	0.00501973	0.655495	2.30492	0	62
1071	GO_RESPONSE_TO_INTERFERON_GAMMA	0.000213721	0.00501973	0.674728	2.26492	0	48
1076	GO_PROTEIN_COMPLEX_SUBUNIT_ORGANIZATION	0.0002145	0.00501973	-0.311398	-1.52128	0	438
1084	GO_NEGATIVE_REGULATION_OF_MULTI_ORGANISM_PROCESS	0.000214454	0.00501973	0.676847	2.34668	0	57
1099	GO_RESPONSE_TO_BIOTIC_STIMULUS	0.000197006	0.00501973	0.46408	1.98588	0	197
1132	GO_ACTIN_FILAMENT_ORGANIZATION	0.000186811	0.00501973	-0.634074	-2.25142	0	51
1136	GO_GENERATION_OF_PRECURSOR_METABOLITES_AND_ENERGY	0.000193162	0.00501973	-0.492162	-2.01916	0	112
1162	GO_PURINE_CONTAINING_COMPOUND_METABOLIC_PROCESS	0.00019425	0.00501973	-0.482198	-2.00674	0	123
1168	GO_IMMUNE_RESPONSE_REGULATING_CELL_SURFACE_RECEPTOR_SIGNALING_PATHWAY	0.000193798	0.00501973	-0.432139	-1.81466	0	129
1172	GO_RESPONSE_TO_CYTOKINE	0.00019685	0.00501973	0.511885	2.19135	0	198
1192	GO_POSITIVE_REGULATION_OF_INFLAMMATORY_RESPONSE	0.00022805	0.00501973	0.851901	2.38844	0	21
1232	GO_ENDOCYTOSIS	0.000195008	0.00501973	-0.452794	-1.89329	0	127
1294	GO_PHAGOCYTOSIS	0.000187301	0.00501973	-0.608045	-2.2049	0	57
1305	GO_REGULATION_OF_PHOSPHORUS_METABOLIC_PROCESS	0.000188041	0.00501973	0.362778	1.66317	0	341
1309	GO_APOPTOTIC_MITOCHONDRIAL_CHANGES	0.000226193	0.00501973	0.785929	2.18459	0	20
1316	GO_REGULATION_OF_CELL_PROLIFERATION	0.000188608	0.00501973	0.369382	1.68015	0	315
1332	GO_CELLULAR_DEFENSE_RESPONSE	0.000178987	0.00501973	-0.732738	-2.08386	0	19
1341	GO_PLATELET_AGGREGATION	0.000178444	0.00501973	-0.744547	-2.05603	0	17
1371	GO_RESPONSE_TO_MOLECULE_OF_BACTERIAL_ORIGIN	0.000211461	0.00501973	0.635861	2.26736	0	66
1407	GO_NEGATIVE_REGULATION_OF_CELL_PROLIFERATION	0.000204541	0.00501973	0.527744	2.14374	0	141
1435	GO_OXIDOREDUCTASE_COMPLEX	0.000187617	0.00501973	-0.594563	-2.09169	0	49
1450	GO_ACTIN_CYTOSKELETON	0.000193498	0.00501973	-0.529205	-2.16118	0	109
1495	GO_ORGANELLE_INNER_MEMBRANE	0.000204123	0.00501973	-0.408526	-1.82804	0	207
1519	GO_CELL_JUNCTION	0.000207598	0.00501973	-0.406774	-1.8647	0	246
1523	GO_MYELIN_SHEATH	0.000189286	0.00501973	-0.541818	-2.05105	0	71
1533	GO_CYTOSKELETON	0.000213083	0.00501973	-0.311839	-1.51717	0	417
1536	GO_INTRACELLULAR_VESICLE	0.000208377	0.00501973	-0.350108	-1.63403	0	282
1537	GO_CELL_SUBSTRATE_JUNCTION	0.000198965	0.00501973	-0.443478	-1.92411	0	161
1551	GO_MITOCHONDRIAL_MEMBRANE_PART	0.000193986	0.00501973	-0.477062	-1.9154	0	99
1553	GO_INNER_MITOCHONDRIAL_MEMBRANE_PROTEIN_COMPLEX	0.000191095	0.00501973	-0.561187	-2.15473	0	77
1562	GO_MITOCHONDRION	0.000215796	0.00501973	-0.309703	-1.5225	0	471
1573	GO_MEMBRANE_PROTEIN_COMPLEX	0.00020816	0.00501973	-0.383744	-1.79172	0	283
1583	GO_ANCHORING_JUNCTION	0.000199561	0.00501973	-0.42133	-1.84035	0	169
1640	GO_MITOCHONDRIAL_PROTEIN_COMPLEX	0.000193461	0.00501973	-0.537229	-2.11596	0	89
1708	GO_ACTIN_BINDING	0.00019253	0.00501973	-0.487856	-1.91781	0	88
1762	GO_PROTEIN_COMPLEX_BINDING	0.000207598	0.00501973	-0.369598	-1.69428	0	246
1764	GO_NUCLEIC_ACID_BINDING_TRANSCRIPTION_FACTOR_ACTIVITY	0.00019861	0.00501973	0.42718	1.80352	0	180
1866	GO_STRUCTURAL_CONSTITUENT_OF_CYTOSKELETON	0.000177873	0.00501973	-0.675413	-1.99738	0	22
1883	GO_OXIDOREDUCTASE_ACTIVITY	0.000196002	0.00501973	-0.471636	-2.0142	0	144
1889	GO_G_PROTEIN_COUPLED_RECEPTOR_BINDING	0.000216638	0.00501973	0.705684	2.27809	0	40
1900	GO_CYTOKINE_ACTIVITY	0.000223664	0.00501973	0.822271	2.43914	0	27
1906	GO_CYTOKINE_RECEPTOR_BINDING	0.000216638	0.00501973	0.77758	2.51018	0	40
8	GO_REGULATION_OF_ESTABLISHMENT_OF_PLANAR_POLARITY	0.000375235	0.00764441	-0.546917	-1.92407	1	49
110	GO_IMMUNE_SYSTEM_PROCESS	0.00036704	0.00764441	0.30944	1.47989	1	519
275	GO_TISSUE_HOMEOSTASIS	0.00036523	0.00764441	-0.619885	-1.98343	1	31
291	GO_NEGATIVE_REGULATION_OF_NITROGEN_COMPOUND_METABOLIC_PROCESS	0.000374883	0.00764441	0.338087	1.58165	1	411
324	GO_ACTIN_POLYMERIZATION_OR_DEPOLYMERIZATION	0.000357974	0.00764441	-0.709655	-1.89367	1	15
1580	GO_NADH_DEHYDROGENASE_COMPLEX	0.00036523	0.00764441	-0.594412	-1.94484	1	34
1713	GO_ACTIN_FILAMENT_BINDING	0.000367579	0.00764441	-0.569806	-1.88276	1	36
161	GO_REGULATION_OF_HYDROLASE_ACTIVITY	0.000380952	0.0076792	0.355925	1.60634	1	297
458	GO_REGULATION_OF_ANATOMICAL_STRUCTURE_SIZE	0.000386922	0.00771829	-0.444159	-1.74939	1	89
236	GO_POSITIVE_REGULATION_OF_MAPK_CASCADE	0.00041365	0.00778747	0.574339	2.18533	1	93
328	GO_VESICLE_MEDIATED_TRANSPORT	0.000422922	0.00778747	-0.32598	-1.54023	1	318
737	GO_INFLAMMATORY_RESPONSE	0.000417885	0.00778747	0.590467	2.19508	1	83
774	GO_POSITIVE_REGULATION_OF_CELL_DEATH	0.000401929	0.00778747	0.436352	1.80969	1	161
825	GO_ACTIVATION_OF_IMMUNE_RESPONSE	0.000395648	0.00778747	-0.403626	-1.73955	1	154
1249	GO_RESPONSE_TO_TUMOR_NECROSIS_FACTOR	0.000419375	0.00778747	0.57935	2.127	1	77
1614	GO_CELL_PROJECTION	0.000421053	0.00778747	-0.353778	-1.66115	1	299
1746	GO_RNA_POLYMERASE_II_TRANSCRIPTION_FACTOR_ACTIVITY_SEQUENCE_SPECIFIC_DNA_BINDING	0.000413993	0.00778747	0.503144	1.93727	1	100
675	GO_GRANULOCYTE_MIGRATION	0.000455789	0.00831271	0.797126	2.1606	1	18
716	GO_EPHRIN_RECEPTOR_SIGNALING_PATHWAY	0.000540054	0.00966545	-0.634063	-1.91892	2	24
1036	GO_CELL_RECOGNITION	0.000537538	0.00966545	-0.647251	-1.86417	2	20
175	GO_NON_CANONICAL_WNT_SIGNALING_PATHWAY	0.000563063	0.00977431	-0.526329	-1.92389	2	59
224	GO_REGULATION_OF_CELLULAR_COMPONENT_SIZE	0.000573943	0.00977431	-0.473667	-1.83109	2	80
452	GO_REGULATION_OF_RESPONSE_TO_EXTERNAL_STIMULUS	0.000586969	0.00977431	0.388282	1.67262	2	206
661	GO_ELECTRON_TRANSPORT_CHAIN	0.000567537	0.00977431	-0.512427	-1.88155	2	61
1056	GO_POSITIVE_REGULATION_OF_TRANSCRIPTION_FROM_RNA_POLYMERASE_II_PROMOTER	0.000580159	0.00977431	0.374651	1.64187	2	233
1323	GO_REGULATION_OF_CELLULAR_AMINO_ACID_METABOLIC_PROCESS	0.000560015	0.00977431	-0.543724	-1.86067	2	43
1328	GO_CELLULAR_RESPONSE_TO_DNA_DAMAGE_STIMULUS	0.000583658	0.00977431	0.378148	1.64591	2	221
1564	GO_RESPIRATORY_CHAIN	0.000562114	0.00977431	-0.507286	-1.86033	2	60
320	GO_REGULATION_OF_IMMUNE_RESPONSE	0.00062383	0.00993673	-0.325323	-1.51822	2	281
361	GO_CARBOHYDRATE_DERIVATIVE_METABOLIC_PROCESS	0.000619451	0.00993673	-0.346213	-1.56963	2	228
642	GO_REGULATION_OF_RESPONSE_TO_WOUNDING	0.000629063	0.00993673	0.576545	2.1167	2	77
646	GO_G_PROTEIN_COUPLED_RECEPTOR_SIGNALING_PATHWAY	0.000633045	0.00993673	0.560984	2.03074	2	72
1293	GO_POSITIVE_REGULATION_OF_DEFENSE_RESPONSE	0.000618047	0.00993673	0.500742	1.99383	2	123
1321	GO_RESPONSE_TO_VIRUS	0.000625782	0.00993673	0.539658	2.01747	2	86
1636	GO_MITOCHONDRIAL_ENVELOPE	0.000627878	0.00993673	-0.33916	-1.5636	2	257
531	GO_POSITIVE_REGULATION_OF_LEUKOCYTE_MIGRATION	0.000674612	0.01041	0.727681	2.1033	2	24
783	GO_POSITIVE_REGULATION_OF_MYELOID_CELL_DIFFERENTIATION	0.000674612	0.01041	0.734745	2.12372	2	24
1366	GO_POSITIVE_REGULATION_OF_MYELOID_LEUKOCYTE_DIFFERENTIATION	0.000679502	0.01041	0.797475	2.08028	2	15
440	GO_DIGESTIVE_SYSTEM_DEVELOPMENT	0.000685871	0.0104242	0.787056	2.077	2	16
886	GO_CELLULAR_ALDEHYDE_METABOLIC_PROCESS	0.000715948	0.0107228	-0.667932	-1.89956	3	19
1606	GO_SARCOLEMMA	0.000716717	0.0107228	-0.639124	-1.84077	3	20
83	GO_NEGATIVE_REGULATION_OF_GENE_EXPRESSION	0.000752445	0.0108341	0.331382	1.54985	3	413
310	GO_REGULATION_OF_PROTEIN_POLYMERIZATION	0.000748923	0.0108341	-0.514135	-1.85017	3	55
358	GO_POSITIVE_REGULATION_OF_GENE_EXPRESSION	0.000747943	0.0108341	0.323937	1.51809	3	423
594	GO_OXIDATIVE_PHOSPHORYLATION	0.000749485	0.0108341	-0.494557	-1.81365	3	60
630	GO_REGULATION_OF_CELLULAR_KETONE_METABOLIC_PROCESS	0.000748923	0.0108341	-0.504687	-1.81617	3	55
822	GO_RESPONSE_TO_LIPID	0.000802085	0.0112886	0.416132	1.73691	3	168
1022	GO_REGULATION_OF_MULTI_ORGANISM_PROCESS	0.00080289	0.0112886	0.430724	1.78162	3	157
1680	GO_CYTOSKELETAL_PROTEIN_BINDING	0.00080289	0.0112886	-0.363928	-1.60304	3	182
1720	GO_REGULATORY_REGION_NUCLEIC_ACID_BINDING	0.000807591	0.0112886	0.436907	1.80313	3	155
167	GO_CELLULAR_RESPONSE_TO_ORGANIC_CYCLIC_COMPOUND	0.000831774	0.0113775	0.480735	1.86404	3	105
586	GO_REGULATION_OF_SYMBIOSIS_ENCOMPASSING_MUTUALISM_THROUGH_PARASITISM	0.000827301	0.0113775	0.495146	1.88401	3	93
1330	GO_REGULATION_OF_GTPASE_ACTIVITY	0.000823554	0.0113775	0.459847	1.85452	3	134
1561	GO_MITOCHONDRIAL_PART	0.000849077	0.0115318	-0.322108	-1.51633	3	311
1059	GO_POSITIVE_REGULATION_OF_ACTIN_FILAMENT_POLYMERIZATION	0.000895095	0.0120712	-0.621664	-1.85806	4	23
460	GO_POSITIVE_REGULATION_OF_CATALYTIC_ACTIVITY	0.000938791	0.0122644	0.326754	1.51567	4	380
626	GO_ANTIGEN_PROCESSING_AND_PRESENTATION_OF_PEPTIDE_ANTIGEN_VIA_MHC_CLASS_I	0.000936505	0.0122644	-0.495959	-1.79846	4	57
1105	GO_REGULATION_OF_PROTEIN_MODIFICATION_PROCESS	0.000941442	0.0122644	0.321525	1.50399	4	418
1403	GO_REGULATION_OF_TRANSCRIPTION_FROM_RNA_POLYMERASE_II_PROMOTER	0.000936505	0.0122644	0.324386	1.51874	4	420
1630	GO_PIGMENT_GRANULE	0.000938615	0.0122644	-0.499564	-1.80486	4	56
1638	GO_CELL_LEADING_EDGE	0.000970874	0.0125623	-0.42216	-1.67264	4	92
530	GO_RESPONSE_TO_BACTERIUM	0.00103864	0.0133489	0.494772	1.88995	4	95
473	GO_REGULATION_OF_HEMOPOIESIS	0.0010533	0.0134471	0.530394	1.95981	4	81
145	GO_CELLULAR_RESPONSE_TO_EXTERNAL_STIMULUS	0.0010609	0.0134544	0.550148	1.97136	4	68
381	GO_LEUKOCYTE_CHEMOTAXIS	0.00111832	0.0138792	0.712093	2.11232	4	27
1186	GO_RECEPTOR_MEDIATED_ENDOCYTOSIS	0.00111297	0.0138792	-0.541282	-1.8152	5	39
1381	GO_ANATOMICAL_STRUCTURE_HOMEOSTASIS	0.00112339	0.0138792	-0.493988	-1.77767	5	55
1696	GO_OXIDOREDUCTASE_ACTIVITY_ACTING_ON_NAD_P_H	0.001114	0.0138792	-0.536746	-1.80722	5	40
1877	GO_ENDOPEPTIDASE_ACTIVITY	0.00114635	0.0140722	-0.45542	-1.74376	5	76
1006	GO_REGULATION_OF_CELL_DEATH	0.00131852	0.0160825	0.325968	1.50906	6	373
568	GO_ANTIGEN_PROCESSING_AND_PRESENTATION	0.00135423	0.0163094	-0.42915	-1.69027	6	89
890	GO_REGULATION_OF_SMOOTH_MUSCLE_CELL_PROLIFERATION	0.0013587	0.0163094	0.70906	2.02976	5	23
1563	GO_CELL_SURFACE	0.00136266	0.0163094	-0.391817	-1.63482	6	125
1191	GO_PLATELET_DEGRANULATION	0.00143215	0.0170346	-0.6117	-1.82828	7	23
1880	GO_OXIDOREDUCTASE_ACTIVITY_ACTING_ON_NAD_P_H_QUINONE_OR_SIMILAR_COMPOUND_AS_ACCEPTOR	0.00146762	0.0173487	-0.548655	-1.80458	7	35
455	GO_LEUKOCYTE_MIGRATION	0.0014771	0.0173537	0.520689	1.88487	6	72
502	GO_POSITIVE_REGULATION_OF_MOLECULAR_FUNCTION	0.00149059	0.0174054	0.307415	1.44793	7	440
164	GO_CELLULAR_RESPONSE_TO_BIOTIC_STIMULUS	0.001507	0.0174903	0.6124	2.00471	6	43
278	GO_MODIFICATION_OF_MORPHOLOGY_OR_PHYSIOLOGY_OF_OTHER_ORGANISM	0.00153812	0.0176378	0.659772	2.06485	6	35
1893	GO_RECEPTOR_BINDING	0.00153257	0.0176378	0.348278	1.55682	7	276
107	GO_CELL_CHEMOTAXIS	0.00154765	0.0176413	0.677754	2.09547	6	33
1268	GO_NEGATIVE_REGULATION_OF_TRANSCRIPTION_FROM_RNA_POLYMERASE_II_PROMOTER	0.00157418	0.0178376	0.39339	1.67371	7	189
506	GO_DEFENSE_RESPONSE_TO_OTHER_ORGANISM	0.00165631	0.0186337	0.46768	1.80528	7	102
1081	GO_REGULATION_OF_SEQUENCE_SPECIFIC_DNA_BINDING_TRANSCRIPTION_FACTOR_ACTIVITY	0.00166389	0.0186337	0.493972	1.85743	7	88
194	GO_POSITIVE_REGULATION_OF_LOCOMOTION	0.00168067	0.0186737	0.500742	1.85513	7	82
476	GO_INNATE_IMMUNE_RESPONSE_ACTIVATING_CELL_SURFACE_RECEPTOR_SIGNALING_PATHWAY	0.00168697	0.0186737	-0.475468	-1.73184	8	58
1400	GO_REGULATION_OF_OSSIFICATION	0.00180343	0.0198025	0.68963	2.00622	7	25
1570	GO_TRANSPORTER_COMPLEX	0.00180963	0.0198025	-0.575714	-1.80041	9	28
1535	GO_ENDOPLASMIC_RETICULUM_LUMEN	0.00182615	0.0198698	-0.563793	-1.80396	9	31
1195	GO_CELLULAR_RESPONSE_TO_STRESS	0.00185701	0.0200914	0.306146	1.44787	9	460
668	GO_REGULATION_OF_RESPONSE_TO_STRESS	0.00187617	0.0201847	0.305911	1.435	9	428
1581	GO_CELL_CELL_JUNCTION	0.00189179	0.020239	-0.469666	-1.72454	9	61
1104	GO_RESPONSE_TO_TOXIC_SUBSTANCE	0.00192637	0.0204944	0.589463	1.98468	8	49
220	GO_RESPONSE_TO_TYPE_I_INTERFERON	0.00199291	0.0210853	0.65826	2.0221	8	32
58	GO_REGULATION_OF_FAT_CELL_DIFFERENTIATION	0.00203851	0.021216	0.733822	2.01721	8	19
848	GO_NEGATIVE_REGULATION_OF_DEPHOSPHORYLATION	0.00203851	0.021216	0.732648	2.01399	8	19
1679	GO_PEPTIDASE_REGULATOR_ACTIVITY	0.00202169	0.021216	-0.538357	-1.77884	10	36
191	GO_CELLULAR_RESPONSE_TO_EXTRACELLULAR_STIMULUS	0.00214961	0.0220134	0.571444	1.94237	9	52
438	GO_REGULATION_OF_LEUKOCYTE_DIFFERENTIATION	0.00213174	0.0220134	0.536763	1.89994	9	64
1795	GO_TRANSCRIPTION_FACTOR_ACTIVITY_RNA_POLYMERASE_II_CORE_PROMOTER_PROXIMAL_REGION_SEQUENCE_SPECIFIC_BINDING	0.0021427	0.0220134	0.553313	1.92521	9	58
35	GO_RESPONSE_TO_NITROGEN_COMPOUND	0.00218644	0.0222715	0.398632	1.67468	10	174
335	GO_REGULATION_OF_LEUKOCYTE_MIGRATION	0.00220946	0.022357	0.659516	2.01456	9	31
402	GO_CELL_MOTILITY	0.00221819	0.022357	0.402604	1.65235	10	149
158	GO_ANAPHASE_PROMOTING_COMPLEX_DEPENDENT_CATABOLIC_PROCESS	0.00224257	0.0224844	-0.497884	-1.72922	11	46
534	GO_APOPTOTIC_SIGNALING_PATHWAY	0.00228738	0.0226879	0.485513	1.82113	10	87
960	GO_POSITIVE_REGULATION_OF_PROTEIN_MODIFICATION_PROCESS	0.00229841	0.0226879	0.342965	1.53252	11	275
1350	GO_HEMOSTASIS	0.00229139	0.0226879	-0.443955	-1.69517	11	75
781	GO_PROTEIN_FOLDING	0.0023108	0.0226933	-0.41707	-1.63592	11	87
255	GO_DEFENSE_RESPONSE_TO_VIRUS	0.00236457	0.0228695	0.564923	1.9202	10	52
445	GO_TAXIS	0.00235395	0.0228695	0.54047	1.90046	10	62
795	GO_INTRINSIC_APOPTOTIC_SIGNALING_PATHWAY	0.00236457	0.0228695	0.564639	1.91924	10	52
272	GO_EXTRINSIC_APOPTOTIC_SIGNALING_PATHWAY	0.00247971	0.0237839	0.68233	1.98498	10	25
921	GO_RESPONSE_TO_DRUG	0.00248396	0.0237839	0.483664	1.82738	11	90
228	GO_SINGLE_ORGANISM_BIOSYNTHETIC_PROCESS	0.00249688	0.0237887	-0.307311	-1.421	11	263
90	GO_POSITIVE_REGULATION_OF_HEMOPOIESIS	0.00257345	0.0243968	0.572334	1.93402	11	50
670	GO_PHOSPHATE_CONTAINING_COMPOUND_METABOLIC_PROCESS	0.0026053	0.0245771	-0.276928	-1.36351	11	479
242	GO_REGULATION_OF_BODY_FLUID_LEVELS	0.00270793	0.0253943	-0.399486	-1.61628	13	103
244	GO_REGULATION_OF_DEFENSE_RESPONSE	0.00271845	0.0253943	0.354338	1.54445	13	225
1657	GO_PROTON_TRANSPORTING_ATP_SYNTHASE_COMPLEX	0.00286687	0.0266508	-0.609502	-1.75545	15	20
1856	GO_RECEPTOR_ACTIVITY	0.00291036	0.0269244	-0.379828	-1.57163	14	119
1768	GO_THREONINE_TYPE_PEPTIDASE_ACTIVITY	0.00304278	0.028014	-0.668848	-1.78478	16	15
129	GO_CELLULAR_RESPONSE_TO_LIPID	0.0030947	0.0283557	0.457652	1.76256	14	99
1290	GO_RESPONSE_TO_LIGHT_STIMULUS	0.00318066	0.0290046	0.536508	1.88575	14	61
1269	GO_SINGLE_ORGANISM_CATABOLIC_PROCESS	0.00321867	0.029145	-0.350125	-1.53093	15	172
1722	GO_TRANSCRIPTIONAL_ACTIVATOR_ACTIVITY_RNA_POLYMERASE_II_TRANSCRIPTION_REGULATORY_REGION_SEQUENCE_SPECIFIC_BINDING	0.0032265	0.029145	0.550829	1.86588	14	51
827	GO_POSITIVE_REGULATION_OF_PROTEIN_METABOLIC_PROCESS	0.00337711	0.0302204	0.310043	1.44515	17	396
1575	GO_LAMELLIPODIUM	0.00336637	0.0302204	-0.487529	-1.68518	17	45
1557	GO_EXTRACELLULAR_SPACE	0.00365038	0.0325138	0.392247	1.61452	17	153
745	GO_RESPONSE_TO_EXTRACELLULAR_STIMULUS	0.003772	0.0332875	0.476523	1.75241	17	78
1549	GO_VACUOLAR_LUMEN	0.0037594	0.0332875	-0.585218	-1.74913	20	23
1621	GO_ENVELOPE	0.00382003	0.0335567	-0.287785	-1.37644	17	356
1112	GO_TRANSMEMBRANE_RECEPTOR_PROTEIN_TYROSINE_KINASE_SIGNALING_PATHWAY	0.0039116	0.0342042	-0.360083	-1.53198	19	141
300	GO_INTRINSIC_APOPTOTIC_SIGNALING_PATHWAY_IN_RESPONSE_TO_DNA_DAMAGE	0.00402145	0.0350049	0.6404	1.91776	17	28
718	GO_RESPONSE_TO_OXYGEN_CONTAINING_COMPOUND	0.00404079	0.0350141	0.336116	1.49702	20	269
829	GO_NATURAL_KILLER_CELL_ACTIVATION	0.00447467	0.0385991	-0.654811	-1.74732	24	15
1331	GO_POST_EMBRYONIC_DEVELOPMENT	0.00453001	0.0387276	0.696603	1.9149	19	19
1715	GO_SERINE_HYDROLASE_ACTIVITY	0.00452407	0.0387276	-0.551612	-1.72503	24	28
1724	GO_PHOSPHATIDYLINOSITOL_PHOSPHATE_BINDING	0.00465866	0.0396504	-0.597421	-1.72066	25	20
389	GO_WOUND_HEALING	0.00483372	0.0408126	-0.388438	-1.55094	24	96
570	GO_CELL_REDOX_HOMEOSTASIS	0.00483784	0.0408126	-0.594637	-1.71264	26	20
170	GO_PLATELET_ACTIVATION	0.00486254	0.0408411	-0.481093	-1.66293	25	45
572	GO_POSITIVE_REGULATION_OF_CYTOSKELETON_ORGANIZATION	0.00507233	0.0424171	-0.477793	-1.67448	26	48
875	GO_SMALL_MOLECULE_CATABOLIC_PROCESS	0.00522681	0.0435188	-0.481203	-1.64672	27	43
1314	GO_POSITIVE_REGULATION_OF_NEURON_APOPTOTIC_PROCESS	0.00548697	0.0454872	0.731203	1.92961	23	16
153	GO_RESPONSE_TO_CORTICOSTEROID	0.00554447	0.0456033	0.6251	1.8835	24	29
1176	GO_PYRUVATE_METABOLIC_PROCESS	0.00554859	0.0456033	-0.647182	-1.72696	30	15
343	GO_REGULATION_OF_CELLULAR_AMINE_METABOLIC_PROCESS	0.00560643	0.0458817	-0.477499	-1.65842	29	46
318	GO_CELLULAR_RESPONSE_TO_OXYGEN_CONTAINING_COMPOUND	0.00575169	0.0466715	0.374096	1.57099	28	173
1807	GO_ENZYME_INHIBITOR_ACTIVITY	0.00572847	0.0466715	-0.420989	-1.60748	29	75
415	GO_REGULATION_OF_EPITHELIAL_CELL_DIFFERENTIATION	0.00588102	0.0475197	0.682848	1.89806	25	20
744	GO_LOCOMOTION	0.0059761	0.048085	0.367126	1.55157	29	182
1508	GO_BLOOD_MICROPARTICLE	0.00623441	0.0499536	-0.60944	-1.70999	34	18
c7	pathway	pval	padj	ES	NES	nMoreExtreme	size
2	KAECH_NAIVE_VS_DAY8_EFF_CD8_TCELL_DN	0.00019478	0.00902705	-0.473923	-1.9092	0	97
53	GSE10325_MYELOID_VS_LUPUS_MYELOID_DN	0.000208117	0.00902705	0.585185	2.18352	0	84
184	GSE13484_UNSTIM_VS_YF17D_VACCINE_STIM_PBMC_DN	0.00021106	0.00902705	0.638642	2.28674	0	68
194	GSE13485_DAY1_VS_DAY21_YF17D_VACCINE_PBMC_DN	0.000188929	0.00902705	-0.535971	-1.98722	0	60
198	GSE13485_DAY7_VS_DAY21_YF17D_VACCINE_PBMC_UP	0.000212314	0.00902705	0.671901	2.31434	0	54
220	GSE14000_UNSTIM_VS_4H_LPS_DC_TRANSLATED_RNA_DN	0.000216591	0.00902705	0.795385	2.61818	0	43
222	GSE14000_UNSTIM_VS_16H_LPS_DC_TRANSLATED_RNA_DN	0.000216357	0.00902705	0.769902	2.54742	0	44
224	GSE14000_UNSTIM_VS_4H_LPS_DC_DN	0.000209556	0.00902705	0.73455	2.6195	0	66
226	GSE14000_UNSTIM_VS_16H_LPS_DC_DN	0.000212314	0.00902705	0.651329	2.24348	0	54
319	GSE14769_UNSTIM_VS_20MIN_LPS_BMDM_DN	0.000213675	0.00902705	0.703001	2.40051	0	52
321	GSE14769_UNSTIM_VS_40MIN_LPS_BMDM_DN	0.00021173	0.00902705	0.731861	2.62769	0	69
323	GSE14769_UNSTIM_VS_60MIN_LPS_BMDM_DN	0.000210748	0.00902705	0.670196	2.46182	0	78
325	GSE14769_UNSTIM_VS_80MIN_LPS_BMDM_DN	0.00021173	0.00902705	0.72074	2.58776	0	69
477	GSE17721_CTRL_VS_PAM3CSK4_8H_BMDC_UP	0.000191205	0.00902705	-0.510024	-1.91983	0	66
769	GSE17974_0H_VS_72H_IN_VITRO_ACT_CD4_TCELL_UP	0.000212359	0.00902705	0.648875	2.27267	0	60
805	GSE17974_1H_VS_72H_UNTREATED_IN_VITRO_CD4_TCELL_DN	0.000190767	0.00902705	-0.56104	-2.11947	0	67
807	GSE17974_2H_VS_72H_UNTREATED_IN_VITRO_CD4_TCELL_DN	0.000190985	0.00902705	-0.497578	-1.90507	0	72
810	GSE17974_1.5H_VS_72H_IL4_AND_ANTI_IL12_ACT_CD4_TCELL_UP	0.000212314	0.00902705	0.657774	2.26568	0	54
818	GSE18791_CTRL_VS_NEWCASTLE_VIRUS_DC_2H_DN	0.000216967	0.00902705	0.843101	2.6896	0	37
820	GSE18791_CTRL_VS_NEWCASTLE_VIRUS_DC_4H_DN	0.000212811	0.00902705	0.710367	2.43822	0	53
822	GSE18791_CTRL_VS_NEWCASTLE_VIRUS_DC_6H_DN	0.00020903	0.00902705	0.677586	2.40783	0	64
824	GSE18791_CTRL_VS_NEWCASTLE_VIRUS_DC_8H_DN	0.000212495	0.00902705	0.710378	2.46125	0	56
826	GSE18791_CTRL_VS_NEWCASTLE_VIRUS_DC_10H_DN	0.00021106	0.00902705	0.733969	2.62807	0	68
828	GSE18791_CTRL_VS_NEWCASTLE_VIRUS_DC_12H_DN	0.000212314	0.00902705	0.730885	2.5175	0	54
830	GSE18791_CTRL_VS_NEWCASTLE_VIRUS_DC_14H_DN	0.000215796	0.00902705	0.833083	2.6478	0	36
832	GSE18791_CTRL_VS_NEWCASTLE_VIRUS_DC_16H_DN	0.000216403	0.00902705	0.788919	2.58443	0	42
836	GSE18791_UNSTIM_VS_NEWCATSLE_VIRUS_DC_2H_DN	0.000217865	0.00902705	0.762967	2.34255	0	30
838	GSE18791_UNSTIM_VS_NEWCATSLE_VIRUS_DC_6H_DN	0.000212314	0.00902705	0.670678	2.31012	0	54
840	GSE18791_UNSTIM_VS_NEWCATSLE_VIRUS_DC_10H_DN	0.000212811	0.00902705	0.746409	2.56193	0	53
842	GSE18791_UNSTIM_VS_NEWCATSLE_VIRUS_DC_18H_DN	0.000216403	0.00902705	0.74283	2.43345	0	42
915	GSE22886_TCELL_VS_BCELL_NAIVE_UP	0.00020028	0.00902705	-0.528097	-2.18217	0	116
916	GSE22886_CD8_TCELL_VS_BCELL_NAIVE_UP	0.000197863	0.00902705	-0.446806	-1.82261	0	106
939	GSE22886_DAY0_VS_DAY7_MONOCYTE_IN_CULTURE_DN	0.000188964	0.00902705	-0.549604	-1.99723	0	54
941	GSE22886_DAY1_VS_DAY7_MONOCYTE_IN_CULTURE_DN	0.000189897	0.00902705	-0.508595	-1.97635	0	77
963	GSE22886_NAIVE_CD8_TCELL_VS_MONOCYTE_UP	0.000190259	0.00902705	-0.536602	-2.0762	0	76
968	GSE22886_NAIVE_CD4_TCELL_VS_DC_DN	0.00018943	0.00902705	-0.52919	-2.01298	0	69
977	GSE22886_CTRL_VS_LPS_24H_DC_DN	0.000206996	0.00902705	0.587104	2.22604	0	92
992	GSE24081_CONTROLLER_VS_PROGRESSOR_HIV_SPECIFIC_CD8_TCELL_UP	0.000212947	0.00902705	0.668311	2.26794	0	50
1040	GSE24634_TEFF_VS_TCONV_DAY7_IN_CULTURE_UP	0.000186012	0.00902705	-0.575157	-1.97219	0	41
1086	GSE2706_UNSTIM_VS_2H_R848_DC_DN	0.000212495	0.00902705	0.767479	2.65909	0	56
1088	GSE2706_UNSTIM_VS_8H_R848_DC_DN	0.000212721	0.00902705	0.779035	2.63894	0	49
1090	GSE2706_UNSTIM_VS_2H_LPS_DC_DN	0.000213767	0.00902705	0.755642	2.60461	0	55
1094	GSE2706_UNSTIM_VS_2H_LPS_AND_R848_DC_DN	0.00021395	0.00902705	0.808991	2.80431	0	57
1097	GSE2706_R848_VS_LPS_2H_STIM_DC_DN	0.000218055	0.00902705	0.888625	2.66155	0	27
1100	GSE2706_R848_VS_R848_AND_LPS_2H_STIM_DC_DN	0.000216403	0.00902705	0.860634	2.81936	0	42
1215	GSE29615_CTRL_VS_DAY3_LAIV_IFLU_VACCINE_PBMC_UP	0.00020903	0.00902705	0.624258	2.21832	0	64
1222	GSE29617_CTRL_VS_TIV_FLU_VACCINE_PBMC_2008_UP	0.000210084	0.00902705	0.708011	2.53031	0	67
1223	GSE29617_CTRL_VS_TIV_FLU_VACCINE_PBMC_2008_DN	0.000191755	0.00902705	-0.547914	-2.13798	0	80
1224	GSE29617_CTRL_VS_DAY3_TIV_FLU_VACCINE_PBMC_2008_UP	0.000210128	0.00902705	0.601813	2.20037	0	75
1225	GSE29617_CTRL_VS_DAY3_TIV_FLU_VACCINE_PBMC_2008_DN	0.000194062	0.00902705	-0.565957	-2.24654	0	89
1226	GSE29617_CTRL_VS_DAY7_TIV_FLU_VACCINE_PBMC_2008_UP	0.000210837	0.00902705	0.768622	2.76989	0	70
1235	GSE29618_BCELL_VS_MDC_DN	0.000195695	0.00902705	-0.492686	-1.99057	0	99
1313	GSE31082_CD4_VS_CD8_SP_THYMOCYTE_DN	0.000187688	0.00902705	-0.544019	-2.00198	0	57
1651	GSE3982_EFF_MEMORY_VS_CENT_MEMORY_CD4_TCELL_UP	0.000188359	0.00902705	-0.544961	-2.01871	0	59
1805	GSE9006_TYPE_1_VS_TYPE_2_DIABETES_PBMC_AT_DX_UP	0.000200602	0.00902705	-0.511699	-2.1217	0	118
1836	GSE9988_ANTI_TREM1_VS_LPS_MONOCYTE_DN	0.000212314	0.00902705	0.667709	2.2999	0	54
1838	GSE9988_ANTI_TREM1_VS_LOW_LPS_MONOCYTE_DN	0.000212811	0.00902705	0.701297	2.40709	0	53
1840	GSE9988_ANTI_TREM1_VS_ANTI_TREM1_AND_LPS_MONOCYTE_DN	0.000216591	0.00902705	0.747478	2.46048	0	43
1841	GSE9988_ANTI_TREM1_VS_CTRL_TREATED_MONOCYTES_UP	0.000213675	0.00902705	0.665363	2.27199	0	52
1847	GSE9988_LPS_VS_CTRL_TREATED_MONOCYTE_UP	0.000213675	0.00902705	0.738608	2.5221	0	52
1849	GSE9988_LPS_VS_VEHICLE_TREATED_MONOCYTE_UP	0.000213584	0.00902705	0.733112	2.46063	0	47
1853	GSE9988_LOW_LPS_VS_CTRL_TREATED_MONOCYTE_UP	0.000212224	0.00902705	0.764212	2.58054	0	48
1855	GSE9988_LOW_LPS_VS_VEHICLE_TREATED_MONOCYTE_UP	0.000216357	0.00902705	0.730027	2.41549	0	44
1857	GSE9988_ANTI_TREM1_AND_LPS_VS_CTRL_TREATED_MONOCYTES_UP	0.000215285	0.00902705	0.749098	2.50314	0	46
1860	GSE9988_ANTI_TREM1_AND_LPS_VS_VEHICLE_TREATED_MONOCYTES_DN	0.000192308	0.00902705	-0.508325	-1.98707	0	81
1961	GSE2770_IL4_ACT_VS_ACT_CD4_TCELL_2H_UP	0.000194628	0.00902705	-0.48544	-1.92779	0	90
2030	GSE2405_0H_VS_9H_A_PHAGOCYTOPHILUM_STIM_NEUTROPHIL_DN	0.000205931	0.00902705	-0.431118	-1.88276	0	164
2198	GSE3039_NKT_CELL_VS_ALPHAALPHA_CD8_TCELL_DN	0.000189897	0.00902705	-0.500565	-1.94515	0	77
2357	GSE3920_UNTREATED_VS_IFNG_TREATED_ENDOTHELIAL_CELL_UP	0.000215796	0.00902705	0.743425	2.36284	0	36
2359	GSE3920_IFNA_VS_IFNG_TREATED_ENDOTHELIAL_CELL_UP	0.00021173	0.00902705	0.675444	2.42513	0	69
2365	GSE3920_UNTREATED_VS_IFNA_TREATED_FIBROBLAST_UP	0.000213767	0.00902705	0.732776	2.52579	0	55
2485	GSE9509_LPS_VS_LPS_AND_IL10_STIM_IL10_KO_MACROPHAGE_10MIN_UP	0.000217817	0.00902705	0.737001	2.27367	0	31
2611	GSE7219_WT_VS_NIK_NFKB2_KO_DC_UP	0.000210084	0.00902705	0.734997	2.62676	0	67
2616	GSE7219_UNSTIM_VS_LPS_AND_ANTI_CD40_STIM_NIK_NFKB2_KO_DC_DN	0.000210748	0.00902705	0.634687	2.33139	0	78
2821	GSE12392_WT_VS_IFNB_KO_CD8A_POS_SPLEEN_DC_UP	0.000189609	0.00902705	-0.556923	-2.06841	0	61
2899	GSE19923_WT_VS_HEB_AND_E2A_KO_DP_THYMOCYTE_DN	0.00020982	0.00902705	0.697082	2.52843	0	72
2901	GSE19923_HEB_KO_VS_HEB_AND_E2A_KO_DP_THYMOCYTE_DN	0.000210704	0.00902705	0.593103	2.1719	0	76
2902	GSE19923_WT_VS_HEB_AND_E2A_KO_DP_THYMOCYTE_UP	0.000192419	0.00902705	-0.496822	-1.95501	0	84
2976	GSE17322_CD103_POS_VS_CD11B_HIGH_LUNG_DC_UP	0.000191131	0.00902705	-0.506179	-1.89972	0	65
2978	GSE21678_WT_VS_FOXO1_FOXO3_KO_TREG_UP	0.000212495	0.00902705	0.660755	2.28932	0	56
3121	GSE21360_NAIVE_VS_QUATERNARY_MEMORY_CD8_TCELL_UP	0.000210482	0.00902705	0.65534	2.37011	0	71
3123	GSE21360_NAIVE_VS_QUATERNARY_MEMORY_CD8_TCELL_DN	0.000210748	0.00902705	0.588294	2.16097	0	78
3127	GSE21360_SECONDARY_VS_QUATERNARY_MEMORY_CD8_TCELL_UP	0.000215285	0.00902705	0.719251	2.4034	0	46
3140	GSE22140_HEALTHY_VS_ARTHRITIC_GERMFREE_MOUSE_CD4_TCELL_DN	0.000208899	0.00902705	0.672688	2.48789	0	80
3148	GSE19401_NAIVE_VS_IMMUNIZED_MOUSE_PLN_FOLLICULAR_DC_UP	0.000205592	0.00902705	0.624873	2.36431	0	90
3194	GSE21033_CTRL_VS_POLYIC_STIM_DC_12H_UP	0.000190985	0.00902705	-0.49413	-1.89187	0	72
3196	GSE21033_1H_VS_24H_POLYIC_STIM_DC_DN	0.000190949	0.00902705	-0.542754	-2.0894	0	74
3286	GSE23505_IL6_IL1_VS_IL6_IL1_TGFB_TREATED_CD4_TCELL_DN	0.000190223	0.00902705	-0.513016	-1.99763	0	78
3298	GSE23925_DARK_ZONE_VS_NAIVE_BCELL_DN	0.00021106	0.00902705	0.679352	2.4325	0	68
3300	GSE23925_LIGHT_ZONE_VS_NAIVE_BCELL_UP	0.000210837	0.00902705	0.674418	2.4304	0	70
3304	GSE16385_ROSIGLITAZONE_IFNG_TNF_VS_IL4_STIM_MACROPHAGE_UP	0.000213402	0.00902705	0.674869	2.34952	0	58
3564	GSE21063_CTRL_VS_ANTI_IGM_STIM_BCELL_NFATC1_KO_8H_UP	0.000210217	0.00902705	0.593517	2.18741	0	79
3603	GSE24574_BCL6_LOW_TFH_VS_TCONV_CD4_TCELL_DN	0.000188359	0.00902705	-0.558453	-2.06869	0	59
3789	GSE32986_CURDLAN_HIGHDOSE_VS_GMCSF_AND_CURDLAN_HIGHDOSE_STIM_DC_DN	0.00021106	0.00902705	0.60899	2.18056	0	68
3809	GSE35825_UNTREATED_VS_IFNA_STIM_MACROPHAGE_DN	0.000213584	0.00902705	0.707616	2.37505	0	47
3887	GSE36891_UNSTIM_VS_POLYIC_TLR3_STIM_PERITONEAL_MACROPHAGE_UP	0.000218675	0.00902705	0.826833	2.36997	0	22
3889	GSE36891_POLYIC_TLR3_VS_PAM_TLR2_STIM_PERITONEAL_MACROPHAGE_UP	0.000215796	0.00902705	0.791815	2.51663	0	36
3893	GSE37605_TREG_VS_TCONV_NOD_FOXP3_FUSION_GFP_UP	0.000217817	0.00902705	0.745248	2.29911	0	31
3932	GSE37301_COMMON_LYMPHOID_PROGENITOR_VS_PRO_BCELL_DN	0.000192419	0.00902705	-0.512322	-2.016	0	84
4007	GSE37533_PPARG2_FOXP3_VS_FOXP3_TRANSDUCED_CD4_TCELL_DN	0.000210217	0.00902705	0.59971	2.21024	0	79
4169	GSE40666_STAT1_KO_VS_STAT4_KO_CD8_TCELL_WITH_IFNA_STIM_90MIN_DN	0.000217817	0.00902705	0.808377	2.49387	0	31
4320	GSE24671_CTRL_VS_BAKIMULC_INFECTED_MOUSE_SPLENOCYTES_DN	0.000211506	0.00902705	0.665447	2.33685	0	61
4421	GSE42021_CD24INT_VS_CD24LOW_TCONV_THYMUS_DN	0.000212811	0.00902705	0.668005	2.29282	0	53
4430	GSE42021_CD24LO_TREG_VS_CD24LO_TCONV_THYMUS_DN	0.000193237	0.00902705	-0.513141	-2.05525	0	93
4431	GSE42021_TREG_PLN_VS_CD24HI_TREG_THYMUS_UP	0.000210128	0.00902705	0.658336	2.40703	0	75
4435	GSE42021_CD24HI_TREG_VS_CD24HI_TCONV_THYMUS_DN	0.000210837	0.00902705	0.649786	2.34164	0	70
4438	GSE27434_WT_VS_DNMT1_KO_TREG_UP	0.000192419	0.00902705	-0.524552	-2.06413	0	84
4439	GSE27434_WT_VS_DNMT1_KO_TREG_DN	0.000208117	0.00902705	0.615904	2.29815	0	84
4577	GSE46606_UNSTIM_VS_CD40L_IL2_IL5_1DAY_STIMULATED_IRF4HIGH_SORTED_BCELL_DN	0.000209864	0.00902705	0.657474	2.39882	0	74
4597	GSE46606_IRF4HIGH_VS_WT_CD40L_IL2_IL5_DAY3_STIMULATED_BCELL_DN	0.000189609	0.00902705	-0.546303	-2.02897	0	61
4621	GSE45837_WT_VS_GFI1_KO_PDC_DN	0.0002035	0.00902705	-0.526809	-2.23257	0	135
4628	GSE42088_UNINF_VS_LEISHMANIA_INF_DC_4H_DN	0.000197511	0.00902705	0.488508	1.97632	0	133
4651	GSE41176_WT_VS_TAK1_KO_ANTI_IGM_STIM_BCELL_3H_DN	0.000190949	0.00902705	-0.509325	-1.96072	0	74
4702	GSE45365_NK_CELL_VS_CD8A_DC_UP	0.00018997	0.00902705	-0.530441	-2.01078	0	68
45	GSE10325_LUPUS_CD4_TCELL_VS_LUPUS_MYELOID_UP	0.000384615	0.0115537	-0.48857	-1.90985	1	81
196	GSE13485_DAY3_VS_DAY7_YF17D_VACCINE_PBMC_DN	0.000433182	0.0115537	0.698044	2.29776	1	43
591	GSE17721_LPS_VS_PAM3CSK4_2H_BMDC_UP	0.000427168	0.0115537	0.683993	2.29576	1	47
754	GSE17974_0H_VS_0.5H_IN_VITRO_ACT_CD4_TCELL_DN	0.0004329	0.0115537	0.664455	2.14364	1	39
771	GSE17974_CTRL_VS_ACT_IL4_AND_ANTI_IL12_0.5H_CD4_TCELL_DN	0.000433934	0.0115537	0.718732	2.29285	1	37
773	GSE17974_CTRL_VS_ACT_IL4_AND_ANTI_IL12_1H_CD4_TCELL_DN	0.000433369	0.0115537	0.683156	2.13528	1	33
793	GSE17974_IL4_AND_ANTI_IL12_VS_UNTREATED_6H_ACT_CD4_TCELL_DN	0.000431593	0.0115537	0.664345	2.11149	1	36
797	GSE17974_IL4_AND_ANTI_IL12_VS_UNTREATED_24H_ACT_CD4_TCELL_DN	0.000433369	0.0115537	0.700455	2.18935	1	33
808	GSE17974_0.5H_VS_72H_IL4_AND_ANTI_IL12_ACT_CD4_TCELL_UP	0.000421408	0.0115537	0.575795	2.10852	1	76
811	GSE17974_1.5H_VS_72H_IL4_AND_ANTI_IL12_ACT_CD4_TCELL_DN	0.000377287	0.0115537	-0.570044	-2.02704	1	49
816	GSE18791_CTRL_VS_NEWCASTLE_VIRUS_DC_1H_DN	0.00043573	0.0115537	0.746442	2.26829	1	29
912	GSE22886_NAIVE_CD8_TCELL_VS_NKCELL_DN	0.000387147	0.0115537	-0.44592	-1.77711	1	91
1096	GSE2706_UNSTIM_VS_8H_LPS_AND_R848_DC_DN	0.000433182	0.0115537	0.654012	2.15282	1	43
1105	GSE2706_LPS_VS_R848_AND_LPS_8H_STIM_DC_DN	0.000439464	0.0115537	0.746692	2.19116	1	25
1219	GSE29615_DAY3_VS_DAY7_LAIV_FLU_VACCINE_PBMC_DN	0.000433934	0.0115537	0.676522	2.15819	1	37
1337	GSE3337_4H_VS_16H_IFNG_IN_CD8POS_DC_DN	0.000375657	0.0115537	-0.516437	-1.88806	1	55
1358	GSE34205_HEALTHY_VS_RSV_INF_INFANT_PBMC_UP	0.00038625	0.0115537	-0.459995	-1.84898	1	95
1406	GSE360_L_DONOVANI_VS_B_MALAYI_HIGH_DOSE_DC_UP	0.0004329	0.0115537	0.6689	2.15798	1	39
1463	GSE36392_TYPE_2_MYELOID_VS_EOSINOPHIL_IL25_TREATED_LUNG_DN	0.000431872	0.0115537	0.689109	2.23471	1	40
1534	GSE3982_DC_VS_MAC_LPS_STIM_DN	0.000431406	0.0115537	0.692091	2.22466	1	38
1686	GSE39820_TGFBETA3_IL6_VS_TGFBETA3_IL6_IL23A_TREATED_CD4_TCELL_DN	0.000377287	0.0115537	-0.5271	-1.87433	1	49
1783	GSE8515_CTRL_VS_IL1_4H_STIM_MAC_DN	0.000424448	0.0115537	0.601076	2.02967	1	48
1803	GSE9006_1MONTH_VS_4MONTH_POST_TYPE_1_DIABETES_DX_PBMC_UP	0.000433182	0.0115537	0.6747	2.22091	1	43
1822	GSE9650_NAIVE_VS_EFF_CD8_TCELL_DN	0.00038956	0.0115537	-0.455881	-1.83652	1	97
1823	GSE9650_NAIVE_VS_EXHAUSTED_CD8_TCELL_UP	0.000384837	0.0115537	-0.483465	-1.90245	1	84
1827	GSE9650_EFFECTOR_VS_EXHAUSTED_CD8_TCELL_UP	0.000386473	0.0115537	-0.456641	-1.82896	1	93
1839	GSE9988_ANTI_TREM1_VS_ANTI_TREM1_AND_LPS_MONOCYTE_UP	0.000386772	0.0115537	-0.458326	-1.83153	1	92
1859	GSE9988_ANTI_TREM1_AND_LPS_VS_VEHICLE_TREATED_MONOCYTES_UP	0.000431313	0.0115537	0.687414	2.16215	1	34
1893	GSE557_WT_VS_CIITA_KO_DC_UP	0.000376932	0.0115537	-0.549373	-1.96549	1	50
1944	GSE2770_TGFB_AND_IL4_VS_IL12_TREATED_ACT_CD4_TCELL_2H_DN	0.000426076	0.0115537	0.659032	2.24513	1	51
2060	GSE22601_IMMATURE_CD4_SINGLE_POSITIVE_VS_CD4_SINGLE_POSITIVE_THYMOCYTE_UP	0.000386772	0.0115537	-0.460639	-1.84077	1	92
2199	GSE3039_ALPHAALPHA_VS_ALPHABETA_CD8_TCELL_DN	0.000377287	0.0115537	-0.529439	-1.88265	1	49
2446	GSE7548_NAIVE_VS_DAY7_PCC_IMMUNIZATION_CD4_TCELL_DN	0.000416493	0.0115537	0.562137	2.08516	1	81
2480	GSE9601_NFKB_INHIBITOR_VS_PI3K_INHIBITOR_TREATED_HCMV_INF_MONOCYTE_DN	0.000427168	0.0115537	0.653192	2.19238	1	47
2503	GSE6674_ANTI_IGM_VS_CPG_STIM_BCELL_DN	0.000433182	0.0115537	0.644903	2.12283	1	43
2706	GSE14415_TCONV_VS_FOXP3_KO_INDUCED_TREG_DN	0.000380807	0.0115537	-0.501221	-1.86636	1	62
2722	GSE13547_CTRL_VS_ANTI_IGM_STIM_BCELL_2H_UP	0.000431313	0.0115537	0.680617	2.14077	1	34
2727	GSE13547_CTRL_VS_ANTI_IGM_STIM_ZFX_KO_BCELL_2H_UP	0.000380807	0.0115537	-0.50566	-1.88289	1	62
2827	GSE15735_CTRL_VS_HDAC_INHIBITOR_TREATED_CD4_TCELL_2H_DN	0.000375799	0.0115537	-0.547987	-1.98107	1	52
2885	GSE18281_CORTICAL_VS_MEDULLARY_THYMOCYTE_UP	0.000413907	0.0115537	0.525968	1.97606	1	87
2900	GSE19923_HEB_KO_VS_HEB_AND_E2A_KO_DP_THYMOCYTE_UP	0.000384246	0.0115537	-0.472505	-1.85559	1	83
3064	GSE21546_WT_VS_SAP1A_KO_AND_ELK1_KO_DP_THYMOCYTES_UP	0.000425622	0.0115537	0.636703	2.18538	1	53
3069	GSE21546_UNSTIM_VS_ANTI_CD3_STIM_ELK1_KO_DP_THYMOCYTES_UP	0.000427168	0.0115537	0.625708	2.10013	1	47
3111	GSE21927_SPLEEN_C57BL6_VS_4T1_TUMOR_BALBC_MONOCYTES_DN	0.00041511	0.0115537	0.52997	2.01579	1	94
3128	GSE21360_PRIMARY_VS_QUATERNARY_MEMORY_CD8_TCELL_UP	0.000432713	0.0115537	0.65836	2.17836	1	44
3142	GSE22140_GERMFREE_VS_SPF_ARTHRITIC_MOUSE_CD4_TCELL_UP	0.000424989	0.0115537	0.616163	2.13482	1	56
3145	GSE22140_GERMFREE_VS_SPF_MOUSE_CD4_TCELL_UP	0.000419727	0.0115537	0.570471	2.08139	1	74
3248	GSE22589_SIV_VS_HIV_AND_SIV_INFECTED_DC_UP	0.000431593	0.0115537	0.669686	2.12847	1	36
3302	GSE16385_UNTREATED_VS_12H_ROSIGLITAZONE_IFNG_TNF_TREATED_MACROPHAGE_UP	0.000431593	0.0115537	0.680828	2.16388	1	36
3428	GSE25085_FETAL_BM_VS_ADULT_BM_SP4_THYMIC_IMPLANT_UP	0.000423012	0.0115537	0.621798	2.18357	1	61
3543	GSE27241_CTRL_VS_DIGOXIN_TREATED_CD4_TCELL_IN_TH17_POLARIZING_CONDITIONS_UP	0.000423012	0.0115537	0.614399	2.15759	1	61
3546	GSE21063_CTRL_VS_ANTI_IGM_STIM_BCELL_8H_UP	0.000439464	0.0115537	0.76051	2.23171	1	25
3566	GSE21063_CTRL_VS_ANTI_IGM_STIM_BCELL_NFATC1_KO_3H_DN	0.000426167	0.0115537	0.625354	2.18066	1	59
3585	GSE28726_NAIVE_CD4_TCELL_VS_NAIVE_VA24NEG_NKTCELL_UP	0.000378072	0.0115537	-0.554523	-1.96128	1	48
3687	GSE26351_WNT_VS_BMP_PATHWAY_STIM_HEMATOPOIETIC_PROGENITORS_UP	0.00037679	0.0115537	-0.514166	-1.84831	1	51
3763	GSE27859_MACROPHAGE_VS_DC_UP	0.000431593	0.0115537	0.686231	2.18106	1	36
3895	GSE37605_C57BL6_VS_NOD_FOXP3_FUSION_GFP_TREG_DN	0.000424989	0.0115537	0.633682	2.19552	1	56
4009	GSE37533_PPARG1_FOXP3_VS_PPARG2_FOXP3_TRANSDUCED_CD4_TCELL_PIOGLITAZONE_TREATED_DN	0.000422297	0.0115537	0.573173	2.10169	1	77
4044	GSE38681_WT_VS_LYL1_KO_LYMPHOID_PRIMED_MULTIPOTENT_PROGENITOR_DN	0.000421674	0.0115537	0.595101	2.14457	1	70
4366	GSE41867_NAIVE_VS_DAY30_LCMV_CLONE13_EXHAUSTED_CD8_TCELL_UP	0.000430571	0.0115537	0.636589	2.12719	1	46
4405	GSE42021_TREG_VS_TCONV_PLN_UP	0.000416233	0.0115537	0.551967	2.05957	1	84
4413	GSE42021_CD24HI_VS_CD24LOW_TREG_THYMUS_DN	0.000426803	0.0115537	0.638381	2.22249	1	58
4419	GSE42021_CD24HI_VS_CD24LOW_TCONV_THYMUS_DN	0.000416927	0.0115537	0.560852	2.08795	1	83
4661	GSE45365_WT_VS_IFNAR_KO_CD8A_DC_UP	0.00037886	0.0115537	-0.500167	-1.90258	1	69
4684	GSE45365_CD8A_DC_VS_CD11B_DC_IFNAR_KO_MCMV_INFECTION_DN	0.000438982	0.0115537	0.812978	2.19898	1	17
50	GSE10325_CD4_TCELL_VS_LUPUS_CD4_TCELL_DN	0.000634518	0.0135904	0.604469	2.12272	2	61
118	GSE12845_IGD_POS_VS_NEG_BLOOD_BCELL_DN	0.000575264	0.0135904	-0.460567	-1.79715	2	80
197	GSE13485_DAY3_VS_DAY21_YF17D_VACCINE_PBMC_UP	0.000641849	0.0135904	0.617306	2.13985	2	57
264	GSE1432_CTRL_VS_IFNG_1H_MICROGLIA_DN	0.000636943	0.0135904	0.600946	2.06993	2	54
327	GSE14769_UNSTIM_VS_120MIN_LPS_BMDM_DN	0.00063925	0.0135904	0.614884	2.14415	2	59
438	GSE17721_CTRL_VS_LPS_1H_BMDC_DN	0.000641026	0.0135904	0.584956	1.99743	2	52
461	GSE17721_CTRL_VS_POLYIC_8H_BMDC_UP	0.000570451	0.0135904	-0.48296	-1.84121	2	70
556	GSE17721_PAM3CSK4_VS_CPG_2H_BMDC_DN	0.000639114	0.0135904	0.634383	2.16115	2	51
1025	GSE24634_NAIVE_CD4_TCELL_VS_DAY7_IL4_CONV_TREG_DN	0.000568828	0.0135904	-0.501474	-1.86248	2	61
1251	GSE29618_MONOCYTE_VS_MDC_DAY7_FLU_VACCINE_DN	0.000576923	0.0135904	-0.464465	-1.81562	2	81
1398	GSE360_DC_VS_MAC_B_MALAYI_LOW_DOSE_UP	0.000576923	0.0135904	-0.470906	-1.8408	2	81
1477	GSE36476_CTRL_VS_TSST_ACT_72H_MEMORY_CD4_TCELL_YOUNG_UP	0.000604839	0.0135904	0.46681	1.83104	2	111
1526	GSE3982_CTRL_VS_LPS_48H_DC_DN	0.000645856	0.0135904	0.594588	1.98684	2	46
1786	GSE8515_IL1_VS_IL6_4H_STIM_MAC_UP	0.000638162	0.0135904	0.62307	2.11062	2	49
1844	GSE9988_ANTI_TREM1_VS_VEHICLE_TREATED_MONOCYTES_DN	0.000569909	0.0135904	-0.484475	-1.83654	2	68
2203	GSE4748_CTRL_VS_LPS_STIM_DC_3H_UP	0.000640752	0.0135904	0.595877	2.00001	2	47
2367	GSE6092_CTRL_VS_BORRELIA_BIRGDOFERI_INF_ENDOTHELIAL_CELL_DN	0.000641026	0.0135904	0.60023	2.04958	2	52
2375	GSE6092_IFNG_VS_IFNG_AND_B_BURGDORFERI_INF_ENDOTHELIAL_CELL_DN	0.000639114	0.0135904	0.600347	2.0452	2	51
2378	GSE6259_33D1_POS_VS_DEC205_POS_FLT3L_INDUCED_SPLENIC_DC_UP	0.000646273	0.0135904	0.655315	2.07392	2	35
2444	GSE7509_DC_VS_MONOCYTE_WITH_FCGRIIB_STIM_DN	0.000633179	0.0135904	0.594759	2.12961	2	68
2452	GSE7348_UNSTIM_VS_LPS_STIM_MACROPHAGE_DN	0.000639114	0.0135904	0.59562	2.0291	2	51
2653	GSE12963_ENV_NEF_VS_ENV_NEF_AND_VPR_DEFICIENT_HIV1_INF_CD4_TCELL_DN	0.000547445	0.0135904	-0.684557	-1.986	2	20
2726	GSE13547_WT_VS_ZFX_KO_BCELL_UP	0.000638434	0.0135904	0.569417	1.95444	2	53
2795	GSE15624_CTRL_VS_3H_HALOFUGINONE_TREATED_CD4_TCELL_DN	0.000567108	0.0135904	-0.513729	-1.817	2	48
2796	GSE15624_CTRL_VS_3H_HALOFUGINONE_TREATED_CD4_TCELL_UP	0.000638842	0.0135904	0.624064	2.11779	2	50
2852	GSE17186_NAIVE_VS_CD21HIGH_TRANSITIONAL_BCELL_UP	0.00056391	0.0135904	-0.527879	-1.86033	2	47
2864	GSE19198_CTRL_VS_IL21_TREATED_TCELL_6H_UP	0.000572956	0.0135904	-0.475838	-1.82183	2	72
2876	GSE18281_SUBCAPSULAR_VS_CENTRAL_CORTICAL_REGION_OF_THYMUS_DN	0.000637078	0.0135904	0.600462	2.10311	2	60
2939	GSE19888_ADENOSINE_A3R_INH_VS_ACT_WITH_INHIBITOR_PRETREATMENT_IN_MAST_CELL_UP	0.000645856	0.0135904	0.606834	2.02776	2	46
3062	GSE21546_SAP1A_KO_VS_SAP1A_KO_AND_ELK1_KO_ANTI_CD3_STIM_DP_THYMOCYTES_DN	0.000565398	0.0135904	-0.51149	-1.82996	2	50
3132	GSE21360_NAIVE_VS_SECONDARY_MEMORY_CD8_TCELL_DN	0.000638434	0.0135904	0.623174	2.13895	2	53
3152	GSE19401_UNSTIM_VS_RETINOIC_ACID_STIM_FOLLICULAR_DC_DN	0.000635189	0.0135904	0.593549	2.13109	2	69
3171	GSE22033_UNTREATED_VS_ROSIGLITAZONE_TREATED_MEF_DN	0.000638162	0.0135904	0.628642	2.1295	2	49
3466	GSE19941_LPS_VS_LPS_AND_IL10_STIM_IL10_KO_MACROPHAGE_UP	0.000557621	0.0135904	-0.547742	-1.90858	2	44
3628	GSE22025_UNTREATED_VS_TGFB1_AND_PROGESTERONE_TREATED_CD4_TCELL_UP	0.000549853	0.0135904	-0.677457	-1.90582	2	18
3739	GSE33424_CD161_INT_VS_NEG_CD8_TCELL_UP	0.000628667	0.0135904	0.589031	2.10056	2	66
3744	GSE26030_TH1_VS_TH17_DAY5_POST_POLARIZATION_UP	0.000636943	0.0135904	0.615032	2.11845	2	54
3765	GSE27859_MACROPHAGE_VS_CD11C_INT_F480_HI_MACROPHAGE_UP	0.000638434	0.0135904	0.557704	1.91423	2	53
3812	GSE34156_UNTREATED_VS_6H_NOD2_AND_TLR1_TLR2_LIGAND_TREATED_MONOCYTE_DN	0.000639114	0.0135904	0.614367	2.09296	2	51
3934	GSE37301_COMMON_LYMPHOID_PROGENITOR_VS_CD4_TCELL_DN	0.000572082	0.0135904	-0.474721	-1.82417	2	73
4050	GSE36527_CD69_NEG_VS_POS_TREG_CD62L_LOS_KLRG1_NEG_UP	0.000641026	0.0135904	0.583404	1.99213	2	52
4081	GSE35685_CD34POS_CD38NEG_VS_CD34POS_CD10POS_BONE_MARROW_DN	0.000630385	0.0135904	0.557571	2.03861	2	75
4415	GSE42021_CD24INT_VS_CD24LOW_TREG_THYMUS_DN	0.000641026	0.0135904	0.59959	2.0474	2	52
4595	GSE46606_IRF4MID_VS_WT_CD40L_IL2_IL5_DAY1_STIMULATED_BCELL_DN	0.000641026	0.0135904	0.620719	2.11955	2	52
4601	GSE46606_IRF4_KO_VS_WT_UNSTIM_BCELL_DN	0.000649773	0.0135904	0.624419	2.05541	2	43
4632	GSE41176_UNSTIM_VS_ANTI_IGM_STIM_BCELL_3H_UP	0.000649351	0.0135904	0.652211	2.10414	2	39
1048	GSE24634_IL4_VS_CTRL_TREATED_NAIVE_CD4_TCELL_DAY7_UP	0.000743356	0.0154107	-0.556846	-1.92048	3	42
4094	GSE40274_CTRL_VS_GATA1_TRANSDUCED_ACTIVATED_CD4_TCELL_UP	0.000743218	0.0154107	-0.559013	-1.89385	3	39
1943	GSE2770_TGFB_AND_IL4_VS_IL12_TREATED_ACT_CD4_TCELL_2H_UP	0.000752445	0.0155307	-0.49311	-1.82049	3	58
3	KAECH_NAIVE_VS_DAY15_EFF_CD8_TCELL_UP	0.00076176	0.01561	-0.481573	-1.83863	3	71
1850	GSE9988_LPS_VS_VEHICLE_TREATED_MONOCYTE_DN	0.000762922	0.01561	-0.47036	-1.81463	3	75
1438	GSE360_L_DONOVANI_VS_B_MALAYI_LOW_DOSE_MAC_UP	0.000768492	0.0156559	-0.454488	-1.78483	3	83
961	GSE22886_NAIVE_CD8_TCELL_VS_DC_UP	0.00077912	0.015804	-0.437362	-1.76572	3	98
7	KAECH_DAY8_EFF_VS_DAY15_EFF_CD8_TCELL_UP	0.00078416	0.015838	-0.417211	-1.6882	3	100
178	GSE13484_3H_UNSTIM_VS_YF17D_VACCINE_STIM_PBMC_DN	0.000846024	0.0162364	0.578556	2.03172	3	61
698	GSE17721_0.5H_VS_4H_LPS_BMDC_DN	0.000865614	0.0162364	0.633223	2.07438	3	42
834	GSE18791_CTRL_VS_NEWCASTLE_VIRUS_DC_18H_DN	0.000865426	0.0162364	0.607864	2.01128	3	44
2032	GSE2405_0H_VS_24H_A_PHAGOCYTOPHILUM_STIM_NEUTROPHIL_UP	0.000824742	0.0162364	-0.389108	-1.691	3	159
2054	GSE22601_IMMATURE_CD4_SINGLE_POSITIVE_VS_CD8_SINGLE_POSITIVE_THYMOCYTE_DN	0.000840689	0.0162364	0.559944	2.03574	3	73
2066	GSE8835_CD4_VS_CD8_TCELL_CLL_PATIENT_UP	0.000850883	0.0162364	0.583297	1.97589	3	49
2458	GSE7768_OVA_ALONE_VS_OVA_WITH_LPS_IMMUNIZED_MOUSE_WHOLE_SPLEEN_6H_DN	0.000852152	0.0162364	0.568872	1.93797	3	51
2806	GSE9960_GRAM_NEG_VS_GRAM_NEG_AND_POS_SEPSIS_PBMC_UP	0.000863185	0.0162364	0.636507	2.02302	3	36
2932	GSE19888_ADENOSINE_A3R_INH_PRETREAT_AND_ACT_BY_A3R_VS_A3R_INH_AND_TCELL_MEMBRANES_ACT_MAST_CELL_UP	0.000839454	0.0162364	0.550467	2.0084	3	74
3155	GSE19401_PLN_VS_PEYERS_PATCH_FOLLICULAR_DC_DN	0.000840513	0.0162364	0.555985	2.03281	3	75
3246	GSE22589_HIV_VS_HIV_AND_SIV_INFECTED_DC_UP	0.000855066	0.0162364	0.576615	1.98752	3	55
3791	GSE32986_CURDLAN_LOWDOSE_VS_CURDLAN_HIGHDOSE_STIM_DC_DN	0.000855798	0.0162364	0.580336	2.0117	3	57
3805	GSE34392_ST2_KO_VS_WT_DAY8_LCMV_EFFECTOR_CD8_TCELL_DN	0.000865988	0.0162364	0.5897	1.95972	3	45
3814	GSE34156_UNTREATED_VS_6H_NOD2_LIGAND_TREATED_MONOCYTE_DN	0.000854336	0.0162364	0.581229	1.95085	3	47
3950	GSE37301_MULTIPOTENT_PROGENITOR_VS_LYMPHOID_PRIMED_MPP_DN	0.000849257	0.0162364	0.559039	1.92559	3	54
4005	GSE37533_PPARG1_FOXP3_VS_FOXP3_TRANSDUCED_CD4_TCELL_DN	0.000828672	0.0162364	0.501692	1.90392	3	93
4019	GSE37534_UNTREATED_VS_ROSIGLITAZONE_TREATED_CD4_TCELL_PPARG1_AND_FOXP3_TRASDUCED_DN	0.000839454	0.0162364	0.582528	2.06322	3	63
4501	GSE46242_CTRL_VS_EGR2_DELETED_ANERGIC_TH1_CD4_TCELL_DN	0.000852152	0.0162364	0.576873	1.96523	3	51
4246	GSE11961_MARGINAL_ZONE_BCELL_VS_PLASMA_CELL_DAY7_DN	0.000938438	0.017525	-0.488603	-1.79805	4	57
2177	GSE3039_NKT_CELL_VS_B2_BCELL_UP	0.000943218	0.0175446	-0.506055	-1.7995	4	49
4545	GSE44649_NAIVE_VS_ACTIVATED_CD8_TCELL_UP	0.000956023	0.0177128	-0.482501	-1.81622	4	66
39	GSE10325_CD4_TCELL_VS_MYELOID_UP	0.000962649	0.0177509	-0.449717	-1.76166	4	82
4434	GSE42021_CD24HI_TREG_VS_CD24HI_TCONV_THYMUS_UP	0.000965624	0.0177509	-0.434075	-1.74479	4	95
192	GSE13485_DAY1_VS_DAY7_YF17D_VACCINE_PBMC_DN	0.00106883	0.0182906	0.564683	1.94639	4	55
804	GSE17974_1H_VS_72H_UNTREATED_IN_VITRO_CD4_TCELL_UP	0.00105108	0.0182906	0.53773	1.98181	4	79
940	GSE22886_DAY1_VS_DAY7_MONOCYTE_IN_CULTURE_UP	0.0010491	0.0182906	0.535608	1.94274	4	72
1024	GSE24634_NAIVE_CD4_TCELL_VS_DAY7_IL4_CONV_TREG_UP	0.0010445	0.0182906	0.535883	1.98193	4	80
1522	GSE3982_CTRL_VS_LPS_4H_MAC_DN	0.00105241	0.0182906	0.552572	1.99844	4	71
2482	GSE9316_IL6_KO_VS_IFNG_KO_INVIVO_EXPANDED_CD4_TCELL_DN	0.00105753	0.0182906	0.569384	1.99951	4	61
2873	GSE19198_CTRL_VS_IL21_TREATED_TCELL_24H_UP	0.00106701	0.0182906	0.571424	1.98938	4	58
2941	GSE19888_ADENOSINE_A3R_INH_VS_TCELL_MEMBRANES_ACT_MAST_CELL_UP	0.0010618	0.0182906	0.560385	1.96274	4	60
3072	GSE21546_WT_VS_SAP1A_KO_DP_THYMOCYTES_UP	0.00104123	0.0182906	0.527494	1.95665	4	81
3130	GSE21360_NAIVE_VS_PRIMARY_MEMORY_CD8_TCELL_DN	0.00106112	0.0182906	0.575735	1.9441	4	48
3167	GSE20152_SPHK1_KO_VS_WT_HTNFA_OVERXPRESS_ANKLE_UP	0.00104515	0.0182906	0.545783	1.93946	4	64
3811	GSE35825_IFNA_VS_IFNG_STIM_MACROPHAGE_UP	0.00106112	0.0182906	0.569778	1.92399	4	48
4014	GSE37534_UNTREATED_VS_GW1929_TREATED_CD4_TCELL_PPARG1_AND_FOXP3_TRASDUCED_UP	0.00104932	0.0182906	0.545313	1.93141	4	63
4046	GSE36527_CD62L_HIGH_VS_CD62L_LOW_TREG_CD69_NEG_KLRG1_NEG_UP	0.0010491	0.0182906	0.545696	1.97933	4	72
4403	GSE42021_TREG_PLN_VS_TREG_PRECURSORS_THYMUS_DN	0.00103993	0.0182906	0.535645	1.99192	4	82
4433	GSE42021_TREG_PLN_VS_CD24INT_TREG_THYMUS_UP	0.00105241	0.0182906	0.536784	1.94134	4	71
4525	GSE43863_DAY6_EFF_VS_DAY150_MEM_TFH_CD4_TCELL_UP	0.00105419	0.0182906	0.546952	1.97105	4	70
4562	GSE42724_NAIVE_BCELL_VS_PLASMABLAST_UP	0.00105419	0.0182906	0.559386	2.01586	4	70
4585	GSE46606_DAY1_VS_DAY3_CD40L_IL2_IL5_STIMULATED_IRF4HIGH_BCELL_DN	0.00104932	0.0182906	0.559494	1.98163	4	63
1369	GSE360_CTRL_VS_T_GONDII_DC_DN	0.00108178	0.0183323	0.591164	1.95602	4	44
2914	GSE18893_TCONV_VS_TREG_24H_CULTURE_DN	0.00107712	0.0183323	0.635214	2.0103	4	35
4534	GSE43863_TFH_VS_LY6C_INT_CXCR5POS_MEMORY_CD4_TCELL_UP	0.00108295	0.0183323	0.60132	1.97937	4	43
3891	GSE37605_FOXP3_FUSION_GFP_VS_IRES_GFP_TREG_C57BL6_UP	0.00108932	0.0183741	0.67843	2.06162	4	29
1959	GSE2770_UNTREATED_VS_IL12_TREATED_ACT_CD4_TCELL_2H_DN	0.00113357	0.0190521	-0.483306	-1.79195	5	60
495	GSE17721_CTRL_VS_CPG_12H_BMDC_UP	0.00114242	0.0190647	-0.480687	-1.7899	5	62
1347	GSE339_CD4POS_VS_CD8POS_DC_IN_CULTURE_DN	0.00115053	0.0190647	-0.454281	-1.77262	5	80
2027	GSE2405_HEAT_KILLED_LYSATE_VS_LIVE_A_PHAGOCYTOPHILUM_STIM_NEUTROPHIL_9H_DN	0.00114723	0.0190647	-0.465691	-1.75295	5	66
2851	GSE17186_NAIVE_VS_CD21LOW_TRANSITIONAL_BCELL_DN	0.00114569	0.0190647	-0.457822	-1.76245	5	74
1376	GSE360_CTRL_VS_L_DONOVANI_MAC_UP	0.00116054	0.0191632	-0.440314	-1.7428	5	87
189	GSE13485_CTRL_VS_DAY7_YF17D_VACCINE_PBMC_DN	0.0012837	0.0202043	0.560285	1.94219	5	57
681	GSE17721_LPS_VS_GARDIQUIMOD_2H_BMDC_UP	0.00125786	0.0202043	0.545395	1.94093	5	65
685	GSE17721_LPS_VS_GARDIQUIMOD_6H_BMDC_UP	0.00127038	0.0202043	0.526094	1.8889	5	69
780	GSE17974_CTRL_VS_ACT_IL4_AND_ANTI_IL12_12H_CD4_TCELL_UP	0.00126289	0.0202043	0.523266	1.89245	5	71
786	GSE17974_CTRL_VS_ACT_IL4_AND_ANTI_IL12_72H_CD4_TCELL_UP	0.00126289	0.0202043	0.527473	1.90766	5	71
1232	GSE29618_BCELL_VS_PDC_UP	0.00125078	0.0202043	0.509815	1.89795	5	83
1375	GSE360_CTRL_VS_M_TUBERCULOSIS_DC_DN	0.00127416	0.0202043	0.53743	1.88234	5	60
1812	GSE9037_CTRL_VS_LPS_1H_STIM_IRAK4_KO_BMDM_DN	0.0012837	0.0202043	0.561412	1.9461	5	57
2697	GSE14415_INDUCED_TREG_VS_FOXP3_KO_INDUCED_TREG_IL2_CULTURE_UP	0.00128041	0.0202043	0.554745	1.93131	5	58
3288	GSE23505_IL6_IL1_IL23_VS_IL6_IL1_TGFB_TREATED_CD4_TCELL_UP	0.00127497	0.0202043	0.546463	1.89333	5	56
3797	GSE26343_UNSTIM_VS_LPS_STIM_NFAT5_KO_MACROPHAGE_DN	0.00127038	0.0202043	0.522551	1.87618	5	69
3948	GSE37301_HEMATOPOIETIC_STEM_CELL_VS_RAG2_KO_NK_CELL_DN	0.00125892	0.0202043	0.520587	1.88825	5	72
4377	GSE36826_WT_VS_IL1R_KO_SKIN_STAPH_AUREUS_INF_DN	0.00127497	0.0202043	0.546846	1.89466	5	56
4437	GSE42021_TCONV_PLN_VS_TREG_PRECURSORS_THYMUS_DN	0.00127038	0.0202043	0.521432	1.87216	5	69
3157	GSE19401_UNSTIM_VS_PAM2CSK4_STIM_FOLLICULAR_DC_UP	0.00129422	0.0202958	0.623814	2.00519	5	38
3978	GSE32901_NAIVE_VS_TH1_CD4_TCELL_DN	0.00129814	0.0202958	0.580106	1.91944	5	44
29	GSE10239_MEMORY_VS_KLRG1HIGH_EFF_CD8_TCELL_UP	0.0013153	0.0204283	-0.497587	-1.79887	6	52
3133	GSE21360_SECONDARY_VS_QUATERNARY_MEMORY_CD8_TCELL_DN	0.0013153	0.0204283	-0.494281	-1.78692	6	52
4619	GSE45881_CXCR6HI_VS_CXCR1LO_COLONIC_LAMINA_PROPRIA_DN	0.00132275	0.0204765	-0.492252	-1.78881	6	54
1027	GSE24634_NAIVE_CD4_TCELL_VS_DAY10_IL4_CONV_TREG_DN	0.00132727	0.0204791	-0.478847	-1.77844	6	61
3838	GSE30971_CTRL_VS_LPS_STIM_MACROPHAGE_WBP7_HET_4H_DN	0.00134151	0.0206312	-0.468238	-1.75059	6	64
183	GSE13484_UNSTIM_VS_YF17D_VACCINE_STIM_PBMC_UP	0.00136346	0.0209005	-0.424959	-1.71195	6	97
951	GSE22886_NAIVE_TCELL_VS_MONOCYTE_UP	0.00152788	0.0218548	-0.463102	-1.77307	7	72
981	GSE22886_NAIVE_CD4_TCELL_VS_48H_ACT_TH1_DN	0.00152788	0.0218548	-0.461995	-1.76884	7	72
1233	GSE29618_BCELL_VS_PDC_DN	0.00152207	0.0218548	-0.451181	-1.74569	7	76
1429	GSE360_HIGH_DOSE_B_MALAYI_VS_M_TUBERCULOSIS_DC_DN	0.00146689	0.0218548	0.521561	1.85995	6	66
1445	GSE360_L_MAJOR_VS_B_MALAYI_HIGH_DOSE_MAC_DN	0.00152759	0.0218548	-0.459691	-1.71421	7	63
1771	GSE7852_THYMUS_VS_FAT_TREG_DN	0.00149573	0.0218548	0.552339	1.88605	6	52
1856	GSE9988_LOW_LPS_VS_VEHICLE_TREATED_MONOCYTE_DN	0.00152207	0.0218548	-0.454055	-1.75681	7	76
2068	GSE8835_HEALTHY_VS_CLL_CD4_TCELL_UP	0.00151057	0.0218548	0.62441	1.98457	6	36
2700	GSE14415_INDUCED_TREG_VS_TCONV_UP	0.00150489	0.0218548	-0.476461	-1.75903	7	58
2708	GSE14415_INDUCED_VS_NATURAL_TREG_DN	0.00151172	0.0218548	-0.486439	-1.76769	7	54
2777	GSE12198_CTRL_VS_LOW_IL2_STIM_NK_CELL_UP	0.00151976	0.0218548	-0.464051	-1.75911	7	68
2800	GSE9960_HEALTHY_VS_GRAM_POS_SEPSIS_PBMC_DN	0.00149765	0.0218548	0.550429	1.90803	6	57
3021	GSE21670_UNTREATED_VS_TGFB_TREATED_STAT3_KO_CD4_TCELL_DN	0.00148211	0.0218548	0.516252	1.85356	6	69
3022	GSE21670_IL6_VS_TGFB_AND_IL6_TREATED_CD4_TCELL_UP	0.00152759	0.0218548	-0.462213	-1.72361	7	63
3074	GSE21546_ELK1_KO_VS_SAP1A_KO_AND_ELK1_KO_DP_THYMOCYTES_UP	0.00146905	0.0218548	0.516357	1.88395	6	74
3138	GSE22140_GERMFREE_VS_SPF_MOUSE_CD4_TCELL_DN	0.0014709	0.0218548	0.522155	1.90912	6	75
3839	GSE30971_CTRL_VS_LPS_STIM_MACROPHAGE_WBP7_HET_2H_UP	0.00150797	0.0218548	0.615455	1.94777	6	35
3918	GSE37301_MULTIPOTENT_PROGENITOR_VS_GRAN_MONO_PROGENITOR_DN	0.00149573	0.0218548	0.54942	1.87608	6	52
4401	GSE41978_ID2_KO_VS_BIM_KO_KLRG1_LOW_EFFECTOR_CD8_TCELL_UP	0.00145591	0.0218548	0.509817	1.89588	6	82
4528	GSE43863_TFH_VS_LY6C_INT_CXCR5POS_EFFECTOR_CD4_TCELL_DN	0.00151057	0.0218548	0.616482	1.95937	6	36
4552	GSE44649_WT_VS_MIR155_KO_NAIVE_CD8_TCELL_DN	0.00147368	0.0218548	0.539249	1.90199	6	62
4701	GSE45365_NK_CELL_VS_CD11B_DC_DN	0.00148211	0.0218548	0.515686	1.85153	6	69
129	GSE12845_IGD_NEG_BLOOD_VS_DARKZONE_GC_TONSIL_BCELL_UP	0.00153846	0.0219394	-0.437075	-1.70855	7	81
407	GSE15930_STIM_VS_STIM_AND_IFNAB_48H_CD8_T_CELL_UP	0.00156832	0.0222976	-0.411489	-1.66504	7	100
1830	GSE9650_EFFECTOR_VS_MEMORY_CD8_TCELL_DN	0.00164982	0.0233858	0.488247	1.84144	7	89
402	GSE15930_STIM_VS_STIM_AND_IFNAB_24H_CD8_T_CELL_DN	0.00170177	0.0233895	0.563771	1.90975	7	49
564	GSE17721_PAM3CSK4_VS_CPG_12H_BMDC_DN	0.00167224	0.0233895	0.524539	1.86397	7	64
635	GSE17721_PAM3CSK4_VS_GADIQUIMOD_12H_BMDC_UP	0.00170908	0.0233895	-0.449552	-1.74692	8	77
721	GSE17721_0.5H_VS_8H_PAM3CSK4_BMDC_UP	0.00170973	0.0233895	-0.457255	-1.73335	8	68
802	GSE17974_0.5H_VS_72H_UNTREATED_IN_VITRO_CD4_TCELL_UP	0.00168173	0.0233895	0.522405	1.92533	7	79
985	GSE22886_NAIVE_CD4_TCELL_VS_48H_ACT_TH2_DN	0.00169555	0.0233895	-0.488054	-1.75444	8	51
1227	GSE29617_CTRL_VS_DAY7_TIV_FLU_VACCINE_PBMC_2008_DN	0.00168919	0.0233895	-0.478115	-1.75945	8	57
1378	GSE360_CTRL_VS_L_MAJOR_MAC_UP	0.00170908	0.0233895	-0.446798	-1.73622	8	77
1431	GSE360_LOW_DOSE_B_MALAYI_VS_M_TUBERCULOSIS_DC_DN	0.00169384	0.0233895	0.511591	1.83683	7	69
2666	GSE13522_CTRL_VS_T_CRUZI_Y_STRAIN_INF_SKIN_BALBC_MOUSE_UP	0.00170132	0.0233895	-0.500024	-1.76852	8	48
3695	GSE29164_DAY3_VS_DAY7_UNTREATED_MELANOMA_DN	0.00169619	0.0233895	-0.487208	-1.74308	8	50
4668	GSE45365_HEALTHY_VS_MCMV_INFECTION_CD8A_DC_IFNAR_KO_DN	0.00168599	0.0233895	0.502421	1.84554	7	78
9	KAECH_DAY8_EFF_VS_MEMORY_CD8_TCELL_UP	0.00171592	0.0234061	-0.437017	-1.70401	8	79
416	GSE15930_STIM_VS_STIM_AND_TRICHOSTATINA_72H_CD8_T_CELL_DN	0.00172749	0.0234862	0.597579	1.93789	7	40
4052	GSE33162_UNTREATED_VS_4H_LPS_STIM_HDAC3_KO_MACROPHAGE_UP	0.00173177	0.0234862	-0.438489	-1.72547	8	84
37	GSE10325_CD4_TCELL_VS_BCELL_UP	0.00174656	0.0236186	-0.427835	-1.69827	8	89
3584	GSE28726_ACT_CD4_TCELL_VS_ACT_VA24NEG_NKTCELL_DN	0.00178678	0.0240933	0.434962	1.73875	8	123
1187	GSE27786_NKCELL_VS_MONO_MAC_DN	0.00184809	0.0248489	-0.566279	-1.82251	9	31
1366	GSE360_CTRL_VS_L_MAJOR_DC_UP	0.00188573	0.0250645	-0.485782	-1.76041	9	53
2511	GSE6674_CPG_VS_CPG_AND_ANTI_IGM_STIM_BCELL_DN	0.00189076	0.0250645	0.514733	1.83957	8	67
2618	GSE7219_WT_VS_NIK_NFKB2_KO_LPS_AND_ANTI_CD40_STIM_DC_DN	0.0018797	0.0250645	-0.497343	-1.75272	9	47
3181	GSE20500_RETINOIC_ACID_VS_RARA_ANTAGONIST_TREATED_CD4_TCELL_DN	0.00188127	0.0250645	0.518381	1.84209	8	64
3234	GSE20754_WT_VS_TCF1_KO_MEMORY_CD8_TCELL_UP	0.00188009	0.0250645	0.505252	1.86864	8	80
3711	GSE23568_CTRL_VS_ID3_TRANSDUCED_CD8_TCELL_DN	0.00190694	0.0251951	-0.454599	-1.74685	9	73
4184	GSE20727_CTRL_VS_ROS_INHIBITOR_TREATED_DC_DN	0.00191131	0.0251951	-0.464866	-1.74466	9	65
1829	GSE9650_EFFECTOR_VS_MEMORY_CD8_TCELL_UP	0.00192419	0.0252235	-0.43324	-1.70481	9	84
4382	GSE39382_IL3_VS_IL3_IL33_TREATED_MAST_CELL_DN	0.0019239	0.0252235	0.532742	1.8363	8	55
4659	GSE45365_NK_CELL_VS_CD8_TCELL_MCMV_INFECTION_UP	0.00193199	0.0252555	-0.428861	-1.69014	9	85
3973	GSE37319_WT_VS_RC3H1_KO_CD44LOW_CD8_TCELL_DN	0.00197542	0.0257516	0.704094	1.99213	8	21
2955	GSE19888_ADENOSINE_A3R_INH_VS_TCELL_MEMBRANES_ACT_MAST_CELL_DN	0.0020329	0.0264276	-0.565248	-1.81919	10	31
4102	GSE40274_CTRL_VS_FOXP3_AND_GATA1_TRANSDUCED_ACTIVATED_CD4_TCELL_UP	0.00204918	0.026566	-0.545685	-1.8139	10	36
10	KAECH_DAY8_EFF_VS_MEMORY_CD8_TCELL_DN	0.00208464	0.0268965	0.493178	1.83601	9	83
559	GSE17721_PAM3CSK4_VS_CPG_6H_BMDC_UP	0.00210044	0.0268965	-0.454166	-1.6936	10	63
2815	GSE12392_IFNAR_KO_VS_IFNB_KO_CD8_NEG_SPLEEN_DC_UP	0.0020982	0.0268965	0.499945	1.81338	9	72
3746	GSE26030_UNSTIM_VS_RESTIM_TH1_DAY5_POST_POLARIZATION_DN	0.00210325	0.0268965	-0.456412	-1.71802	10	66
4010	GSE37533_PPARG1_FOXP3_VS_FOXP3_TRANSDUCED_CD4_TCELL_PIOGLITAZONE_TREATED_UP	0.00209644	0.0268965	0.513323	1.82679	9	65
2714	GSE13547_CTRL_VS_ANTI_IGM_STIM_BCELL_12H_DN	0.0021093	0.0269007	-0.433914	-1.69315	10	80
1469	GSE36392_EOSINOPHIL_VS_NEUTROPHIL_IL25_TREATED_LUNG_UP	0.00212721	0.026916	0.55575	1.88258	9	49
1684	GSE39820_TGFBETA1_IL6_VS_TGFBETA1_IL6_IL23A_TREATED_CD4_TCELL_DN	0.00212766	0.026916	-0.42345	-1.67605	10	87
2491	GSE9509_10MIN_VS_30MIN_LPS_STIM_IL10_KO_MACROPHAGE_UP	0.00212766	0.026916	-0.427471	-1.69197	10	87
2945	GSE19888_ADENOSINE_A3R_ACT_VS_A3R_ACT_WITH_A3R_INH_PRETREATMENT_IN_MAST_CELL_DN	0.00216591	0.0273265	0.577142	1.89978	9	43
4648	GSE41176_WT_VS_TAK1_KO_ANTI_IGM_STIM_BCELL_6H_UP	0.00232165	0.0292131	0.504828	1.8076	10	68
2709	GSE14415_NATURAL_TREG_VS_FOXP3_KO_NATURAL_TREG_DN	0.00233546	0.0293084	0.532873	1.83546	10	54
125	GSE12845_IGD_NEG_BLOOD_VS_NAIVE_TONSIL_BCELL_UP	0.00237436	0.0297144	-0.395035	-1.60875	11	105
2178	GSE3039_NKT_CELL_VS_B2_BCELL_DN	0.00238044	0.0297144	0.576487	1.88852	10	42
1794	GSE9006_HEALTHY_VS_TYPE_1_DIABETES_PBMC_1MONTH_POST_DX_DN	0.00239455	0.0298115	-0.607257	-1.79767	12	22
3228	GSE22935_24H_VS_48H_MBOVIS_BCG_STIM_MACROPHAGE_UP	0.00240595	0.0298744	0.674711	1.9633	10	24
3522	GSE26912_TUMORICIDAL_VS_CTRL_MACROPHAGE_DN	0.00243994	0.0302167	-0.465264	-1.71216	12	57
1820	GSE9037_WT_VS_IRAK4_KO_LPS_4H_STIM_BMDM_DN	0.00245237	0.0302909	-0.489634	-1.74111	12	49
459	GSE17721_CTRL_VS_POLYIC_6H_BMDC_UP	0.00247336	0.0303472	-0.431679	-1.67024	12	76
3147	GSE22196_HEALTHY_VS_OBESE_MOUSE_SKIN_GAMMADELTA_TCELL_UP	0.00247525	0.0303472	-0.450196	-1.67636	12	62
4411	GSE42021_CD24HI_VS_CD24INT_TREG_THYMUS_DN	0.00247627	0.0303472	0.471188	1.773	11	88
3469	GSE25146_UNSTIM_VS_HELIOBACTER_PYLORI_LPS_STIM_AGS_CELL_DN	0.00249896	0.0305457	0.486093	1.80308	11	81
190	GSE13485_CTRL_VS_DAY21_YF17D_VACCINE_PBMC_UP	0.00252632	0.0308001	0.5164	1.8214	11	62
3669	GSE23321_EFFECTOR_MEMORY_VS_NAIVE_CD8_TCELL_DN	0.00256739	0.03122	0.524313	1.81749	11	57
753	GSE17974_0H_VS_0.5H_IN_VITRO_ACT_CD4_TCELL_UP	0.00258493	0.0313074	-0.57097	-1.79304	13	28
2045	GSE1566_WT_VS_EZH2_KO_LN_TCELL_DN	0.00258788	0.0313074	0.595873	1.87422	11	34
918	GSE22886_NAIVE_VS_IGG_IGA_MEMORY_BCELL_UP	0.00261438	0.0315468	0.641778	1.97046	11	30
343	GSE15324_ELF4_KO_VS_WT_NAIVE_CD8_TCELL_DN	0.00263678	0.0317358	0.669819	1.96558	11	25
935	GSE22886_IGM_MEMORY_BCELL_VS_BM_PLASMA_CELL_DN	0.0026738	0.0318554	-0.445736	-1.70658	13	72
1660	GSE3982_CENT_MEMORY_CD4_TCELL_VS_NKCELL_DN	0.00267329	0.0318554	-0.436595	-1.68073	13	74
1693	GSE5960_TH1_VS_ANERGIC_TH1_UP	0.00267329	0.0318554	-0.42967	-1.65407	13	74
2439	GSE7509_UNSTIM_VS_FCGRIIB_STIM_MONOCYTE_UP	0.00266972	0.0318554	-0.437187	-1.67994	13	73
765	GSE17974_0H_VS_24H_IN_VITRO_ACT_CD4_TCELL_UP	0.00273627	0.0323539	0.492611	1.78158	12	71
1781	GSE8384_CTRL_VS_B_ABORTUS_4H_MAC_CELL_LINE_DN	0.00273167	0.0323539	0.494273	1.80718	12	75
3137	GSE21360_PRIMARY_VS_TERTIARY_MEMORY_CD8_TCELL_DN	0.00273627	0.0323539	0.493515	1.78485	12	71
3343	GSE25123_WT_VS_PPARG_KO_MACROPHAGE_UP	0.00279871	0.0330093	0.554726	1.85364	12	46
1613	GSE3982_MAC_VS_TH2_UP	0.00281324	0.0330978	0.571643	1.87265	12	42
2188	GSE3039_B2_VS_B1_BCELL_DN	0.00282965	0.0331253	-0.47694	-1.69597	14	49
2743	GSE15330_LYMPHOID_MULTIPOTENT_VS_GRANULOCYTE_MONOCYTE_PROGENITOR_UP	0.00282592	0.0331253	-0.477615	-1.71691	14	51
43	GSE10325_LUPUS_CD4_TCELL_VS_LUPUS_BCELL_UP	0.00284145	0.0331808	-0.447851	-1.70358	14	69
4513	GSE43863_NAIVE_VS_TFH_CD4_EFF_TCELL_D6_LCMV_DN	0.00285338	0.0332376	0.687861	1.9462	12	21
3597	GSE24574_BCL6_HIGH_VS_LOW_TFH_CD4_TCELL_DN	0.00286697	0.0333135	-0.440051	-1.65153	14	65
2808	GSE9960_GRAM_POS_VS_GRAM_NEG_AND_POS_SEPSIS_PBMC_UP	0.00289915	0.0336044	0.464801	1.74189	13	86
1481	GSE36476_CTRL_VS_TSST_ACT_40H_MEMORY_CD4_TCELL_OLD_UP	0.00291545	0.0336277	0.478227	1.7739	13	81
1950	GSE2770_TGFB_AND_IL4_ACT_VS_ACT_CD4_TCELL_2H_DN	0.00291181	0.0336277	0.477954	1.77739	13	82
634	GSE17721_PAM3CSK4_VS_GADIQUIMOD_8H_BMDC_DN	0.00293747	0.0336344	0.492678	1.78702	13	72
3741	GSE26890_CXCR1_NEG_VS_POS_EFFECTOR_CD8_TCELL_UP	0.00293378	0.0336344	0.500398	1.78448	13	66
4580	GSE46606_UNSTIM_VS_CD40L_IL2_IL5_1DAY_STIMULATED_IRF4MID_SORTED_BCELL_UP	0.00293747	0.0336344	0.490761	1.78007	13	72
433	GSE17580_UNINFECTED_VS_S_MANSONI_INF_TREG_UP	0.00294737	0.0336658	0.511474	1.80402	13	62
1494	GSE37416_CTRL_VS_3H_F_TULARENSIS_LVS_NEUTROPHIL_DN	0.00299145	0.0340866	0.538534	1.83891	13	52
1852	GSE9988_LOW_LPS_VS_ANTI_TREM1_AND_LPS_MONOCYTE_DN	0.00301984	0.034327	0.587611	1.88882	13	38
914	GSE22886_NAIVE_CD4_TCELL_VS_NKCELL_DN	0.00304414	0.0344263	-0.428699	-1.65871	15	76
1298	GSE30962_ACUTE_VS_CHRONIC_LCMV_PRIMARY_INF_CD8_TCELL_UP	0.00305052	0.0344263	-0.421916	-1.64512	15	79
4054	GSE33162_UNTREATED_VS_4H_LPS_STIM_HDAC3_KO_MACROPHAGE_DN	0.00304356	0.0344263	-0.425891	-1.65837	15	78
948	GSE22886_NAIVE_TCELL_VS_NEUTROPHIL_DN	0.00307287	0.0345955	0.729666	1.97363	13	17
1484	GSE36476_CTRL_VS_TSST_ACT_72H_MEMORY_CD4_TCELL_OLD_DN	0.00314117	0.03528	-0.557311	-1.77701	16	30
763	GSE17974_0H_VS_12H_IN_VITRO_ACT_CD4_TCELL_UP	0.00315192	0.0353165	0.490807	1.79451	14	75
4064	GSE34006_A2AR_KO_VS_A2AR_AGONIST_TREATED_TREG_UP	0.00316589	0.0353888	0.497563	1.78158	14	68
993	GSE24081_CONTROLLER_VS_PROGRESSOR_HIV_SPECIFIC_CD8_TCELL_DN	0.00317342	0.0353889	-0.489623	-1.72104	16	46
4440	GSE43700_UNTREATED_VS_IL10_TREATED_PBMC_UP	0.00319421	0.0355365	0.544232	1.84687	14	50
180	GSE13484_12H_UNSTIM_VS_YF17D_VACCINE_STIM_PBMC_DN	0.00324675	0.0358667	0.581457	1.87588	14	39
475	GSE17721_CTRL_VS_PAM3CSK4_6H_BMDC_UP	0.00324613	0.0358667	-0.444644	-1.6581	16	63
3752	GSE26030_TH1_VS_TH17_DAY15_POST_POLARIZATION_DN	0.00324242	0.0358667	-0.425151	-1.64022	16	75
533	GSE17721_POLYIC_VS_PAM3CSK4_0.5H_BMDC_UP	0.00334572	0.0367873	-0.490169	-1.70797	17	44
656	GSE17721_LPS_VS_CPG_16H_BMDC_DN	0.0033451	0.0367873	-0.508038	-1.75215	17	42
1422	GSE360_T_GONDII_VS_B_MALAYI_LOW_DOSE_DC_UP	0.00340716	0.0373755	0.543757	1.84526	15	50
187	GSE13485_CTRL_VS_DAY3_YF17D_VACCINE_PBMC_DN	0.00344456	0.0374696	0.550242	1.83865	15	46
274	GSE1432_6H_VS_24H_IFNG_MICROGLIA_DN	0.00342792	0.0374696	-0.438726	-1.67504	17	71
386	GSE15930_NAIVE_VS_48H_IN_VITRO_STIM_CD8_TCELL_DN	0.00346354	0.0374696	-0.412263	-1.62227	17	84
486	GSE17721_CTRL_VS_CPG_1H_BMDC_DN	0.00347147	0.0374696	0.591276	1.88625	15	37
1420	GSE360_T_GONDII_VS_B_MALAYI_HIGH_DOSE_DC_UP	0.00346545	0.0374696	0.558813	1.83945	15	43
1550	GSE3982_EOSINOPHIL_VS_BASOPHIL_DN	0.00345158	0.0374696	-0.420313	-1.64008	17	80
4487	GSE43955_10H_VS_30H_ACT_CD4_TCELL_UP	0.00346545	0.0374696	0.558849	1.83957	15	43
779	GSE17974_CTRL_VS_ACT_IL4_AND_ANTI_IL12_6H_CD4_TCELL_DN	0.0034988	0.0376781	0.668088	1.91495	15	22
4017	GSE37534_UNTREATED_VS_PIOGLITAZONE_TREATED_CD4_TCELL_PPARG1_AND_FOXP3_TRASDUCED_DN	0.00354019	0.0380369	0.470726	1.74608	16	81
3863	GSE36888_STAT5_AB_KNOCKIN_VS_WT_TCELL_IL2_TREATED_6H_UP	0.00356394	0.0381694	0.499281	1.77682	16	65
4200	GSE40068_CXCR5NEG_BCL6NEG_CD4_TCELL_VS_CXCR5POS_BCL6NEG_TFH_UP	0.00356875	0.0381694	-0.46127	-1.68637	18	55
3153	GSE19401_UNSTIM_VS_RETINOIC_ACID_AND_PAM2CSK4_STIM_FOLLICULAR_DC_UP	0.00359917	0.0384074	-0.439426	-1.67153	18	69
1596	GSE3982_DC_VS_TH1_DN	0.00363093	0.0386587	0.542667	1.82142	16	47
1701	GSE6269_HEALTHY_VS_STAPH_PNEUMO_INF_PBMC_UP	0.00365807	0.0388597	-0.412474	-1.61577	18	82
1084	GSE26928_CENTR_MEMORY_VS_CXCR5_POS_CD4_TCELL_DN	0.00370693	0.0392902	0.636986	1.92682	16	28
4368	GSE41867_DAY6_VS_DAY15_LCMV_ARMSTRONG_EFFECTOR_CD8_TCELL_UP	0.00371829	0.0393219	0.649831	1.89091	16	24
2525	GSE7831_CPG_VS_INFLUENZA_STIM_PDC_4H_DN	0.0037594	0.0396676	-0.48569	-1.71165	19	47
1775	GSE7852_LN_VS_FAT_TCONV_DN	0.0037831	0.0398284	0.48237	1.75371	17	73
1503	GSE37416_0H_VS_3H_F_TULARENSIS_LVS_NEUTROPHIL_UP	0.00380445	0.0398747	-0.418473	-1.62949	19	78
4123	GSE40274_CTRL_VS_FOXP3_TRANSDUCED_ACTIVATED_CD4_TCELL_DN	0.00379939	0.0398747	-0.433894	-1.6448	19	68
2520	GSE7831_UNSTIM_VS_CPG_STIM_PDC_4H_UP	0.00388123	0.0405891	-0.404354	-1.60507	19	89
3618	GSE28783_CTRL_ANTI_MIR_VS_UNTREATED_ATHEROSCLEROSIS_MACROPHAGE_DN	0.00389442	0.0406367	0.553228	1.8305	17	44
3199	GSE21033_CTRL_VS_POLYIC_STIM_DC_6H_DN	0.00392071	0.0408205	0.623928	1.92484	17	31
768	GSE17974_0H_VS_48H_IN_VITRO_ACT_CD4_TCELL_DN	0.0039818	0.0413523	-0.446311	-1.6576	20	61
2488	GSE9509_LPS_VS_LPS_AND_IL10_STIM_IL10_KO_MACROPHAGE_20MIN_DN	0.00398936	0.0413523	-0.432209	-1.63841	20	68
604	GSE17721_LPS_VS_PAM3CSK4_24H_BMDC_DN	0.00402453	0.0413763	-0.437421	-1.63538	20	64
1253	GSE29618_PDC_VS_MDC_DAY7_FLU_VACCINE_DN	0.00402685	0.0413763	-0.413344	-1.61288	20	80
1389	GSE360_DC_VS_MAC_DN	0.00400381	0.0413763	-0.412844	-1.60975	20	79
2272	GSE5455_EX_VIVO_VS_POST_24H_INCUBATION_MONOCYTES_FROM_TUMOR_BEARING_MOUSE_UP	0.00402453	0.0413763	-0.437763	-1.63666	20	64
1480	GSE36476_CTRL_VS_TSST_ACT_16H_MEMORY_CD4_TCELL_OLD_DN	0.00408846	0.0418267	-0.500086	-1.72472	21	42
1571	GSE3982_MAST_CELL_VS_EFF_MEMORY_CD4_TCELL_UP	0.00408694	0.0418267	-0.486198	-1.7012	21	45
225	GSE14000_UNSTIM_VS_16H_LPS_DC_UP	0.00420088	0.0426983	-0.416256	-1.60243	21	74
2513	GSE6674_PL2_3_VS_ANTI_IGM_AND_CPG_STIM_BCELL_DN	0.00419639	0.0426983	0.480364	1.74235	19	72
4598	GSE46606_IRF4MID_VS_WT_CD40L_IL2_IL5_DAY3_STIMULATED_BCELL_UP	0.00419727	0.0426983	0.500338	1.77212	19	63
2255	GSE5679_CTRL_VS_PPARG_LIGAND_ROSIGLITAZONE_TREATED_DC_DN	0.00423012	0.0429029	0.503208	1.76712	19	61
644	GSE17721_LPS_VS_CPG_1H_BMDC_DN	0.00426803	0.0431016	0.510593	1.7776	19	58
1411	GSE360_L_DONOVANI_VS_M_TUBERCULOSIS_DC_DN	0.00426167	0.0431016	0.507782	1.77068	19	59
4237	GSE11961_FOLLICULAR_BCELL_VS_PLASMA_CELL_DAY7_UP	0.00433182	0.0436521	0.551622	1.81578	19	43
4656	GSE45365_NK_CELL_VS_CD11B_DC_MCMV_INFECTION_DN	0.00437346	0.0439775	-0.424637	-1.61886	22	70
1064	GSE26495_PD1HIGH_VS_PD1LOW_CD8_TCELL_DN	0.00445848	0.0447369	-0.483874	-1.69307	23	45
4704	GSE45365_NK_CELL_VS_BCELL_UP	0.00448143	0.0448716	0.508627	1.77076	20	58
2506	GSE6674_ANTI_IGM_VS_ANTI_IGM_AND_CPG_STIM_BCELL_UP	0.00455927	0.045554	-0.428897	-1.62585	23	68
921	GSE22886_NAIVE_VS_IGM_MEMORY_BCELL_DN	0.00462963	0.046159	-0.39721	-1.59515	23	94
833	GSE18791_CTRL_VS_NEWCASTLE_VIRUS_DC_18H_UP	0.00464598	0.046224	-0.495737	-1.70972	24	42
2515	GSE7831_UNSTIM_VS_CPG_STIM_PDC_1H_DN	0.0046719	0.0462863	0.503543	1.76365	21	60
2707	GSE14415_INDUCED_VS_NATURAL_TREG_UP	0.0046719	0.0462863	0.503097	1.76209	21	60
2904	GSE19923_E2A_KO_VS_E2A_AND_HEB_KO_DP_THYMOCYTE_UP	0.00470898	0.0465556	-0.44883	-1.66261	24	59
465	GSE17721_CTRL_VS_POLYIC_24H_BMDC_UP	0.00473575	0.0467221	-0.424303	-1.614	24	69
806	GSE17974_2H_VS_72H_UNTREATED_IN_VITRO_CD4_TCELL_UP	0.00476087	0.0467739	0.558703	1.83026	21	42
2627	GSE12003_4D_VS_8D_CULTURE_BM_PROGENITOR_UP	0.00476087	0.0467739	0.557519	1.82639	21	42
4213	GSE39110_UNTREATED_VS_IL2_TREATED_CD8_TCELL_DAY6_POST_IMMUNIZATION_UP	0.00477464	0.0468113	-0.423188	-1.62025	24	72
1506	GSE37416_0H_VS_6H_F_TULARENSIS_LVS_NEUTROPHIL_DN	0.00484721	0.047424	0.473172	1.7381	22	78
2929	GSE18893_TCONV_VS_TREG_24H_TNF_STIM_UP	0.0049505	0.0483341	-0.44069	-1.64096	25	62
52	GSE10325_BCELL_VS_LUPUS_BCELL_DN	0.00497203	0.0484439	0.444557	1.68709	23	93
3099	GSE21927_SPLEEN_VS_TUMOR_MONOCYTE_BALBC_UP	0.00505717	0.0491716	0.690601	1.91503	22	19
4512	GSE43863_NAIVE_VS_TFH_CD4_EFF_TCELL_D6_LCMV_UP	0.00507137	0.049208	-0.451351	-1.65011	26	55
1797	GSE9006_HEALTHY_VS_TYPE_2_DIABETES_PBMC_AT_DX_UP	0.00508751	0.049263	-0.363862	-1.54201	24	135
3579	GSE26156_DOUBLE_POSITIVE_VS_CD4_SINGLE_POSITIVE_THYMOCYTE_DN	0.00511461	0.0494237	-0.424034	-1.61298	26	69
2615	GSE7219_UNSTIM_VS_LPS_AND_ANTI_CD40_STIM_NIK_NFKB2_KO_DC_UP	0.0051409	0.049576	-0.439931	-1.63814	26	62
2260	GSE5679_PPARG_LIGAND_ROSIGLITAZONE_VS_RARA_AGONIST_AM580_TREATED_DC_UP	0.00516055	0.0496637	-0.43098	-1.61749	26	65
756	GSE17974_0H_VS_1H_IN_VITRO_ACT_CD4_TCELL_DN	0.00519593	0.0499021	0.539864	1.7941	23	45
