# Supplementary material for: Heterogeneity of human bone marrow and blood natural killer cells defined by single-cell transcriptome
Source: Nat Commun. 2019 Sep 2;10:3931. doi: 10.1038/s41467-019-11947-7 (PMC6718415; doi:10.1038/s41467-019-11947-7)
Supplement: Supplementary file 10 — Supplementary Data 6 [file 41467_2019_11947_MOESM10_ESM.xlsx]

## Sheet: Supplementary Data 6
Gene set
h	pathway	pval	padj	ES	NES	nMoreExtreme	size
1	HALLMARK_TNFA_SIGNALING_VIA_NFKB	0.000148236	0.00159483	0.810985	2.83551	0	74
2	HALLMARK_HYPOXIA	0.000154321	0.00159483	0.744433	2.49067	0	57
33	HALLMARK_P53_PATHWAY	0.000147885	0.00159483	0.556598	1.95105	0	75
34	HALLMARK_UV_RESPONSE_UP	0.000155594	0.00159483	0.669391	2.21768	0	54
8	HALLMARK_G2M_CHECKPOINT	0.000303721	0.00249051	0.567282	1.93732	1	64
30	HALLMARK_OXIDATIVE_PHOSPHORYLATION	0.000374251	0.00255739	-0.387988	-1.71288	0	134
18	HALLMARK_APICAL_JUNCTION	0.00100629	0.00589398	-0.549771	-1.86933	3	35
40	HALLMARK_ALLOGRAFT_REJECTION	0.00157282	0.00806071	-0.41967	-1.70336	4	80
16	HALLMARK_INTERFERON_ALPHA_RESPONSE	0.00215112	0.00979953	-0.489407	-1.7762	7	46
5	HALLMARK_TGF_BETA_SIGNALING	0.00977083	0.0340315	0.634291	1.73827	54	22
9	HALLMARK_APOPTOSIS	0.00929117	0.0340315	0.466339	1.60759	61	68
27	HALLMARK_INFLAMMATORY_RESPONSE	0.0116205	0.0340315	0.508151	1.63855	72	47
38	HALLMARK_IL2_STAT5_SIGNALING	0.0105601	0.0340315	0.481457	1.627	68	60
41	HALLMARK_KRAS_SIGNALING_UP	0.011078	0.0340315	0.545094	1.66496	66	36
28	HALLMARK_XENOBIOTIC_METABOLISM	0.0145734	0.0398341	0.531337	1.63511	88	37
22	HALLMARK_MTORC1_SIGNALING	0.0173141	0.0443675	0.426757	1.52155	118	84
12	HALLMARK_ESTROGEN_RESPONSE_LATE	0.0203802	0.0491523	0.557527	1.62476	118	29
c2_kegg	pathway	pval	padj	ES	NES	nMoreExtreme	size
1	KEGG_OXIDATIVE_PHOSPHORYLATION	0.000317158	0.00411314	-0.532143	-2.17099	0	84
33	KEGG_CELL_ADHESION_MOLECULES_CAMS	0.000236967	0.00411314	-0.68806	-2.13473	0	25
38	KEGG_TOLL_LIKE_RECEPTOR_SIGNALING_PATHWAY	0.000175223	0.00411314	0.796254	2.14848	0	21
57	KEGG_ALZHEIMERS_DISEASE	0.000316056	0.00411314	-0.47475	-1.93269	0	83
58	KEGG_PARKINSONS_DISEASE	0.000309789	0.00411314	-0.489793	-1.98193	0	80
60	KEGG_HUNTINGTONS_DISEASE	0.000338066	0.00411314	-0.42253	-1.77973	0	103
37	KEGG_ANTIGEN_PROCESSING_AND_PRESENTATION	0.000482975	0.00503674	-0.654094	-2.09314	1	28
12	KEGG_MAPK_SIGNALING_PATHWAY	0.000625489	0.00570758	0.574607	1.90453	3	55
51	KEGG_REGULATION_OF_ACTIN_CYTOSKELETON	0.000855676	0.00694048	-0.471318	-1.79087	2	59
73	KEGG_VIRAL_MYOCARDITIS	0.00187749	0.0137057	-0.613729	-1.84311	7	22
9	KEGG_PROTEASOME	0.00254582	0.016895	-0.513561	-1.75968	9	37
c2_reactome	pathway	pval	padj	ES	NES	nMoreExtreme	size
14	REACTOME_TRIF_MEDIATED_TLR3_SIGNALING	0.000172592	0.00557708	0.781076	2.19494	0	24
140	REACTOME_TRAF6_MEDIATED_INDUCTION_OF_NFKB_AND_MAP_KINASES_UPON_TLR7_8_OR_9_ACTIVATION	0.000174004	0.00557708	0.797872	2.21954	0	23
145	REACTOME_NFKB_AND_MAP_KINASES_ACTIVATION_MEDIATED_BY_TLR4_SIGNALING_REPERTOIRE	0.000176118	0.00557708	0.810383	2.20808	0	21
168	REACTOME_MYD88_MAL_CASCADE_INITIATED_ON_PLASMA_MEMBRANE	0.000172592	0.00557708	0.751048	2.11056	0	24
174	REACTOME_ACTIVATED_TLR4_SIGNALLING	0.000170416	0.00557708	0.725629	2.07706	0	26
176	REACTOME_TOLL_RECEPTOR_CASCADES	0.000167785	0.00557708	0.680875	2.01126	0	30
12	REACTOME_TCA_CYCLE_AND_RESPIRATORY_ELECTRON_TRANSPORT	0.000312305	0.00636729	-0.509023	-2.06246	0	83
13	REACTOME_ANTIGEN_PROCESSING_CROSS_PRESENTATION	0.000536193	0.00636729	-0.556481	-2.05587	1	51
16	REACTOME_ER_PHAGOSOME_PATHWAY	0.000532481	0.00636729	-0.561385	-2.0406	1	48
19	REACTOME_IMMUNOREGULATORY_INTERACTIONS_BETWEEN_A_LYMPHOID_AND_A_NON_LYMPHOID_CELL	0.000240327	0.00636729	-0.687219	-2.12715	0	25
60	REACTOME_REGULATION_OF_APOPTOSIS	0.000516796	0.00636729	-0.560973	-1.94332	1	39
162	REACTOME_RESPIRATORY_ELECTRON_TRANSPORT_ATP_SYNTHESIS_BY_CHEMIOSMOTIC_COUPLING_AND_HEAT_PRODUCTION_BY_UNCOUPLING_PROTEINS_	0.00029753	0.00636729	-0.549393	-2.1551	0	71
167	REACTOME_AUTODEGRADATION_OF_CDH1_BY_CDH1_APC_C	0.000515996	0.00636729	-0.565338	-1.97226	1	40
178	REACTOME_ADAPTIVE_IMMUNE_SYSTEM	0.00050226	0.00636729	-0.348067	-1.63256	0	212
187	REACTOME_SCFSKP2_MEDIATED_DEGRADATION_OF_P27_P21	0.000511509	0.00636729	-0.571709	-1.97045	1	38
188	REACTOME_VIF_MEDIATED_DEGRADATION_OF_APOBEC3G	0.000519211	0.00636729	-0.559236	-1.97205	1	42
11	REACTOME_CROSS_PRESENTATION_OF_SOLUBLE_EXOGENOUS_ANTIGENS_ENDOSOMES	0.000750375	0.00706845	-0.560246	-1.89178	2	35
39	REACTOME_P53_INDEPENDENT_G1_S_DNA_DAMAGE_CHECKPOINT	0.000767263	0.00706845	-0.56499	-1.9473	2	38
59	REACTOME_REGULATION_OF_ORNITHINE_DECARBOXYLASE_ODC	0.000767263	0.00706845	-0.563781	-1.94313	2	38
115	REACTOME_AUTODEGRADATION_OF_THE_E3_UBIQUITIN_LIGASE_COP1	0.000767263	0.00706845	-0.56499	-1.9473	2	38
146	REACTOME_DESTABILIZATION_OF_MRNA_BY_AUF1_HNRNP_D0	0.00078125	0.00706845	-0.538641	-1.88418	2	41
52	REACTOME_GENERIC_TRANSCRIPTION_PATHWAY	0.00097371	0.00792079	0.604125	1.89831	5	41
78	REACTOME_P53_DEPENDENT_G1_DNA_DAMAGE_RESPONSE	0.00103359	0.00792079	-0.551241	-1.90961	3	39
121	REACTOME_REGULATION_OF_MITOTIC_CELL_CYCLE	0.00104221	0.00792079	-0.531529	-1.88379	3	43
166	REACTOME_APC_C_CDC20_MEDIATED_DEGRADATION_OF_MITOTIC_PROTEINS	0.00103842	0.00792079	-0.531805	-1.87532	3	42
134	REACTOME_RESPIRATORY_ELECTRON_TRANSPORT	0.0011108	0.0081174	-0.508808	-1.9171	3	57
46	REACTOME_CDK_MEDIATED_PHOSPHORYLATION_AND_REMOVAL_OF_CDC6	0.00127324	0.00853089	-0.553806	-1.89374	4	37
113	REACTOME_CDT1_ASSOCIATION_WITH_THE_CDC6_ORC_ORIGIN_COMPLEX	0.00127324	0.00853089	-0.553806	-1.89374	4	37
165	REACTOME_APC_C_CDH1_MEDIATED_DEGRADATION_OF_CDC20_AND_OTHER_APC_C_CDH1_TARGETED_PROTEINS_IN_LATE_MITOSIS_EARLY_G1	0.00130208	0.00853089	-0.53511	-1.87183	4	41
169	REACTOME_INNATE_IMMUNE_SYSTEM	0.00137091	0.00868241	0.527723	1.81183	8	67
161	REACTOME_HOST_INTERACTIONS_OF_HIV_FACTORS	0.00154321	0.00916281	-0.444989	-1.7877	4	80
171	REACTOME_SCF_BETA_TRCP_MEDIATED_DEGRADATION_OF_EMI1	0.00153453	0.00916281	-0.553591	-1.90801	5	38
44	REACTOME_MHC_CLASS_II_ANTIGEN_PRESENTATION	0.002002	0.0110137	-0.553994	-1.82286	7	32
51	REACTOME_GENERATION_OF_SECOND_MESSENGER_MOLECULES	0.00198369	0.0110137	-0.687896	-1.90008	8	16
55	REACTOME_METABOLISM_OF_AMINO_ACIDS_AND_DERIVATIVES	0.00214477	0.0110137	-0.486746	-1.79824	7	51
104	REACTOME_MRNA_3_END_PROCESSING	0.00210342	0.0110137	0.658997	1.8144	11	22
114	REACTOME_SYNTHESIS_OF_DNA	0.00207684	0.0110137	-0.520218	-1.83446	7	42
136	REACTOME_ASSEMBLY_OF_THE_PRE_REPLICATIVE_COMPLEX	0.00230179	0.011509	-0.533848	-1.83996	8	38
23	REACTOME_ORC1_REMOVAL_FROM_CHROMATIN	0.00258398	0.0123698	-0.52007	-1.80163	9	39
90	REACTOME_M_G1_TRANSITION	0.00260417	0.0123698	-0.510103	-1.78435	9	41
74	REACTOME_CELL_CYCLE_CHECKPOINTS	0.00294906	0.0136664	-0.481969	-1.78059	10	51
77	REACTOME_CYCLIN_E_ASSOCIATED_EVENTS_DURING_G1_S_TRANSITION_	0.00338542	0.015315	-0.495925	-1.73476	12	41
54	REACTOME_TRANSPORT_OF_MATURE_TRANSCRIPT_TO_CYTOPLASM	0.00355631	0.0153568	0.614299	1.78644	20	28
147	REACTOME_RIG_I_MDA5_MEDIATED_INDUCTION_OF_IFN_ALPHA_BETA_PATHWAYS	0.0034965	0.0153568	0.598672	1.79341	20	32
27	REACTOME_SRP_DEPENDENT_COTRANSLATIONAL_PROTEIN_TARGETING_TO_MEMBRANE	0.00400936	0.0169284	-0.370843	-1.56103	11	102
137	REACTOME_CIRCADIAN_CLOCK	0.00415162	0.017148	0.688922	1.78517	22	17
109	REACTOME_SEMAPHORIN_INTERACTIONS	0.00573526	0.0231851	-0.59906	-1.75204	24	20
186	REACTOME_S_PHASE	0.00769027	0.0304406	-0.454204	-1.64229	28	47
181	REACTOME_CLASS_I_MHC_MEDIATED_ANTIGEN_PROCESSING_PRESENTATION	0.00808625	0.0313549	-0.351932	-1.49386	23	107
66	REACTOME_SIGNALING_BY_GPCR	0.0084021	0.031928	0.455345	1.58367	55	72
154	REACTOME_APOPTOSIS	0.00963565	0.0358975	-0.401329	-1.58299	31	73
150	REACTOME_DNA_REPLICATION	0.00989235	0.0361451	-0.401329	-1.55828	33	67
95	REACTOME_TRANSCRIPTION	0.0102026	0.0365752	0.451564	1.57052	67	72
56	REACTOME_RNA_POL_I_TRANSCRIPTION	0.0119948	0.042204	0.681163	1.71093	64	15
122	REACTOME_MITOTIC_M_M_G1_PHASES	0.012417	0.042895	-0.400953	-1.54806	42	65
43	REACTOME_TRANSCRIPTIONAL_ACTIVITY_OF_SMAD2_SMAD3_SMAD4_HETEROTRIMER	0.0134711	0.0449037	0.674414	1.69398	72	15
97	REACTOME_AXON_GUIDANCE	0.0132521	0.0449037	-0.441375	-1.58712	49	46
94	REACTOME_G1_S_TRANSITION	0.0140546	0.046041	-0.433573	-1.56769	52	47
6	REACTOME_SIGNALING_BY_WNT	0.0153724	0.0486792	-0.435351	-1.56546	57	46
119	REACTOME_MITOTIC_G1_G1_S_PHASES	0.0152713	0.0486792	-0.416952	-1.5485	55	53
c3	pathway	pval	padj	ES	NES	nMoreExtreme	size
7	AACTTT_UNKNOWN	0.000118092	0.00512675	0.429247	1.79796	0	320
11	ATF_01	0.00014637	0.00512675	0.571325	2.00599	0	78
19	CREB_01	0.000150083	0.00512675	0.593125	2.0213	0	66
21	CREBP1CJUN_01	0.000152138	0.00512675	0.635189	2.13542	0	61
112	CREB_Q2	0.000147189	0.00512675	0.622274	2.17399	0	76
113	CREB_Q4	0.000147885	0.00512675	0.577139	2.00686	0	74
114	CREBP1_Q2	0.000149544	0.00512675	0.605636	2.07699	0	69
282	ATF3_Q6	0.000151446	0.00512675	0.676922	2.28876	0	63
294	CEBPDELTA_Q6	0.000157381	0.00512675	0.652394	2.09074	0	47
327	ATF1_Q6	0.00015193	0.00512675	0.623075	2.09867	0	62
412	CREB_Q2_01	0.000152207	0.00512675	0.634084	2.12657	0	60
413	CREB_Q4_01	0.000154607	0.00512675	0.629436	2.07274	0	54
425	OCT1_Q5_01	0.000162866	0.00512675	0.722262	2.19489	0	36
451	GCACTTT_MIR175P_MIR20A_MIR106A_MIR106B_MIR20B_MIR519D	0.000135612	0.00512675	0.540426	2.04709	0	126
508	TATTATA_MIR374	0.000150083	0.00512675	0.608604	2.07405	0	66
523	GTGACTT_MIR224	0.000160411	0.00512675	0.67006	2.10435	0	43
606	ATGTACA_MIR493	0.000147102	0.00512675	0.581994	2.03708	0	77
635	SMTTTTGT_UNKNOWN	0.000141283	0.00512675	0.536909	1.95331	0	97
673	TGACGTCA_ATF3_Q6	0.000152999	0.00512675	0.647495	2.1492	0	56
674	TGAYRTCA_ATF3_Q6	0.0001374	0.00512675	0.571626	2.14294	0	118
679	GTGACGY_E4F1_Q6	0.000126247	0.00512675	0.467739	1.87252	0	196
684	RTAAACA_FREAC2_01	0.000127877	0.00512675	0.445362	1.76669	0	181
721	TATAAA_TATA_01	0.000126566	0.00512675	0.469668	1.87606	0	192
683	TTGTTT_FOXO4_01	0.000230734	0.00678936	0.370804	1.57199	1	376
702	TGGAAA_NFAT_Q4_01	0.000234439	0.00678936	0.388758	1.63492	1	335
67	CEBPB_02	0.000304275	0.00730836	0.576278	1.93736	1	61
191	ATF_B	0.00031294	0.00730836	0.619325	1.99395	1	48
391	OCT_Q6	0.000323939	0.00730836	0.668445	2.04386	1	37
457	TGGTGCT_MIR29A_MIR29B_MIR29C	0.000284172	0.00730836	0.510345	1.85054	1	95
463	TGCACTT_MIR519C_MIR519B_MIR519A	0.000283286	0.00730836	0.508827	1.84744	1	96
468	AATGTGA_MIR23A_MIR23B	0.000282287	0.00730836	0.516928	1.88606	1	99
505	GTGCCAT_MIR183	0.000311526	0.00730836	0.620098	2.013	1	50
510	AAAGGAT_MIR501	0.000342524	0.00730836	0.669749	1.89444	1	26
694	CTTTGT_LEF1_Q2	0.00034321	0.00730836	0.36202	1.54121	2	396
182	FREAC4_01	0.000362582	0.00750026	0.789938	1.97703	1	15
123	CEBP_Q2	0.000474684	0.00853344	0.60128	1.91865	2	46
407	CEBP_Q2_01	0.000481232	0.00853344	0.612395	1.92325	2	43
455	GTGCAAT_MIR25_MIR32_MIR92_MIR363_MIR367	0.000441566	0.00853344	0.528191	1.8453	2	76
492	ACACTGG_MIR199A_MIR199B	0.000478851	0.00853344	0.606754	1.91676	2	44
601	ACTGTAG_MIR139	0.000483247	0.00853344	0.611702	1.91069	2	42
696	GGGAGGRR_MAZ_Q6	0.000445087	0.00853344	0.341232	1.4724	3	473
567	CTTTGTA_MIR524	0.000545926	0.00941072	0.478919	1.80425	3	121
283	ATF4_Q2	0.000596214	0.0100386	0.544108	1.87246	3	70
273	STAT6_01	0.000622762	0.0102473	0.571752	1.86226	3	51
135	HNF1_C	0.000668114	0.0107492	0.643066	1.89231	3	31
454	TGTTTAC_MIR30A5P_MIR30C_MIR30D_MIR30B_MIR30E5P	0.000827586	0.0127483	0.485486	1.8164	5	117
456	TGAATGT_MIR181A_MIR181B_MIR181C_MIR181D	0.000819448	0.0127483	0.465359	1.75674	5	123
256	FOXO1_01	0.000957702	0.0137769	0.593969	1.87637	5	44
509	CTTGTAT_MIR381	0.000917852	0.0137769	0.562052	1.87823	5	59
565	GCAAAAA_MIR129	0.000934579	0.0137769	0.56929	1.84807	5	50
697	YTATTTTNR_MEF2_02	0.00097047	0.0137769	0.474113	1.76508	6	113
274	BACH1_01	0.00106496	0.0148276	0.551799	1.85507	6	61
244	STAT5B_01	0.00112758	0.014843	0.595206	1.85917	6	42
503	CTATGCA_MIR153	0.00109529	0.014843	0.583822	1.87965	6	48
575	TTTGTAG_MIR520D	0.00111421	0.014843	0.472611	1.7547	7	111
507	GTTTGTT_MIR495	0.00118221	0.0152843	0.526736	1.82786	7	73
189	WHN_B	0.00121544	0.0154382	0.546663	1.8413	7	62
329	E4F1_Q6	0.00131714	0.0160248	0.507031	1.78552	8	80
476	CAGTGTT_MIR141_MIR200A	0.00130227	0.0160248	0.508784	1.81536	8	87
512	GTGTTGA_MIR505	0.00132802	0.0160248	0.621206	1.85086	7	33
707	YATGNWAAT_OCT_C	0.0014437	0.017135	0.57922	1.81907	8	43
162	TATA_01	0.0016197	0.0175142	0.604856	1.84943	9	37
374	CEBP_Q3	0.00161082	0.0175142	0.581996	1.8179	9	42
473	TACTTGA_MIR26A_MIR26B	0.00164498	0.0175142	0.530466	1.81371	10	67
573	AAGCAAT_MIR137	0.00154607	0.0175142	0.547725	1.80367	9	54
605	GGCACTT_MIR519E	0.0016442	0.0175142	0.616519	1.85103	9	34
691	RGAANNTTC_HSF1_01	0.00158456	0.0175142	0.492186	1.76235	10	89
709	CGTSACG_PAX3_B	0.0015647	0.0175142	0.561511	1.80782	9	48
676	CAGGTG_E12_Q6	0.00171684	0.0180143	0.339005	1.44314	14	398
231	IPF1_Q4	0.00176452	0.0182143	0.576419	1.81027	10	43
481	TTTGCAC_MIR19A_MIR19B	0.00178621	0.0182143	0.448468	1.68124	12	118
265	CTGCAGY_UNKNOWN	0.00184453	0.0185478	0.411974	1.60351	13	157
62	CEBPB_01	0.00198898	0.0188982	0.539081	1.79378	12	57
269	BACH2_01	0.00197869	0.0188982	0.530144	1.77798	12	60
320	TCF1P_Q6	0.00200989	0.0188982	0.542338	1.78593	12	54
420	AP1_Q6_01	0.00195107	0.0188982	0.524939	1.78893	12	66
497	ATGTTAA_MIR302C	0.00191345	0.0188982	0.503274	1.75825	12	76
453	TGCTGCT_MIR15A_MIR16_MIR15B_MIR195_MIR424_MIR497	0.00228833	0.0212404	0.421222	1.60942	16	135
32	YY1_01	0.00253807	0.022686	0.510895	1.75097	16	68
196	OCT1_B	0.00250543	0.022686	0.617745	1.8178	14	31
627	GTAAACC_MIR2995P	0.00253807	0.022686	0.720881	1.8042	13	15
154	EGR1_01	0.00268296	0.0236886	0.505299	1.7389	17	70
85	OCT1_01	0.00282205	0.0241857	0.604993	1.80256	16	33
131	AP1_C	0.0027894	0.0241857	0.539456	1.7649	17	52
588	GAGCTGG_MIR337	0.00283949	0.0241857	0.61259	1.80263	16	31
401	NF1_Q6_01	0.00297247	0.0247379	0.54923	1.77368	18	49
583	ACTTTAT_MIR1425P	0.00297265	0.0247379	0.49913	1.7214	19	71
65	TAXCREB_01	0.00303224	0.024947	0.554775	1.75906	18	45
462	TTGCACT_MIR130A_MIR301_MIR130B	0.00315729	0.0250281	0.461821	1.6632	21	92
479	ACTGTGA_MIR27A_MIR27B	0.00316912	0.0250281	0.46535	1.66626	21	89
540	GTACTGT_MIR101	0.00318037	0.0250281	0.510016	1.72443	20	63
670	TGANTCA_AP1_C	0.00312071	0.0250281	0.376608	1.51657	24	208
486	GACTGTT_MIR212_MIR132	0.0032543	0.0253346	0.535658	1.75248	20	52
528	GTCTTCC_MIR7	0.003305	0.0254556	0.554042	1.77555	20	47
513	ATACTGT_MIR144	0.00358255	0.0273028	0.537579	1.74512	22	50
689	TGTTTGY_HNF3_Q6	0.00365359	0.0275541	0.421223	1.59883	26	128
156	EGR3_01	0.00371156	0.0277028	0.669414	1.77255	20	19
157	EGR2_01	0.00386972	0.0285885	0.565583	1.76036	23	41
257	FOXO1_02	0.00410959	0.030054	0.510135	1.71087	26	60
717	GGGCGGR_SP1_Q6	0.00420345	0.030433	0.29501	1.30709	39	798
228	E2F1_Q4	0.00456285	0.0322539	0.47131	1.64658	30	76
324	ALPHACP1_01	0.00455789	0.0322539	0.504276	1.69853	29	62
483	TTGGAGA_MIR5155P_MIR519E	0.00458861	0.0322539	0.549036	1.75194	28	46
626	CAGCCTC_MIR4855P	0.0046768	0.0325577	0.598408	1.7609	27	31
93	HSF1_01	0.00474296	0.0325675	0.520463	1.72755	30	56
543	AGGAAGC_MIR5163P	0.00476817	0.0325675	0.587875	1.76503	28	34
64	CREB_02	0.00514857	0.0346092	0.469409	1.64301	34	77
159	CHOP_01	0.0051627	0.0346092	0.534292	1.72544	32	49
405	SRF_Q4	0.00535096	0.0355422	0.536529	1.71943	33	47
450	CTACCTC_LET7A_LET7B_LET7C_LET7D_LET7E_LET7F_MIR98_LET7G_LET7I	0.00555305	0.0362199	0.484651	1.65163	36	66
640	TCCATTKW_UNKNOWN	0.00550796	0.0362199	0.51715	1.71656	35	56
539	ATGTTTC_MIR494	0.0056962	0.0368219	0.538865	1.71949	35	46
178	NFY_01	0.00581309	0.0372449	0.482853	1.66166	38	70
397	PIT1_Q6	0.00618006	0.038254	0.5936	1.74675	36	31
422	AP1_Q4_01	0.00611995	0.038254	0.514434	1.70754	39	56
449	AGCACTT_MIR93_MIR302A_MIR302B_MIR302C_MIR302D_MIR372_MIR373_MIR520E_MIR520A_MIR526B_MIR520B_MIR520C_MIR520D	0.00618193	0.038254	0.466135	1.62851	41	76
644	TGCTGAY_UNKNOWN	0.00615429	0.038254	0.443924	1.60147	42	93
319	SP3_Q3	0.00638331	0.0390837	0.519748	1.69288	40	51
692	STTTCRNTTT_IRF_Q6	0.00642398	0.0390837	-0.463265	-1.67193	23	45
241	IRF7_01	0.00661844	0.0399313	0.513824	1.6981	42	55
406	NRF2_Q4	0.00669405	0.0400537	0.496878	1.67043	43	61
155	NGFIC_01	0.00695061	0.0412479	0.465773	1.61961	46	74
642	TGACATY_UNKNOWN	0.00758705	0.0446587	0.405637	1.54048	55	129
190	ZF5_B	0.00797872	0.0465854	0.517347	1.67071	50	49
484	CACTTTG_MIR520G_MIR520H	0.00812136	0.0470389	0.495743	1.65212	52	58
574	ACCAAAG_MIR9	0.00840815	0.0483135	0.436522	1.57978	58	94
c5	pathway	pval	padj	ES	NES	nMoreExtreme	size
35	GO_RESPONSE_TO_NITROGEN_COMPOUND	0.000129517	0.00810163	0.433761	1.70803	0	172
44	GO_REGULATION_OF_MRNA_METABOLIC_PROCESS	0.000149522	0.00810163	0.570582	1.96288	0	68
75	GO_RESPONSE_TO_ORGANOPHOSPHORUS	0.000165426	0.00810163	0.693363	2.02206	0	29
84	GO_NEGATIVE_REGULATION_OF_GENE_EXPRESSION	0.000113533	0.00810163	0.433028	1.85022	0	410
146	GO_CELLULAR_RESPONSE_TO_EXTERNAL_STIMULUS	0.000149993	0.00810163	0.580328	1.98153	0	65
154	GO_RESPONSE_TO_CORTICOSTEROID	0.000163961	0.00810163	0.683606	2.00866	0	30
165	GO_CELLULAR_RESPONSE_TO_BIOTIC_STIMULUS	0.000158629	0.00810163	0.626949	1.97451	0	42
198	GO_REGULATION_OF_KINASE_ACTIVITY	0.000127665	0.00810163	0.428753	1.70297	0	186
289	GO_POSITIVE_REGULATION_OF_BIOSYNTHETIC_PROCESS	0.000113173	0.00810163	0.391483	1.67572	0	421
290	GO_NEGATIVE_REGULATION_OF_NITROGEN_COMPOUND_METABOLIC_PROCESS	0.000113843	0.00810163	0.441653	1.88426	0	406
357	GO_POSITIVE_REGULATION_OF_GENE_EXPRESSION	0.000113212	0.00810163	0.44669	1.91177	0	422
432	GO_TRANSCRIPTION_FROM_RNA_POLYMERASE_II_PROMOTER	0.000127259	0.00810163	0.495926	1.97567	0	190
448	GO_REGULATION_OF_MYELOID_CELL_DIFFERENTIATION	0.000159134	0.00810163	0.654051	2.05095	0	41
657	GO_RESPONSE_TO_ORGANIC_CYCLIC_COMPOUND	0.000128238	0.00810163	0.496072	1.96583	0	181
681	GO_REGULATION_OF_CELL_DIFFERENTIATION	0.000121212	0.00810163	0.431566	1.7796	0	269
713	GO_RESPONSE_TO_OXYGEN_CONTAINING_COMPOUND	0.00012133	0.00810163	0.40886	1.68509	0	267
819	GO_RESPONSE_TO_LIPID	0.000130702	0.00810163	0.503388	1.97336	0	167
848	GO_RESPONSE_TO_ABIOTIC_STIMULUS	0.000126295	0.00810163	0.452451	1.81323	0	201
869	GO_NEGATIVE_REGULATION_OF_GROWTH	0.000159134	0.00810163	0.634166	1.98859	0	41
1054	GO_POSITIVE_REGULATION_OF_TRANSCRIPTION_FROM_RNA_POLYMERASE_II_PROMOTER	0.000124409	0.00810163	0.517051	2.10128	0	231
1140	GO_REGULATION_OF_PROTEIN_SERINE_THREONINE_KINASE_ACTIVITY	0.000137457	0.00810163	0.481098	1.81288	0	122
1265	GO_NEGATIVE_REGULATION_OF_TRANSCRIPTION_FROM_RNA_POLYMERASE_II_PROMOTER	0.000127518	0.00810163	0.508541	2.02153	0	187
1302	GO_RESPONSE_TO_MECHANICAL_STIMULUS	0.000162734	0.00810163	0.716137	2.17071	0	35
1322	GO_RESPONSE_TO_STARVATION	0.000161891	0.00810163	0.658204	2.01857	0	37
1329	GO_RESPONSE_TO_PURINE_CONTAINING_COMPOUND	0.000162973	0.00810163	0.694587	2.09253	0	34
1364	GO_RESPONSE_TO_MOLECULE_OF_BACTERIAL_ORIGIN	0.000150761	0.00810163	0.644925	2.19313	0	64
1398	GO_REGULATION_OF_TRANSCRIPTION_FROM_RNA_POLYMERASE_II_PROMOTER	0.000113186	0.00810163	0.463316	1.98233	0	417
1517	GO_TRANSCRIPTION_FACTOR_COMPLEX	0.000149477	0.00810163	0.545414	1.88693	0	70
1718	GO_REGULATORY_REGION_NUCLEIC_ACID_BINDING	0.00013177	0.00810163	0.532059	2.07359	0	158
1720	GO_TRANSCRIPTIONAL_ACTIVATOR_ACTIVITY_RNA_POLYMERASE_II_TRANSCRIPTION_REGULATORY_REGION_SEQUENCE_SPECIFIC_BINDING	0.00015456	0.00810163	0.673577	2.21659	0	53
1745	GO_RNA_POLYMERASE_II_TRANSCRIPTION_FACTOR_ACTIVITY_SEQUENCE_SPECIFIC_DNA_BINDING	0.000141243	0.00810163	0.623948	2.29435	0	104
1762	GO_NUCLEIC_ACID_BINDING_TRANSCRIPTION_FACTOR_ACTIVITY	0.000127845	0.00810163	0.547548	2.17387	0	185
1778	GO_DOUBLE_STRANDED_DNA_BINDING	0.000133404	0.00810163	0.506582	1.96251	0	152
1793	GO_TRANSCRIPTION_FACTOR_ACTIVITY_RNA_POLYMERASE_II_CORE_PROMOTER_PROXIMAL_REGION_SEQUENCE_SPECIFIC_BINDING	0.000151332	0.00810163	0.660989	2.22323	0	59
1812	GO_TRANSCRIPTIONAL_ACTIVATOR_ACTIVITY_RNA_POLYMERASE_II_CORE_PROMOTER_PROXIMAL_REGION_SEQUENCE_SPECIFIC_BINDING	0.000159872	0.00810163	0.67324	2.09197	0	39
1824	GO_TRANSCRIPTION_FACTOR_ACTIVITY_PROTEIN_BINDING	0.000131909	0.00810163	0.447162	1.74424	0	161
1832	GO_TRANSCRIPTION_FACTOR_BINDING	0.00013177	0.00810163	0.474319	1.84856	0	158
1870	GO_SEQUENCE_SPECIFIC_DNA_BINDING	0.000128733	0.00810163	0.492959	1.94891	0	177
1880	GO_CORE_PROMOTER_PROXIMAL_REGION_DNA_BINDING	0.000149589	0.00810163	0.589528	2.02376	0	67
593	GO_RESPONSE_TO_CAMP	0.0001703	0.00813181	0.787478	2.21646	0	25
1305	GO_SKELETAL_SYSTEM_MORPHOGENESIS	0.000175346	0.00816857	0.757185	2.02479	0	20
8	GO_REGULATION_OF_ESTABLISHMENT_OF_PLANAR_POLARITY	0.000275482	0.00900455	-0.54293	-1.9786	0	48
51	GO_ANTIGEN_PROCESSING_AND_PRESENTATION_OF_PEPTIDE_OR_POLYSACCHARIDE_ANTIGEN_VIA_MHC_CLASS_II	0.000256213	0.00900455	-0.617494	-2.00389	0	30
82	GO_POSITIVE_REGULATION_OF_ENDOCYTOSIS	0.000234357	0.00900455	-0.687353	-2.07257	0	22
148	GO_ACTIN_FILAMENT_BASED_PROCESS	0.000343643	0.00900455	-0.427391	-1.81083	0	106
176	GO_NON_CANONICAL_WNT_SIGNALING_PATHWAY	0.000291375	0.00900455	-0.5009	-1.89414	0	58
297	GO_ANTIGEN_PROCESSING_AND_PRESENTATION_OF_PEPTIDE_ANTIGEN	0.000316957	0.00900455	-0.565628	-2.27976	0	80
433	GO_RESPONSE_TO_ENDOGENOUS_STIMULUS	0.00035898	0.00900455	0.384744	1.59855	2	292
462	GO_RESPONSE_TO_EXTERNAL_STIMULUS	0.000236742	0.00900455	0.404418	1.68883	1	310
563	GO_ANTIGEN_PROCESSING_AND_PRESENTATION	0.000324781	0.00900455	-0.511062	-2.09944	0	88
589	GO_OXIDATIVE_PHOSPHORYLATION	0.000292997	0.00900455	-0.499209	-1.92198	0	62
623	GO_ANTIGEN_PROCESSING_AND_PRESENTATION_OF_PEPTIDE_ANTIGEN_VIA_MHC_CLASS_I	0.000291375	0.00900455	-0.537421	-2.01366	0	56
638	GO_NUCLEOSIDE_TRIPHOSPHATE_METABOLIC_PROCESS	0.000346021	0.00900455	-0.474882	-2.0243	0	109
656	GO_ELECTRON_TRANSPORT_CHAIN	0.000292997	0.00900455	-0.505762	-1.94722	0	62
737	GO_REGULATION_OF_CELL_CYCLE	0.000363108	0.00900455	0.385333	1.59095	2	274
804	GO_ANTIGEN_PROCESSING_AND_PRESENTATION_OF_EXOGENOUS_PEPTIDE_ANTIGEN_VIA_MHC_CLASS_I	0.000273299	0.00900455	-0.559661	-2.00005	0	44
849	GO_CELLULAR_RESPONSE_TO_INORGANIC_SUBSTANCE	0.000325945	0.00900455	0.662816	1.99682	1	34
940	GO_GLYCOSYL_COMPOUND_METABOLIC_PROCESS	0.000372439	0.00900455	-0.46498	-2.02974	0	127
1002	GO_REGULATION_OF_CYCLIN_DEPENDENT_PROTEIN_KINASE_ACTIVITY	0.000334001	0.00900455	0.69089	1.98419	1	27
1036	GO_NEGATIVE_REGULATION_OF_PHOSPHORYLATION	0.000275824	0.00900455	0.510778	1.91714	1	118
1042	GO_NUCLEOSIDE_MONOPHOSPHATE_METABOLIC_PROCESS	0.000347343	0.00900455	-0.484267	-2.05883	0	108
1078	GO_REGULATION_OF_SEQUENCE_SPECIFIC_DNA_BINDING_TRANSCRIPTION_FACTOR_ACTIVITY	0.000288892	0.00900455	0.52166	1.87408	1	88
1131	GO_ACTIN_FILAMENT_ORGANIZATION	0.000280269	0.00900455	-0.544579	-2.00087	0	50
1161	GO_PURINE_CONTAINING_COMPOUND_METABOLIC_PROCESS	0.000372439	0.00900455	-0.432697	-1.88882	0	127
1193	GO_CELLULAR_RESPONSE_TO_STRESS	0.00022414	0.00900455	0.36477	1.56886	1	453
1300	GO_REGULATION_OF_PHOSPHORUS_METABOLIC_PROCESS	0.000350385	0.00900455	0.388154	1.63299	2	336
1317	GO_REGULATION_OF_CELLULAR_AMINO_ACID_METABOLIC_PROCESS	0.000270416	0.00900455	-0.572353	-2.02773	0	42
1325	GO_CELLULAR_DEFENSE_RESPONSE	0.000232612	0.00900455	-0.713339	-2.096	0	20
1357	GO_HYDROGEN_ION_TRANSMEMBRANE_TRANSPORT	0.000279252	0.00900455	-0.526269	-1.9245	0	49
1430	GO_OXIDOREDUCTASE_COMPLEX	0.000280269	0.00900455	-0.537692	-1.97557	0	50
1445	GO_ACTIN_CYTOSKELETON	0.000347343	0.00900455	-0.464761	-1.9759	0	108
1474	GO_LUMENAL_SIDE_OF_MEMBRANE	0.000227894	0.00900455	-0.737149	-2.1119	0	18
1546	GO_MITOCHONDRIAL_MEMBRANE_PART	0.00034118	0.00900455	-0.42086	-1.76969	0	102
1548	GO_INNER_MITOCHONDRIAL_MEMBRANE_PROTEIN_COMPLEX	0.000311333	0.00900455	-0.541787	-2.17718	0	78
1559	GO_RESPIRATORY_CHAIN	0.000294724	0.00900455	-0.507874	-1.94262	0	61
1614	GO_EXTERNAL_SIDE_OF_PLASMA_MEMBRANE	0.000261438	0.00900455	-0.547644	-1.88121	0	37
1635	GO_MITOCHONDRIAL_PROTEIN_COMPLEX	0.000327011	0.00900455	-0.466268	-1.92152	0	90
1738	GO_TRANSCRIPTION_FACTOR_ACTIVITY_RNA_POLYMERASE_II_DISTAL_ENHANCER_SEQUENCE_SPECIFIC_BINDING	0.000360881	0.00900455	0.798008	1.99725	1	15
1873	GO_ENDOPEPTIDASE_ACTIVITY	0.000305064	0.00900455	-0.541795	-2.14524	0	73
124	GO_RESPONSE_TO_STEROID_HORMONE	0.000432339	0.00929973	0.499835	1.79711	2	89
390	GO_NUCLEOBASE_CONTAINING_SMALL_MOLECULE_METABOLIC_PROCESS	0.000424448	0.00929973	-0.435485	-1.97782	0	165
526	GO_RESPONSE_TO_BACTERIUM	0.00042943	0.00929973	0.509892	1.84341	2	93
610	GO_RESPONSE_TO_HORMONE	0.000392106	0.00929973	0.423939	1.66191	2	167
653	GO_NEGATIVE_REGULATION_OF_PHOSPHORUS_METABOLIC_PROCESS	0.000407443	0.00929973	0.449869	1.71857	2	136
729	GO_RESPONSE_TO_RADIATION	0.000433338	0.00929973	0.509828	1.83157	2	88
1473	GO_INTRINSIC_COMPONENT_OF_PLASMA_MEMBRANE	0.000407332	0.00929973	-0.406068	-1.82903	0	155
1578	GO_ANCHORING_JUNCTION	0.000429923	0.00929973	-0.380813	-1.73534	0	169
1689	GO_PROTEIN_HETERODIMERIZATION_ACTIVITY	0.000432339	0.00929973	0.502902	1.80813	2	89
1878	GO_OXIDOREDUCTASE_ACTIVITY	0.000396668	0.00929973	-0.391517	-1.74737	0	146
191	GO_CELLULAR_RESPONSE_TO_EXTRACELLULAR_STIMULUS	0.00047081	0.00983132	0.60987	1.96704	2	48
756	GO_OXIDATION_REDUCTION_PROCESS	0.000477099	0.00983132	-0.379256	-1.76583	0	198
962	GO_INTRACELLULAR_RECEPTOR_SIGNALING_PATHWAY	0.000470146	0.00983132	0.608861	1.96034	2	47
1490	GO_ORGANELLE_INNER_MEMBRANE	0.000478698	0.00983132	-0.370187	-1.73958	0	209
48	GO_MITOCHONDRIAL_RESPIRATORY_CHAIN_COMPLEX_I_BIOGENESIS	0.000522876	0.0100707	-0.538024	-1.84816	1	37
130	GO_CELLULAR_RESPONSE_TO_LIPID	0.000571347	0.0100707	0.497176	1.80768	3	96
282	GO_ORGANOPHOSPHATE_METABOLIC_PROCESS	0.0005	0.0100707	-0.386478	-1.82161	0	221
288	GO_POSITIVE_REGULATION_OF_T_CELL_PROLIFERATION	0.000512426	0.0100707	-0.588816	-1.91082	1	30
369	GO_REGULATION_OF_GROWTH	0.00056243	0.0100707	0.478924	1.77456	3	109
627	GO_REGULATION_OF_CELLULAR_KETONE_METABOLIC_PROCESS	0.000574713	0.0100707	-0.481163	-1.79054	1	54
1096	GO_RESPONSE_TO_BIOTIC_STIMULUS	0.000509684	0.0100707	0.412094	1.63968	3	188
1099	GO_HYDROGEN_TRANSPORT	0.000574713	0.0100707	-0.482356	-1.79498	1	54
1155	GO_NEGATIVE_REGULATION_OF_MYELOID_CELL_DIFFERENTIATION	0.000537634	0.0100707	0.754076	1.91792	2	16
1272	GO_NEGATIVE_REGULATION_OF_CELL_DIFFERENTIATION	0.000564414	0.0100707	0.47675	1.75624	3	105
1502	GO_ENDOCYTIC_VESICLE_MEMBRANE	0.000539084	0.0100707	-0.537197	-1.87613	1	40
1514	GO_CELL_JUNCTION	0.000539665	0.0100707	-0.367838	-1.75521	0	245
1570	GO_LAMELLIPODIUM	0.000546597	0.0100707	-0.52297	-1.86038	1	43
1575	GO_NADH_DEHYDROGENASE_COMPLEX	0.000518538	0.0100707	-0.575731	-1.94796	1	35
1631	GO_MITOCHONDRIAL_ENVELOPE	0.000552486	0.0100707	-0.331993	-1.59874	0	259
1760	GO_PROTEIN_COMPLEX_BINDING	0.000540541	0.0100707	-0.344443	-1.64627	0	248
319	GO_REGULATION_OF_IMMUNE_RESPONSE	0.000587889	0.0101159	-0.335504	-1.63106	0	278
1531	GO_INTRACELLULAR_VESICLE	0.000587889	0.0101159	-0.324962	-1.5824	0	282
1568	GO_MEMBRANE_PROTEIN_COMPLEX	0.000594177	0.0101328	-0.371255	-1.8093	0	284
1615	GO_LYTIC_VACUOLE_MEMBRANE	0.000603865	0.0102069	-0.463505	-1.82221	1	70
1726	GO_CALCIUM_ION_BINDING	0.000621311	0.0104097	-0.462411	-1.8523	1	77
358	GO_FOREBRAIN_DEVELOPMENT	0.000630616	0.0104377	0.591569	1.88214	3	44
407	GO_CELLULAR_RESPIRATION	0.000633914	0.0104377	-0.461739	-1.86103	1	80
1556	GO_MITOCHONDRIAL_PART	0.00065703	0.0107259	-0.301014	-1.47894	0	314
249	GO_SMALL_MOLECULE_METABOLIC_PROCESS	0.000702247	0.0111375	-0.315554	-1.56971	0	344
517	GO_CELLULAR_RESPONSE_TO_HORMONE_STIMULUS	0.000700476	0.0111375	0.467728	1.73818	4	111
1135	GO_GENERATION_OF_PRECURSOR_METABOLITES_AND_ENERGY	0.000723066	0.0111375	-0.402927	-1.72931	1	116
1428	GO_CYTOPLASMIC_STRESS_GRANULE	0.000708592	0.0111375	0.721973	1.90684	3	19
1431	GO_VESICLE_MEMBRANE	0.000717618	0.0111375	-0.397807	-1.70282	1	114
1457	GO_NUCLEAR_SPECK	0.000712149	0.0111375	0.482712	1.76403	4	100
1598	GO_ENDOSOMAL_PART	0.000709723	0.0111375	-0.401449	-1.71798	1	113
1596	GO_CYTOPLASMIC_VESICLE_PART	0.000732869	0.0111982	-0.411543	-1.7744	1	119
1616	GO_ENVELOPE	0.000739645	0.0112121	-0.30113	-1.50261	0	359
1001	GO_REGULATION_OF_NEURON_DEATH	0.000761035	0.0113561	0.560201	1.86619	4	56
1285	GO_RESPONSE_TO_LIGHT_STIMULUS	0.000756544	0.0113561	0.557428	1.88077	4	61
631	GO_REGULATION_OF_NEURON_APOPTOTIC_PROCESS	0.000793147	0.0117435	0.584852	1.84193	4	42
100	GO_REGULATION_OF_MAPK_CASCADE	0.000814664	0.0117879	0.439947	1.68182	5	137
697	GO_REGULATION_OF_IMMUNE_SYSTEM_PROCESS	0.00081103	0.0117879	-0.285267	-1.42887	0	386
1482	GO_CLATHRIN_COATED_VESICLE	0.000811249	0.0117879	-0.501993	-1.77846	2	42
1381	GO_RESPONSE_TO_CALCIUM_ION	0.00082713	0.0117897	0.660633	1.92661	4	29
1532	GO_CELL_SUBSTRATE_JUNCTION	0.000826105	0.0117897	-0.381486	-1.728	1	161
373	GO_RESPONSE_TO_INORGANIC_SUBSTANCE	0.000854579	0.0120907	0.478349	1.74809	5	100
1625	GO_PIGMENT_GRANULE	0.000874126	0.0122763	-0.481099	-1.80263	2	56
102	GO_POSITIVE_REGULATION_OF_NEURON_DEATH	0.000890631	0.0124168	0.732976	1.91237	4	18
1212	GO_POSITIVE_REGULATION_OF_IMMUNE_RESPONSE	0.000935891	0.0129318	-0.360409	-1.66899	1	189
1557	GO_MITOCHONDRION	0.000949668	0.0129318	-0.315652	-1.61132	0	467
1655	GO_PLASMA_MEMBRANE_PROTEIN_COMPLEX	0.000950872	0.0129318	-0.429363	-1.73054	2	80
1774	GO_CYSTEINE_TYPE_ENDOPEPTIDASE_ACTIVITY	0.000954654	0.0129318	-0.634333	-1.9504	3	24
468	GO_ENERGY_DERIVATION_BY_OXIDATION_OF_ORGANIC_COMPOUNDS	0.00100469	0.0135138	-0.402765	-1.68091	2	98
418	GO_REGULATION_OF_CIRCADIAN_RHYTHM	0.0010218	0.0136478	0.671724	1.89066	5	25
919	GO_ORGANONITROGEN_COMPOUND_METABOLIC_PROCESS	0.00106383	0.0141105	-0.293872	-1.50312	0	499
1081	GO_NEGATIVE_REGULATION_OF_MULTI_ORGANISM_PROCESS	0.00108242	0.0142456	0.561094	1.84028	6	52
1665	GO_PEPTIDASE_ACTIVITY	0.00108893	0.0142456	-0.382186	-1.64295	2	117
1558	GO_CELL_SURFACE	0.00110457	0.0143518	-0.386893	-1.6834	2	124
228	GO_SINGLE_ORGANISM_BIOSYNTHETIC_PROCESS	0.00113572	0.0146083	-0.30193	-1.4612	1	268
287	GO_REGULATION_OF_INTRACELLULAR_SIGNAL_TRANSDUCTION	0.0011396	0.0146083	0.355487	1.51319	9	388
141	GO_REGULATION_OF_CANONICAL_WNT_SIGNALING_PATHWAY	0.00120591	0.0153552	-0.437302	-1.70289	3	67
822	GO_ACTIVATION_OF_IMMUNE_RESPONSE	0.00121951	0.0153846	-0.352863	-1.58743	2	154
1402	GO_NEGATIVE_REGULATION_OF_CELL_PROLIFERATION	0.00122432	0.0153846	0.435812	1.66032	8	133
793	GO_T_CELL_RECEPTOR_SIGNALING_PATHWAY	0.00124262	0.0155125	-0.430054	-1.72269	3	77
1609	GO_CELL_PROJECTION	0.00126984	0.0157493	-0.292717	-1.43008	1	300
126	GO_RESPONSE_TO_PEPTIDE	0.00130529	0.0160846	0.491876	1.75629	8	84
392	GO_POSITIVE_REGULATION_OF_LEUKOCYTE_PROLIFERATION	0.0013344	0.016131	-0.501552	-1.74209	4	39
740	GO_RESPONSE_TO_EXTRACELLULAR_STIMULUS	0.00133038	0.016131	0.504651	1.76799	8	76
1687	GO_CARBOHYDRATE_BINDING	0.0013344	0.016131	-0.507548	-1.76292	4	39
221	GO_MITOCHONDRIAL_RESPIRATORY_CHAIN_COMPLEX_ASSEMBLY	0.001365	0.0163972	-0.490676	-1.76456	4	45
878	GO_HEAD_DEVELOPMENT	0.00138198	0.0164974	0.444702	1.66499	9	116
1419	GO_PROTEASOME_COMPLEX	0.00141443	0.0167799	-0.485538	-1.79585	4	52
443	GO_EMBRYONIC_PLACENTA_DEVELOPMENT	0.00142602	0.016813	0.729149	1.88239	7	17
861	GO_MULTI_MULTICELLULAR_ORGANISM_PROCESS	0.00146675	0.0171871	0.610657	1.83968	8	34
1291	GO_NEGATIVE_REGULATION_OF_CELL_CYCLE	0.00150335	0.0175085	0.442863	1.67788	10	127
1713	GO_SERINE_HYDROLASE_ACTIVITY	0.0015163	0.0175523	-0.578473	-1.86803	5	29
1313	GO_BEHAVIOR	0.0015456	0.0177503	0.544999	1.79347	9	53
1434	GO_LATE_ENDOSOME_MEMBRANE	0.00155199	0.0177503	-0.555138	-1.86152	5	34
989	GO_HOMOTYPIC_CELL_CELL_ADHESION	0.00159381	0.0179069	-0.684103	-1.92652	6	17
1047	GO_MITOCHONDRIAL_ATP_SYNTHESIS_COUPLED_PROTON_TRANSPORT	0.00158299	0.0179069	-0.698383	-1.9361	6	16
1334	GO_PLATELET_AGGREGATION	0.00159381	0.0179069	-0.684103	-1.92652	6	17
374	GO_REGULATION_OF_VESICLE_MEDIATED_TRANSPORT	0.0017059	0.0190542	-0.37768	-1.58812	4	102
317	GO_CELLULAR_RESPONSE_TO_OXYGEN_CONTAINING_COMPOUND	0.00181136	0.0199982	0.404911	1.59383	13	171
1308	GO_POSITIVE_REGULATION_OF_NEURON_APOPTOTIC_PROCESS	0.0018044	0.0199982	0.745072	1.86476	9	15
205	GO_MRNA_PROCESSING	0.00186382	0.0204591	0.37934	1.54095	14	228
138	GO_POSITIVE_REGULATION_OF_RESPONSE_TO_STIMULUS	0.00189934	0.020671	-0.253459	-1.29384	1	467
966	GO_NEGATIVE_REGULATION_OF_DEVELOPMENTAL_PROCESS	0.00190476	0.020671	0.42831	1.63026	13	132
300	GO_NUCLEOSIDE_PHOSPHATE_BIOSYNTHETIC_PROCESS	0.00192837	0.0206921	-0.481507	-1.75476	6	48
920	GO_POSITIVE_REGULATION_OF_CANONICAL_WNT_SIGNALING_PATHWAY	0.00192837	0.0206921	-0.482905	-1.75985	6	48
1003	GO_REGULATION_OF_CELL_DEATH	0.0019565	0.0208766	0.348099	1.47477	16	370
1309	GO_CIRCULATORY_SYSTEM_DEVELOPMENT	0.0019685	0.020888	0.446048	1.65275	13	109
577	GO_POSITIVE_REGULATION_OF_CELL_ADHESION	0.00200938	0.0212039	-0.385234	-1.60775	5	98
68	GO_MUSCLE_TISSUE_DEVELOPMENT	0.00209205	0.021955	0.586731	1.81061	12	38
889	GO_IMMUNE_RESPONSE	0.00212089	0.0220158	-0.30409	-1.45034	3	241
1082	GO_NEURON_DIFFERENTIATION	0.00211954	0.0220158	0.452641	1.66331	14	103
120	GO_REGULATION_OF_MRNA_CATABOLIC_PROCESS	0.00215054	0.0220835	0.724145	1.84179	11	16
787	GO_NEUROGENESIS	0.00214701	0.0220835	0.386929	1.55065	16	201
1191	GO_INTEGRIN_MEDIATED_SIGNALING_PATHWAY	0.00224215	0.0227793	-0.591494	-1.86923	8	27
1857	GO_ANTIGEN_BINDING	0.00224215	0.0227793	-0.593695	-1.87618	8	27
209	GO_ANTIGEN_RECEPTOR_MEDIATED_SIGNALING_PATHWAY	0.00227347	0.0229752	-0.394982	-1.62258	6	88
1206	GO_TELENCEPHALON_DEVELOPMENT	0.00229546	0.0230754	0.618856	1.8184	13	30
823	GO_VASCULATURE_DEVELOPMENT	0.00239056	0.0237811	0.500984	1.72887	15	69
1053	GO_REGULATION_OF_CELL_ADHESION	0.00238474	0.0237811	-0.343096	-1.53241	5	148
954	GO_REGULATION_OF_CELLULAR_AMIDE_METABOLIC_PROCESS	0.00241903	0.0239396	0.416958	1.60272	17	142
916	GO_CELLULAR_RESPONSE_TO_STARVATION	0.0024418	0.0240404	0.60245	1.80526	14	33
1463	GO_PROTON_TRANSPORTING_TWO_SECTOR_ATPASE_COMPLEX_PROTON_TRANSPORTING_DOMAIN	0.00246637	0.0241578	-0.69524	-1.89533	10	15
732	GO_INFLAMMATORY_RESPONSE	0.00263736	0.0257008	0.484467	1.71076	17	79
1577	GO_RECEPTOR_COMPLEX	0.00269542	0.0261332	-0.497358	-1.73699	9	40
3	GO_CIRCADIAN_RHYTHM	0.00277959	0.0263796	0.603201	1.79534	16	32
780	GO_POSITIVE_REGULATION_OF_MYELOID_CELL_DIFFERENTIATION	0.00278989	0.0263796	0.667228	1.82178	15	22
969	GO_RHYTHMIC_PROCESS	0.00276074	0.0263796	0.527259	1.74926	17	55
1321	GO_CELLULAR_RESPONSE_TO_DNA_DAMAGE_STIMULUS	0.00276764	0.0263796	0.377945	1.5247	21	217
1391	GO_IMMUNE_EFFECTOR_PROCESS	0.00274833	0.0263796	-0.347558	-1.54854	6	144
1495	GO_PROTON_TRANSPORTING_TWO_SECTOR_ATPASE_COMPLEX	0.00281907	0.0265242	-0.55838	-1.82789	10	31
470	GO_REGULATION_OF_HEMOPOIESIS	0.00292099	0.0273485	0.479096	1.69599	19	80
266	GO_POSITIVE_REGULATION_OF_MRNA_METABOLIC_PROCESS	0.0030654	0.0277484	0.652814	1.83743	17	25
412	GO_REGULATION_OF_EPITHELIAL_CELL_DIFFERENTIATION	0.0030303	0.0277484	0.704142	1.81783	16	17
571	GO_ENERGY_COUPLED_PROTON_TRANSPORT_DOWN_ELECTROCHEMICAL_GRADIENT	0.0029837	0.0277484	-0.65808	-1.91379	12	19
703	GO_REGULATION_OF_T_CELL_PROLIFERATION	0.00303783	0.0277484	-0.476863	-1.72713	10	47
1127	GO_PLACENTA_DEVELOPMENT	0.0030654	0.0277484	0.651137	1.83271	17	25
1326	GO_BIOLOGICAL_ADHESION	0.00303424	0.0277484	-0.325165	-1.48209	6	170
1654	GO_PROTON_TRANSPORTING_ATP_SYNTHASE_COMPLEX	0.00302396	0.0277484	-0.637827	-1.87412	12	20
960	GO_POSITIVE_REGULATION_OF_CATION_TRANSMEMBRANE_TRANSPORT	0.00318761	0.0287186	-0.659226	-1.85646	13	17
1423	GO_IMMUNOLOGICAL_SYNAPSE	0.00321322	0.0288134	-0.640282	-1.86203	13	19
975	GO_REGULATION_OF_CELL_CYCLE_ARREST	0.00325574	0.0290582	0.593182	1.77749	19	33
771	GO_TUMOR_NECROSIS_FACTOR_MEDIATED_SIGNALING_PATHWAY	0.00330579	0.0293677	-0.470824	-1.71582	11	48
505	GO_CELLULAR_RESPONSE_TO_INTERFERON_GAMMA	0.00339971	0.0300622	0.568235	1.74265	20	37
801	GO_NEGATIVE_REGULATION_OF_CANONICAL_WNT_SIGNALING_PATHWAY	0.0034463	0.0303338	-0.456526	-1.70732	11	55
274	GO_TISSUE_HOMEOSTASIS	0.00360268	0.0304474	-0.539787	-1.78339	13	32
673	GO_POSITIVE_REGULATION_OF_CELL_ACTIVATION	0.00352903	0.0304474	-0.39107	-1.58739	10	83
711	GO_EPHRIN_RECEPTOR_SIGNALING_PATHWAY	0.00357995	0.0304474	-0.593114	-1.82366	14	24
864	GO_NEGATIVE_REGULATION_OF_I_KAPPAB_KINASE_NF_KAPPAB_SIGNALING	0.00349895	0.0304474	0.667725	1.80436	19	21
1048	GO_PURINE_NUCLEOSIDE_MONOPHOSPHATE_BIOSYNTHETIC_PROCESS	0.00358698	0.0304474	-0.547597	-1.77706	13	30
1073	GO_PROTEIN_COMPLEX_SUBUNIT_ORGANIZATION	0.00359066	0.0304474	-0.253018	-1.28324	3	443
1235	GO_POSITIVE_REGULATION_OF_CELL_CYCLE	0.0035693	0.0304474	0.48406	1.68708	23	73
1280	GO_REGULATION_OF_GENE_EXPRESSION_EPIGENETIC	0.00353826	0.0304474	0.47913	1.68257	23	77
1374	GO_ANATOMICAL_STRUCTURE_HOMEOSTASIS	0.0034965	0.0304474	-0.452315	-1.69477	11	56
1711	GO_ACTIN_FILAMENT_BINDING	0.00362976	0.0305412	-0.514078	-1.73936	13	35
1875	GO_OXIDOREDUCTASE_ACTIVITY_ACTING_ON_NAD_P_H_QUINONE_OR_SIMILAR_COMPOUND_AS_ACCEPTOR	0.00365344	0.0306056	-0.506763	-1.72647	13	36
1021	GO_POSITIVE_REGULATION_OF_CELL_CYCLE_ARREST	0.00367401	0.0306435	0.62685	1.80027	21	27
17	GO_ION_TRANSPORT	0.00374357	0.0309783	-0.323777	-1.49935	7	189
1055	GO_REGULATION_OF_MYELOID_LEUKOCYTE_DIFFERENTIATION	0.00374659	0.0309783	0.645721	1.81747	21	25
1351	GO_REGULATION_OF_CATION_TRANSMEMBRANE_TRANSPORT	0.00376547	0.0310002	-0.487848	-1.72006	13	41
81	GO_SINGLE_ORGANISM_BEHAVIOR	0.0037837	0.0310166	0.541196	1.71413	23	43
853	GO_NUCLEOSIDE_MONOPHOSPHATE_BIOSYNTHETIC_PROCESS	0.00388903	0.0317438	-0.510792	-1.72824	14	35
695	GO_POSITIVE_REGULATION_OF_PROTEIN_SERINE_THREONINE_KINASE_ACTIVITY	0.00391979	0.0318588	0.497399	1.69145	25	64
236	GO_POSITIVE_REGULATION_OF_MAPK_CASCADE	0.00403226	0.0320865	0.459618	1.65438	27	90
331	GO_PROTEIN_LOCALIZATION_TO_CELL_PERIPHERY	0.0040032	0.0320865	-0.486239	-1.6889	14	39
594	GO_NEGATIVE_REGULATION_OF_HEMOPOIESIS	0.00399667	0.0320865	0.620264	1.79399	23	28
710	GO_CHROMATIN_ORGANIZATION	0.00409679	0.0320865	0.384351	1.52424	31	182
1027	GO_MRNA_METABOLIC_PROCESS	0.00406599	0.0320865	0.340871	1.43714	34	349
1101	GO_RESPONSE_TO_TOXIC_SUBSTANCE	0.00398651	0.0320865	0.51397	1.6988	25	54
1167	GO_IMMUNE_RESPONSE_REGULATING_CELL_SURFACE_RECEPTOR_SIGNALING_PATHWAY	0.00409531	0.0320865	-0.345153	-1.51132	10	129
1256	GO_EMBRYONIC_ORGAN_DEVELOPMENT	0.00409901	0.0320865	0.539064	1.70738	25	43
1766	GO_THREONINE_TYPE_PEPTIDASE_ACTIVITY	0.00403587	0.0320865	-0.674574	-1.83899	17	15
178	GO_NEGATIVE_REGULATION_OF_CELL_GROWTH	0.00430108	0.0331252	0.609134	1.77642	25	29
917	GO_RESPONSE_TO_DRUG	0.0042943	0.0331252	0.446542	1.61437	29	93
1310	GO_REGULATION_OF_CELL_PROLIFERATION	0.00426945	0.0331252	0.34896	1.45554	35	305
1854	GO_CHROMATIN_BINDING	0.00426234	0.0331252	0.422796	1.58863	30	119
277	GO_MODIFICATION_OF_MORPHOLOGY_OR_PHYSIOLOGY_OF_OTHER_ORGANISM	0.00437601	0.033567	0.567966	1.73344	26	36
383	GO_RESPONSE_TO_METAL_ION	0.00453995	0.0346151	0.510775	1.71799	29	59
491	GO_REGULATION_OF_TRANSPORTER_ACTIVITY	0.0045489	0.0346151	-0.551016	-1.77937	17	29
320	GO_NEGATIVE_REGULATION_OF_CELLULAR_AMIDE_METABOLIC_PROCESS	0.00481666	0.0365072	0.519518	1.69648	30	51
967	GO_REGULATION_OF_HOMOTYPIC_CELL_CELL_ADHESION	0.00495868	0.0374351	-0.368109	-1.51904	14	92
1243	GO_NEGATIVE_REGULATION_OF_MULTICELLULAR_ORGANISMAL_PROCESS	0.00500192	0.0376129	0.382454	1.51507	38	180
490	GO_REGULATION_OF_ACTIN_FILAMENT_LENGTH	0.00504484	0.0376508	-0.456638	-1.67776	17	50
1903	GO_CORE_PROMOTER_SEQUENCE_SPECIFIC_DNA_BINDING	0.00504639	0.0376508	0.581857	1.74355	30	33
1610	GO_COATED_VESICLE	0.00512975	0.0379761	-0.408352	-1.59794	16	68
1694	GO_OXIDOREDUCTASE_ACTIVITY_ACTING_ON_NAD_P_H	0.00511027	0.0379761	-0.478	-1.68534	18	41
981	GO_REGULATION_OF_PEPTIDYL_THREONINE_PHOSPHORYLATION	0.00519713	0.0383263	0.6984	1.77631	28	16
104	GO_REGULATION_OF_TUMOR_NECROSIS_FACTOR_SUPERFAMILY_CYTOKINE_PRODUCTION	0.00539568	0.0391637	0.58313	1.7356	32	32
350	GO_NEGATIVE_REGULATION_OF_SEQUENCE_SPECIFIC_DNA_BINDING_TRANSCRIPTION_FACTOR_ACTIVITY	0.00541057	0.0391637	0.542385	1.70079	33	41
680	GO_CENTRAL_NERVOUS_SYSTEM_NEURON_DIFFERENTIATION	0.00541321	0.0391637	0.707036	1.76957	29	15
884	GO_CELLULAR_ALDEHYDE_METABOLIC_PROCESS	0.00535008	0.0391637	-0.615277	-1.80786	22	20
893	GO_REGULATION_OF_VIRAL_TRANSCRIPTION	0.00539568	0.0391637	0.584982	1.74112	32	32
168	GO_CELLULAR_RESPONSE_TO_ORGANIC_CYCLIC_COMPOUND	0.00555476	0.0400362	0.436872	1.59651	38	100
1576	GO_CELL_CELL_JUNCTION	0.00559976	0.0402088	-0.424116	-1.62225	18	61
1335	GO_TISSUE_DEVELOPMENT	0.0056768	0.0406093	0.368694	1.48209	44	207
1179	GO_REPRODUCTION	0.00589971	0.0420464	0.379232	1.50231	45	180
1173	GO_POSITIVE_REGULATION_OF_CELL_DIFFERENTIATION	0.00601202	0.0426876	0.393362	1.52084	44	149
214	GO_CELL_DEATH	0.00611878	0.0432328	0.348282	1.44453	50	286
1013	GO_REGULATION_OF_MAP_KINASE_ACTIVITY	0.00613407	0.0432328	0.459472	1.62652	41	80
552	GO_ATP_BIOSYNTHETIC_PROCESS	0.00620525	0.043414	-0.572794	-1.76119	25	24
576	GO_CELLULAR_RESPONSE_TO_ORGANIC_SUBSTANCE	0.00618255	0.043414	0.319373	1.37128	54	445
1395	GO_REGULATION_OF_OSSIFICATION	0.00623593	0.0434251	0.638246	1.76174	35	23
1540	GO_NUCLEOPLASM_PART	0.0062523	0.0434251	0.352871	1.44678	50	256
1862	GO_STRUCTURAL_CONSTITUENT_OF_CYTOSKELETON	0.00632763	0.043789	-0.583416	-1.75917	26	22
58	GO_REGULATION_OF_FAT_CELL_DIFFERENTIATION	0.00641254	0.0442004	0.672203	1.75381	35	18
1530	GO_ENDOPLASMIC_RETICULUM_LUMEN	0.00643335	0.0442004	-0.521866	-1.72418	24	32
650	GO_SKELETAL_MUSCLE_ORGAN_DEVELOPMENT	0.00659067	0.0451189	0.671384	1.75167	36	18
108	GO_CELL_CHEMOTAXIS	0.00661704	0.0451377	0.594531	1.73384	39	29
996	GO_INTERACTION_WITH_SYMBIONT	0.00664169	0.0451446	0.624735	1.7584	38	25
330	GO_ORGANOPHOSPHATE_BIOSYNTHETIC_PROCESS	0.00668226	0.0452118	-0.36053	-1.50271	19	97
1454	GO_CYTOSOLIC_PART	0.00669892	0.0452118	-0.334962	-1.46466	17	128
497	GO_REGULATION_OF_INTERLEUKIN_1_BETA_PRODUCTION	0.00677362	0.045555	0.6773	1.74854	37	17
1668	GO_SMAD_BINDING	0.00680035	0.0455743	0.635889	1.73621	38	22
159	GO_ANAPHASE_PROMOTING_COMPLEX_DEPENDENT_CATABOLIC_PROCESS	0.00684932	0.0457419	-0.460971	-1.66531	24	46
934	GO_MULTI_ORGANISM_REPRODUCTIVE_PROCESS	0.00687474	0.0457518	0.413021	1.5519	49	119
1171	GO_RESPONSE_TO_CYTOKINE	0.00699924	0.0464185	0.371856	1.4814	54	190
1709	GO_GATED_CHANNEL_ACTIVITY	0.00705829	0.0466482	-0.633989	-1.78539	30	17
1827	GO_ACTIVATING_TRANSCRIPTION_FACTOR_BINDING	0.00712504	0.046927	0.66744	1.74138	39	18
380	GO_LEUKOCYTE_CHEMOTAXIS	0.00715259	0.0469465	0.621229	1.74853	41	25
200	GO_SINGLE_ORGANISM_CELL_ADHESION	0.00723066	0.0472964	-0.34667	-1.48786	19	116
13	GO_NEURON_DEVELOPMENT	0.00730247	0.0475953	0.452033	1.60019	49	80
77	GO_REGULATION_OF_PROTEIN_UBIQUITINATION_INVOLVED_IN_UBIQUITIN_DEPENDENT_PROTEIN_CATABOLIC_PROCESS	0.00736127	0.0475953	-0.443482	-1.64709	25	53
534	GO_RIBONUCLEOSIDE_TRIPHOSPHATE_BIOSYNTHETIC_PROCESS	0.00734574	0.0475953	-0.551472	-1.72957	29	26
792	GO_INTRINSIC_APOPTOTIC_SIGNALING_PATHWAY	0.00737602	0.0475953	0.517535	1.66922	46	48
860	GO_OSSIFICATION	0.00745558	0.0477858	0.531063	1.67253	46	42
1583	GO_ORGANELLE_ENVELOPE_LUMEN	0.00743209	0.0477858	-0.524591	-1.71728	28	31
784	GO_NEGATIVE_REGULATION_OF_CELL_DEATH	0.00751127	0.0479817	0.357978	1.44712	59	220
224	GO_REGULATION_OF_CELLULAR_COMPONENT_SIZE	0.00760697	0.0484188	-0.378824	-1.52685	23	80
1648	GO_ENDOSOME	0.00764818	0.0484188	-0.305667	-1.42513	15	199
1785	GO_ELECTRON_CARRIER_ACTIVITY	0.00765576	0.0484188	-0.483111	-1.66969	28	38
116	GO_NEGATIVE_REGULATION_OF_KINASE_ACTIVITY	0.00774732	0.0488362	0.468067	1.6236	51	71
1706	GO_ACTIN_BINDING	0.00779981	0.0490054	-0.366434	-1.50169	23	87
948	GO_MULTICELLULAR_ORGANISMAL_HOMEOSTASIS	0.00792566	0.0492787	-0.462694	-1.64596	28	43
1123	GO_POSITIVE_REGULATION_OF_WNT_SIGNALING_PATHWAY	0.00792752	0.0492787	-0.431881	-1.60401	27	53
1240	GO_RNA_SPLICING	0.00794652	0.0492787	0.36072	1.45071	62	211
1603	GO_LYTIC_VACUOLE	0.00790365	0.0492787	-0.328061	-1.44122	20	131
420	GO_CELL_CELL_ADHESION	0.00799709	0.0494319	-0.339888	-1.46293	21	118
294	GO_CIRCADIAN_REGULATION_OF_GENE_EXPRESSION	0.00806452	0.0495281	0.677817	1.72396	44	16
1251	GO_RESPONSE_TO_ALCOHOL	0.00804529	0.0495281	0.467139	1.62038	53	71
c7	pathway	pval	padj	ES	NES	nMoreExtreme	size
10	KAECH_DAY8_EFF_VS_MEMORY_CD8_TCELL_DN	0.00014556	0.00340316	0.631087	2.25083	0	84
120	GSE12845_IGD_POS_BLOOD_VS_NAIVE_TONSIL_BCELL_DN	0.00014556	0.00340316	0.596415	2.12717	0	84
126	GSE12845_IGD_NEG_BLOOD_VS_NAIVE_TONSIL_BCELL_DN	0.000148588	0.00340316	0.527968	1.85254	0	76
128	GSE12845_IGD_NEG_BLOOD_VS_PRE_GC_TONSIL_BCELL_DN	0.000153894	0.00340316	0.618974	2.08686	0	59
178	GSE13484_3H_UNSTIM_VS_YF17D_VACCINE_STIM_PBMC_DN	0.000153586	0.00340316	0.604248	2.05633	0	63
180	GSE13484_12H_UNSTIM_VS_YF17D_VACCINE_STIM_PBMC_DN	0.000164339	0.00340316	0.67595	2.0781	0	37
182	GSE13484_12H_VS_3H_YF17D_VACCINE_STIM_PBMC_DN	0.000149165	0.00340316	0.549636	1.91889	0	74
190	GSE13485_CTRL_VS_DAY21_YF17D_VACCINE_PBMC_UP	0.000153516	0.00340316	0.669125	2.27346	0	62
197	GSE13485_DAY3_VS_DAY21_YF17D_VACCINE_PBMC_UP	0.000155015	0.00340316	0.640018	2.13858	0	56
226	GSE14000_UNSTIM_VS_16H_LPS_DC_DN	0.000155885	0.00340316	0.648161	2.14586	0	54
319	GSE14769_UNSTIM_VS_20MIN_LPS_BMDM_DN	0.000157431	0.00340316	0.799077	2.60585	0	49
321	GSE14769_UNSTIM_VS_40MIN_LPS_BMDM_DN	0.000153586	0.00340316	0.850502	2.89436	0	63
323	GSE14769_UNSTIM_VS_60MIN_LPS_BMDM_DN	0.000149165	0.00340316	0.751315	2.62299	0	74
325	GSE14769_UNSTIM_VS_80MIN_LPS_BMDM_DN	0.000152975	0.00340316	0.777417	2.65632	0	65
327	GSE14769_UNSTIM_VS_120MIN_LPS_BMDM_DN	0.000153846	0.00340316	0.720697	2.42436	0	58
343	GSE15324_ELF4_KO_VS_WT_NAIVE_CD8_TCELL_DN	0.00017298	0.00340316	0.836756	2.36016	0	25
375	GSE15750_DAY6_VS_DAY10_TRAF6KO_EFF_CD8_TCELL_DN	0.000160927	0.00340316	0.679397	2.17594	0	46
437	GSE17721_CTRL_VS_LPS_1H_BMDC_DN	0.000157282	0.00340316	0.692008	2.26519	0	50
439	GSE17721_CTRL_VS_LPS_2H_BMDC_DN	0.000158353	0.00340316	0.654087	2.12387	0	48
455	GSE17721_CTRL_VS_POLYIC_2H_BMDC_DN	0.000160565	0.00340316	0.631443	2.01612	0	45
485	GSE17721_CTRL_VS_CPG_1H_BMDC_DN	0.000165563	0.00340316	0.699906	2.13143	0	35
501	GSE17721_CTRL_VS_GARDIQUIMOD_1H_BMDC_DN	0.000156104	0.00340316	0.680234	2.24682	0	53
516	GSE17721_LPS_VS_POLYIC_1H_BMDC_UP	0.000155255	0.00340316	0.677628	2.25425	0	55
518	GSE17721_LPS_VS_POLYIC_2H_BMDC_UP	0.000155255	0.00340316	0.631023	2.09921	0	55
570	GSE17721_CPG_VS_GARDIQUIMOD_1H_BMDC_UP	0.000160565	0.00340316	0.640707	2.0457	0	45
589	GSE17721_LPS_VS_PAM3CSK4_1H_BMDC_DN	0.000160772	0.00340316	0.7168	2.2809	0	44
590	GSE17721_LPS_VS_PAM3CSK4_2H_BMDC_UP	0.000160565	0.00340316	0.656094	2.09482	0	45
607	GSE17721_POLYIC_VS_CPG_1H_BMDC_DN	0.000160927	0.00340316	0.633556	2.02912	0	46
624	GSE17721_PAM3CSK4_VS_GADIQUIMOD_1H_BMDC_UP	0.000157282	0.00340316	0.677099	2.21639	0	50
633	GSE17721_PAM3CSK4_VS_GADIQUIMOD_8H_BMDC_DN	0.00015015	0.00340316	0.553759	1.91594	0	70
643	GSE17721_LPS_VS_CPG_1H_BMDC_DN	0.000154131	0.00340316	0.64288	2.17164	0	60
646	GSE17721_LPS_VS_CPG_4H_BMDC_UP	0.000153846	0.00340316	0.568571	1.91262	0	58
680	GSE17721_LPS_VS_GARDIQUIMOD_2H_BMDC_UP	0.000152975	0.00340316	0.612024	2.0912	0	65
743	GSE17721_0.5H_VS_4H_GARDIQUIMOD_BMDC_DN	0.000156568	0.00340316	0.596126	1.96416	0	52
753	GSE17974_0H_VS_0.5H_IN_VITRO_ACT_CD4_TCELL_DN	0.000164339	0.00340316	0.803332	2.46972	0	37
755	GSE17974_0H_VS_1H_IN_VITRO_ACT_CD4_TCELL_DN	0.000162946	0.00340316	0.767419	2.39264	0	40
756	GSE17974_0H_VS_2H_IN_VITRO_ACT_CD4_TCELL_UP	0.000150966	0.00340316	0.580775	1.99961	0	68
760	GSE17974_0H_VS_6H_IN_VITRO_ACT_CD4_TCELL_UP	0.00015015	0.00340316	0.629923	2.17945	0	70
762	GSE17974_0H_VS_12H_IN_VITRO_ACT_CD4_TCELL_UP	0.000149165	0.00340316	0.675184	2.3572	0	74
764	GSE17974_0H_VS_24H_IN_VITRO_ACT_CD4_TCELL_UP	0.000150966	0.00340316	0.703468	2.42205	0	68
766	GSE17974_0H_VS_48H_IN_VITRO_ACT_CD4_TCELL_UP	0.000151584	0.00340316	0.631325	2.16956	0	67
768	GSE17974_0H_VS_72H_IN_VITRO_ACT_CD4_TCELL_UP	0.000153539	0.00340316	0.714467	2.42192	0	61
770	GSE17974_CTRL_VS_ACT_IL4_AND_ANTI_IL12_0.5H_CD4_TCELL_DN	0.000166639	0.00340316	0.794399	2.40322	0	34
773	GSE17974_CTRL_VS_ACT_IL4_AND_ANTI_IL12_2H_CD4_TCELL_UP	0.000152975	0.00340316	0.635339	2.17086	0	65
775	GSE17974_CTRL_VS_ACT_IL4_AND_ANTI_IL12_4H_CD4_TCELL_UP	0.000150966	0.00340316	0.638512	2.1984	0	68
777	GSE17974_CTRL_VS_ACT_IL4_AND_ANTI_IL12_6H_CD4_TCELL_UP	0.000148655	0.00340316	0.70065	2.45373	0	75
779	GSE17974_CTRL_VS_ACT_IL4_AND_ANTI_IL12_12H_CD4_TCELL_UP	0.000149948	0.00340316	0.712584	2.47129	0	71
781	GSE17974_CTRL_VS_ACT_IL4_AND_ANTI_IL12_24H_CD4_TCELL_UP	0.000152975	0.00340316	0.622267	2.1262	0	65
783	GSE17974_CTRL_VS_ACT_IL4_AND_ANTI_IL12_48H_CD4_TCELL_UP	0.000153894	0.00340316	0.684719	2.30851	0	59
785	GSE17974_CTRL_VS_ACT_IL4_AND_ANTI_IL12_72H_CD4_TCELL_UP	0.000151584	0.00340316	0.630004	2.16502	0	67
800	GSE17974_0.5H_VS_72H_UNTREATED_IN_VITRO_CD4_TCELL_UP	0.000149499	0.00340316	0.681727	2.37565	0	73
802	GSE17974_1H_VS_72H_UNTREATED_IN_VITRO_CD4_TCELL_UP	0.000148655	0.00340316	0.688877	2.4125	0	75
804	GSE17974_2H_VS_72H_UNTREATED_IN_VITRO_CD4_TCELL_UP	0.000161186	0.00340316	0.63834	2.01484	0	42
806	GSE17974_0.5H_VS_72H_IL4_AND_ANTI_IL12_ACT_CD4_TCELL_UP	0.000148588	0.00340316	0.627976	2.20344	0	76
808	GSE17974_1.5H_VS_72H_IL4_AND_ANTI_IL12_ACT_CD4_TCELL_UP	0.000158353	0.00340316	0.704683	2.28816	0	48
810	GSE17974_2.5H_VS_72H_IL4_AND_ANTI_IL12_ACT_CD4_TCELL_UP	0.000153516	0.00340316	0.614376	2.08744	0	62
814	GSE18791_CTRL_VS_NEWCASTLE_VIRUS_DC_1H_DN	0.000171674	0.00340316	0.818506	2.36013	0	28
816	GSE18791_CTRL_VS_NEWCASTLE_VIRUS_DC_2H_DN	0.000167252	0.00340316	0.760302	2.27973	0	33
854	GSE20366_EX_VIVO_VS_DEC205_CONVERSION_DN	0.000152277	0.00340316	0.610272	2.09009	0	66
888	GSE20715_0H_VS_24H_OZONE_TLR4_KO_LUNG_DN	0.000157282	0.00340316	0.612374	2.00453	0	50
891	GSE2197_IMMUNOSUPPRESSIVE_DNA_VS_UNTREATED_IN_DC_UP	0.00015706	0.00340316	0.602272	1.97634	0	51
916	GSE22886_NAIVE_VS_IGG_IGA_MEMORY_BCELL_UP	0.000171674	0.00340316	0.722783	2.08412	0	28
990	GSE24081_CONTROLLER_VS_PROGRESSOR_HIV_SPECIFIC_CD8_TCELL_UP	0.000158353	0.00340316	0.775612	2.51847	0	48
1018	GSE24634_NAIVE_CD4_TCELL_VS_DAY3_IL4_CONV_TREG_UP	0.000143823	0.00340316	0.561169	2.0301	0	93
1020	GSE24634_NAIVE_CD4_TCELL_VS_DAY5_IL4_CONV_TREG_UP	0.000144886	0.00340316	0.51949	1.86412	0	89
1022	GSE24634_NAIVE_CD4_TCELL_VS_DAY7_IL4_CONV_TREG_UP	0.000148655	0.00340316	0.697832	2.44386	0	75
1082	GSE26928_CENTR_MEMORY_VS_CXCR5_POS_CD4_TCELL_DN	0.000172325	0.00340316	0.744293	2.11712	0	26
1084	GSE2706_UNSTIM_VS_2H_R848_DC_DN	0.000155885	0.00340316	0.72412	2.39734	0	54
1086	GSE2706_UNSTIM_VS_8H_R848_DC_DN	0.000160565	0.00340316	0.623766	1.99161	0	45
1088	GSE2706_UNSTIM_VS_2H_LPS_DC_DN	0.000158353	0.00340316	0.766306	2.48825	0	48
1092	GSE2706_UNSTIM_VS_2H_LPS_AND_R848_DC_DN	0.000157282	0.00340316	0.779373	2.55117	0	50
1094	GSE2706_UNSTIM_VS_8H_LPS_AND_R848_DC_DN	0.000162946	0.00340316	0.742135	2.31381	0	40
1212	GSE29615_CTRL_VS_DAY3_LAIV_IFLU_VACCINE_PBMC_UP	0.000153516	0.00340316	0.623068	2.11697	0	62
1216	GSE29615_DAY3_VS_DAY7_LAIV_FLU_VACCINE_PBMC_DN	0.000167252	0.00340316	0.675194	2.02453	0	33
1219	GSE29617_CTRL_VS_TIV_FLU_VACCINE_PBMC_2008_UP	0.000152788	0.00340316	0.811013	2.76937	0	64
1221	GSE29617_CTRL_VS_DAY3_TIV_FLU_VACCINE_PBMC_2008_UP	0.000149499	0.00340316	0.670104	2.33515	0	73
1223	GSE29617_CTRL_VS_DAY7_TIV_FLU_VACCINE_PBMC_2008_UP	0.000153586	0.00340316	0.758807	2.58231	0	63
1229	GSE29618_BCELL_VS_PDC_UP	0.000145539	0.00340316	0.666236	2.36935	0	82
1254	GSE29618_PRE_VS_DAY7_FLU_VACCINE_MONOCYTE_DN	0.000158353	0.00340316	0.634844	2.06139	0	48
1262	GSE29618_PRE_VS_DAY7_POST_LAIV_FLU_VACCINE_MONOCYTE_DN	0.000155885	0.00340316	0.648787	2.14794	0	54
1362	GSE360_CTRL_VS_L_DONOVANI_DC_DN	0.000160565	0.00340316	0.716778	2.28858	0	45
1364	GSE360_CTRL_VS_L_MAJOR_DC_DN	0.000155885	0.00340316	0.583043	1.93028	0	54
1366	GSE360_CTRL_VS_T_GONDII_DC_DN	0.000160772	0.00340316	0.663358	2.11084	0	44
1403	GSE360_L_DONOVANI_VS_B_MALAYI_HIGH_DOSE_DC_UP	0.000163613	0.00340316	0.710784	2.20686	0	39
1405	GSE360_L_DONOVANI_VS_B_MALAYI_LOW_DOSE_DC_UP	0.000160565	0.00340316	0.63179	2.01723	0	45
1411	GSE360_L_MAJOR_VS_B_MALAYI_HIGH_DOSE_DC_UP	0.000153894	0.00340316	0.557898	1.88094	0	59
1417	GSE360_T_GONDII_VS_B_MALAYI_HIGH_DOSE_DC_UP	0.000161186	0.00340316	0.667112	2.10566	0	42
1419	GSE360_T_GONDII_VS_B_MALAYI_LOW_DOSE_DC_UP	0.000157431	0.00340316	0.633718	2.0666	0	49
1447	GSE360_T_GONDII_VS_B_MALAYI_HIGH_DOSE_MAC_UP	0.000153894	0.00340316	0.564449	1.90303	0	59
1451	GSE360_T_GONDII_VS_M_TUBERCULOSIS_MAC_UP	0.000156104	0.00340316	0.591492	1.9537	0	53
1470	GSE36476_CTRL_VS_TSST_ACT_16H_MEMORY_CD4_TCELL_YOUNG_UP	0.000139256	0.00340316	0.555176	2.06497	0	113
1472	GSE36476_CTRL_VS_TSST_ACT_40H_MEMORY_CD4_TCELL_YOUNG_UP	0.000141103	0.00340316	0.586779	2.1614	0	106
1474	GSE36476_CTRL_VS_TSST_ACT_72H_MEMORY_CD4_TCELL_YOUNG_UP	0.000140805	0.00340316	0.644668	2.37722	0	107
1476	GSE36476_CTRL_VS_TSST_ACT_16H_MEMORY_CD4_TCELL_OLD_UP	0.000146242	0.00340316	0.553999	1.96139	0	80
1478	GSE36476_CTRL_VS_TSST_ACT_40H_MEMORY_CD4_TCELL_OLD_UP	0.000147885	0.00340316	0.638469	2.24863	0	78
1480	GSE36476_CTRL_VS_TSST_ACT_72H_MEMORY_CD4_TCELL_OLD_UP	0.000152975	0.00340316	0.61829	2.11261	0	65
1491	GSE37416_CTRL_VS_3H_F_TULARENSIS_LVS_NEUTROPHIL_DN	0.000157282	0.00340316	0.623812	2.04196	0	50
1495	GSE37416_CTRL_VS_12H_F_TULARENSIS_LVS_NEUTROPHIL_DN	0.000151584	0.00340316	0.630291	2.166	0	67
1497	GSE37416_CTRL_VS_24H_F_TULARENSIS_LVS_NEUTROPHIL_DN	0.000146242	0.00340316	0.541539	1.91727	0	80
1501	GSE37416_0H_VS_3H_F_TULARENSIS_LVS_NEUTROPHIL_DN	0.000149948	0.00340316	0.616009	2.13636	0	71
1503	GSE37416_0H_VS_6H_F_TULARENSIS_LVS_NEUTROPHIL_DN	0.000148655	0.00340316	0.565524	1.98051	0	75
1505	GSE37416_0H_VS_12H_F_TULARENSIS_LVS_NEUTROPHIL_DN	0.000150875	0.00340316	0.633209	2.18569	0	69
1507	GSE37416_0H_VS_24H_F_TULARENSIS_LVS_NEUTROPHIL_DN	0.000149948	0.00340316	0.565118	1.95987	0	71
1581	GSE3982_DC_VS_NEUTROPHIL_DN	0.000153846	0.00340316	0.58813	1.97842	0	58
1768	GSE7852_THYMUS_VS_FAT_TREG_DN	0.000158353	0.00340316	0.644932	2.09414	0	48
1772	GSE7852_LN_VS_FAT_TCONV_DN	0.000149566	0.00340316	0.55618	1.93369	0	72
1778	GSE8384_CTRL_VS_B_ABORTUS_4H_MAC_CELL_LINE_DN	0.000149165	0.00340316	0.592086	2.06709	0	74
1780	GSE8515_CTRL_VS_IL1_4H_STIM_MAC_DN	0.000158983	0.00340316	0.640242	2.06753	0	47
1783	GSE8515_IL1_VS_IL6_4H_STIM_MAC_UP	0.000157431	0.00340316	0.701337	2.28711	0	49
1792	GSE9006_HEALTHY_VS_TYPE_1_DIABETES_PBMC_4MONTH_POST_DX_UP	0.000135851	0.00340316	0.606977	2.30124	0	128
1798	GSE9006_TYPE_1_DIABETES_AT_DX_VS_4MONTH_POST_DX_PBMC_UP	0.000142086	0.00340316	0.680559	2.49593	0	103
1800	GSE9006_1MONTH_VS_4MONTH_POST_TYPE_1_DIABETES_DX_PBMC_UP	0.000161943	0.00340316	0.689596	2.16162	0	41
1805	GSE9037_CTRL_VS_LPS_1H_STIM_BMDM_DN	0.000160772	0.00340316	0.642369	2.04405	0	44
1809	GSE9037_CTRL_VS_LPS_1H_STIM_IRAK4_KO_BMDM_DN	0.000154536	0.00340316	0.637105	2.1349	0	57
1827	GSE9650_EFFECTOR_VS_MEMORY_CD8_TCELL_DN	0.000144991	0.00340316	0.613692	2.19663	0	87
1833	GSE9988_ANTI_TREM1_VS_LPS_MONOCYTE_DN	0.000156104	0.00340316	0.655854	2.16629	0	53
1835	GSE9988_ANTI_TREM1_VS_LOW_LPS_MONOCYTE_DN	0.000156568	0.00340316	0.722644	2.38102	0	52
1837	GSE9988_ANTI_TREM1_VS_ANTI_TREM1_AND_LPS_MONOCYTE_DN	0.000161005	0.00340316	0.786941	2.49397	0	43
1838	GSE9988_ANTI_TREM1_VS_CTRL_TREATED_MONOCYTES_UP	0.000157431	0.00340316	0.727703	2.37309	0	49
1840	GSE9988_ANTI_TREM1_VS_VEHICLE_TREATED_MONOCYTES_UP	0.000161186	0.00340316	0.641869	2.02598	0	42
1844	GSE9988_LPS_VS_CTRL_TREATED_MONOCYTE_UP	0.000156568	0.00340316	0.807938	2.66205	0	52
1846	GSE9988_LPS_VS_VEHICLE_TREATED_MONOCYTE_UP	0.000157431	0.00340316	0.798731	2.60472	0	49
1850	GSE9988_LOW_LPS_VS_CTRL_TREATED_MONOCYTE_UP	0.000157431	0.00340316	0.830241	2.70747	0	49
1852	GSE9988_LOW_LPS_VS_VEHICLE_TREATED_MONOCYTE_UP	0.000160927	0.00340316	0.801904	2.5683	0	46
1854	GSE9988_ANTI_TREM1_AND_LPS_VS_CTRL_TREATED_MONOCYTES_UP	0.000160927	0.00340316	0.831976	2.66461	0	46
1856	GSE9988_ANTI_TREM1_AND_LPS_VS_VEHICLE_TREATED_MONOCYTES_UP	0.000165563	0.00340316	0.755421	2.30049	0	35
1869	GSE369_PRE_VS_POST_IL6_INJECTION_IFNG_WT_LIVER_UP	0.000169578	0.00340316	0.706045	2.07381	0	30
1941	GSE2770_TGFB_AND_IL4_VS_IL12_TREATED_ACT_CD4_TCELL_2H_DN	0.000160565	0.00340316	0.61665	1.96889	0	45
1957	GSE2770_UNTREATED_VS_IL12_TREATED_ACT_CD4_TCELL_6H_UP	0.000153586	0.00340316	0.589036	2.00456	0	63
1959	GSE2770_IL4_ACT_VS_ACT_CD4_TCELL_2H_DN	0.000156104	0.00340316	0.592937	1.95848	0	53
2050	GSE22601_IMMATURE_CD4_SINGLE_POSITIVE_VS_CD8_SINGLE_POSITIVE_THYMOCYTE_DN	0.000149948	0.00340316	0.56738	1.96771	0	71
2174	GSE3039_NKT_CELL_VS_B2_BCELL_DN	0.000161943	0.00340316	0.641031	2.00939	0	41
2346	GSE3920_UNTREATED_VS_IFNB_TREATED_ENDOTHELIAL_CELL_UP	0.000153894	0.00340316	0.578793	1.95139	0	59
2353	GSE3920_UNTREATED_VS_IFNG_TREATED_ENDOTHELIAL_CELL_UP	0.000166639	0.00340316	0.74476	2.25306	0	34
2355	GSE3920_IFNA_VS_IFNG_TREATED_ENDOTHELIAL_CELL_UP	0.000152788	0.00340316	0.722307	2.46646	0	64
2361	GSE3920_UNTREATED_VS_IFNA_TREATED_FIBROBLAST_UP	0.000157282	0.00340316	0.749615	2.45376	0	50
2363	GSE6092_CTRL_VS_BORRELIA_BIRGDOFERI_INF_ENDOTHELIAL_CELL_DN	0.000157431	0.00340316	0.709211	2.31279	0	49
2448	GSE7348_UNSTIM_VS_LPS_STIM_MACROPHAGE_DN	0.000157431	0.00340316	0.62376	2.03412	0	49
2454	GSE7768_OVA_ALONE_VS_OVA_WITH_LPS_IMMUNIZED_MOUSE_WHOLE_SPLEEN_6H_DN	0.000156104	0.00340316	0.58674	1.93801	0	53
2478	GSE9316_IL6_KO_VS_IFNG_KO_INVIVO_EXPANDED_CD4_TCELL_DN	0.000154536	0.00340316	0.592383	1.98504	0	57
2481	GSE9509_LPS_VS_LPS_AND_IL10_STIM_IL10_KO_MACROPHAGE_10MIN_UP	0.000172325	0.00340316	0.750323	2.13427	0	26
2607	GSE7219_WT_VS_NIK_NFKB2_KO_DC_UP	0.000152975	0.00340316	0.782218	2.67272	0	65
2612	GSE7219_UNSTIM_VS_LPS_AND_ANTI_CD40_STIM_NIK_NFKB2_KO_DC_DN	0.000149165	0.00340316	0.726118	2.53502	0	74
2806	GSE12392_CD8A_POS_VS_NEG_SPLEEN_IFNB_KO_DC_DN	0.000146177	0.00340316	0.57927	2.05408	0	81
2811	GSE12392_IFNAR_KO_VS_IFNB_KO_CD8_NEG_SPLEEN_DC_UP	0.000150875	0.00340316	0.626679	2.16315	0	69
2859	GSE16266_CTRL_VS_LPS_STIM_MEF_UP	0.000158353	0.00340316	0.735295	2.38756	0	48
2869	GSE19198_CTRL_VS_IL21_TREATED_TCELL_24H_UP	0.000155255	0.00340316	0.659884	2.19522	0	55
2895	GSE19923_WT_VS_HEB_AND_E2A_KO_DP_THYMOCYTE_DN	0.000150966	0.00340316	0.807096	2.77884	0	68
2897	GSE19923_HEB_KO_VS_HEB_AND_E2A_KO_DP_THYMOCYTE_DN	0.000149165	0.00340316	0.595965	2.08063	0	74
2924	GSE18893_TCONV_VS_TREG_2H_TNF_STIM_DN	0.000147907	0.00340316	0.533609	1.8775	0	77
2926	GSE19888_CTRL_VS_A3R_INHIBITOR_TREATED_MAST_CELL_DN	0.000150875	0.00340316	0.646757	2.23246	0	69
2928	GSE19888_ADENOSINE_A3R_INH_PRETREAT_AND_ACT_BY_A3R_VS_A3R_INH_AND_TCELL_MEMBRANES_ACT_MAST_CELL_UP	0.000148588	0.00340316	0.66094	2.31911	0	76
2930	GSE19888_ADENOSINE_A3R_ACT_VS_TCELL_MEMBRANES_ACT_IN_MAST_CELL_DN	0.000154536	0.00340316	0.593256	1.98797	0	57
2974	GSE21678_WT_VS_FOXO1_FOXO3_KO_TREG_UP	0.000156568	0.00340316	0.752673	2.47996	0	52
3123	GSE21360_SECONDARY_VS_QUATERNARY_MEMORY_CD8_TCELL_UP	0.000160565	0.00340316	0.756639	2.41585	0	45
3133	GSE21360_PRIMARY_VS_TERTIARY_MEMORY_CD8_TCELL_DN	0.000151584	0.00340316	0.600689	2.06427	0	67
3136	GSE22140_HEALTHY_VS_ARTHRITIC_GERMFREE_MOUSE_CD4_TCELL_DN	0.000148588	0.00340316	0.617861	2.16795	0	76
3142	GSE22196_HEALTHY_VS_OBESE_MOUSE_SKIN_GAMMADELTA_TCELL_DN	0.000148588	0.00340316	0.565581	1.98451	0	76
3144	GSE19401_NAIVE_VS_IMMUNIZED_MOUSE_PLN_FOLLICULAR_DC_UP	0.000145858	0.00340316	0.683281	2.43231	0	83
3148	GSE19401_UNSTIM_VS_RETINOIC_ACID_STIM_FOLLICULAR_DC_DN	0.000151584	0.00340316	0.579273	1.99068	0	67
3163	GSE20152_SPHK1_KO_VS_WT_HTNFA_OVERXPRESS_ANKLE_UP	0.000154131	0.00340316	0.601423	2.0316	0	60
3181	GSE21033_CTRL_VS_POLYIC_STIM_DC_6H_UP	0.000153846	0.00340316	0.582354	1.95899	0	58
3183	GSE21033_CTRL_VS_POLYIC_STIM_DC_1H_DN	0.000158983	0.00340316	0.635378	2.05182	0	47
3198	GSE23308_WT_VS_MINERALCORTICOID_REC_KO_MACROPHAGE_DN	0.000153846	0.00340316	0.631694	2.12496	0	58
3230	GSE20754_WT_VS_TCF1_KO_MEMORY_CD8_TCELL_UP	0.000147885	0.00340316	0.616512	2.1713	0	78
3242	GSE22589_HIV_VS_HIV_AND_SIV_INFECTED_DC_UP	0.000156104	0.00340316	0.669909	2.21272	0	53
3293	GSE23925_DARK_ZONE_VS_NAIVE_BCELL_DN	0.000152277	0.00340316	0.792432	2.71396	0	66
3295	GSE23925_LIGHT_ZONE_VS_NAIVE_BCELL_UP	0.000150966	0.00340316	0.782468	2.69405	0	68
3297	GSE16385_UNTREATED_VS_12H_ROSIGLITAZONE_IFNG_TNF_TREATED_MACROPHAGE_UP	0.000164366	0.00340316	0.849003	2.59757	0	36
3299	GSE16385_ROSIGLITAZONE_IFNG_TNF_VS_IL4_STIM_MACROPHAGE_UP	0.000153539	0.00340316	0.799913	2.71157	0	61
3464	GSE25146_UNSTIM_VS_HELIOBACTER_PYLORI_LPS_STIM_AGS_CELL_DN	0.000147907	0.00340316	0.588809	2.07172	0	77
3538	GSE27241_CTRL_VS_DIGOXIN_TREATED_CD4_TCELL_IN_TH17_POLARIZING_CONDITIONS_UP	0.000153846	0.00340316	0.684114	2.3013	0	58
3541	GSE21063_CTRL_VS_ANTI_IGM_STIM_BCELL_8H_UP	0.000172473	0.00340316	0.80522	2.30732	0	27
3557	GSE21063_WT_VS_NFATC1_KO_16H_ANTI_IGM_STIM_BCELL_UP	0.000152277	0.00340316	0.645048	2.2092	0	66
3559	GSE21063_CTRL_VS_ANTI_IGM_STIM_BCELL_NFATC1_KO_8H_UP	0.000147907	0.00340316	0.785565	2.764	0	77
3561	GSE21063_CTRL_VS_ANTI_IGM_STIM_BCELL_NFATC1_KO_3H_DN	0.000154536	0.00340316	0.678333	2.27306	0	57
3569	GSE23114_WT_VS_SLE2C1_MOUSE_SPLEEN_B1A_BCELL_DN	0.000158353	0.00340316	0.619456	2.01142	0	48
3573	GSE26156_DOUBLE_POSITIVE_VS_CD4_SINGLE_POSITIVE_THYMOCYTE_UP	0.000140213	0.00340316	0.557503	2.06313	0	109
3579	GSE28726_ACT_CD4_TCELL_VS_ACT_VA24NEG_NKTCELL_DN	0.000137306	0.00340316	0.629796	2.36444	0	119
3585	GSE28726_ACT_CD4_TCELL_VS_ACT_NKTCELL_DN	0.000135851	0.00340316	0.597758	2.26628	0	128
3591	GSE24574_BCL6_HIGH_VS_LOW_TFH_CD4_TCELL_UP	0.000142086	0.00340316	0.593219	2.17561	0	103
3593	GSE24574_BCL6_HIGH_TFH_VS_NAIVE_CD4_TCELL_UP	0.000161005	0.00340316	0.67994	2.15486	0	43
3595	GSE24574_NAIVE_VS_TCONV_CD4_TCELL_UP	0.000150875	0.00340316	0.599985	2.07101	0	69
3597	GSE24574_BCL6_HIGH_TFH_VS_TFH_CD4_TCELL_DN	0.0001365	0.00340316	0.553409	2.09488	0	127
3664	GSE23321_EFFECTOR_MEMORY_VS_NAIVE_CD8_TCELL_DN	0.000155015	0.00340316	0.617151	2.06217	0	56
3668	GSE27291_0H_VS_7D_STIM_GAMMADELTA_TCELL_UP	0.000160565	0.00340316	0.616337	1.96789	0	45
3760	GSE27859_MACROPHAGE_VS_CD11C_INT_F480_HI_MACROPHAGE_UP	0.000160927	0.00340316	0.625304	2.0027	0	46
3784	GSE32986_CURDLAN_HIGHDOSE_VS_GMCSF_AND_CURDLAN_HIGHDOSE_STIM_DC_DN	0.000151584	0.00340316	0.726239	2.49573	0	67
3792	GSE26343_UNSTIM_VS_LPS_STIM_NFAT5_KO_MACROPHAGE_DN	0.000150966	0.00340316	0.768071	2.64448	0	68
3804	GSE35825_UNTREATED_VS_IFNA_STIM_MACROPHAGE_DN	0.000161005	0.00340316	0.649116	2.05717	0	43
3832	GSE30971_CTRL_VS_LPS_STIM_MACROPHAGE_WBP7_HET_4H_UP	0.000155255	0.00340316	0.649555	2.16086	0	55
3834	GSE30971_CTRL_VS_LPS_STIM_MACROPHAGE_WBP7_HET_2H_UP	0.000166639	0.00340316	0.68348	2.06767	0	34
3884	GSE36891_POLYIC_TLR3_VS_PAM_TLR2_STIM_PERITONEAL_MACROPHAGE_UP	0.00016742	0.00340316	0.899776	2.6825	0	32
3886	GSE37605_FOXP3_FUSION_GFP_VS_IRES_GFP_TREG_C57BL6_UP	0.000171674	0.00340316	0.859015	2.47694	0	28
3888	GSE37605_TREG_VS_TCONV_NOD_FOXP3_FUSION_GFP_UP	0.000171674	0.00340316	0.878494	2.5331	0	28
3890	GSE37605_C57BL6_VS_NOD_FOXP3_FUSION_GFP_TREG_DN	0.000155885	0.00340316	0.779357	2.58022	0	54
3922	GSE37301_LYMPHOID_PRIMED_MPP_VS_GRAN_MONO_PROGENITOR_UP	0.000153846	0.00340316	0.59179	1.99073	0	58
3924	GSE37301_LYMPHOID_PRIMED_MPP_VS_RAG2_KO_NK_CELL_UP	0.000154536	0.00340316	0.591461	1.98195	0	57
3943	GSE37301_HEMATOPOIETIC_STEM_CELL_VS_RAG2_KO_NK_CELL_DN	0.000150875	0.00340316	0.658023	2.27134	0	69
3945	GSE37301_MULTIPOTENT_PROGENITOR_VS_LYMPHOID_PRIMED_MPP_DN	0.000156568	0.00340316	0.66625	2.19521	0	52
3955	GSE37301_PRO_BCELL_VS_GRANULOCYTE_MONOCYTE_PROGENITOR_UP	0.000164339	0.00340316	0.701166	2.15563	0	37
4043	GSE36527_CD62L_HIGH_CD69_NEG_VS_CD62L_LOW_CD69_POS_TREG_KLRG1_NEG_DN	0.000160772	0.00340316	0.651121	2.0719	0	44
4056	GSE34006_WT_VS_A2AR_KO_TREG_UP	0.000157282	0.00340316	0.595931	1.9507	0	50
4067	GSE32034_LY6C_HIGH_VS_LOW_ROSIGLIZATONE_TREATED_MONOCYTE_DN	0.000153894	0.00340316	0.568655	1.91721	0	59
4077	GSE35685_CD34POS_CD38NEG_VS_CD34POS_CD10POS_BONE_MARROW_DN	0.000147907	0.00340316	0.598497	2.10581	0	77
4093	GSE40274_CTRL_VS_HELIOS_TRANSDUCED_ACTIVATED_CD4_TCELL_DN	0.000163613	0.00340316	0.662313	2.05636	0	39
4166	GSE40666_STAT1_KO_VS_STAT4_KO_CD8_TCELL_WITH_IFNA_STIM_90MIN_DN	0.000169578	0.00340316	0.79622	2.33867	0	30
4238	GSE11961_MARGINAL_ZONE_BCELL_VS_GERMINAL_CENTER_BCELL_DAY40_DN	0.00016909	0.00340316	0.712338	2.10682	0	31
4317	GSE24671_CTRL_VS_BAKIMULC_INFECTED_MOUSE_SPLENOCYTES_DN	0.000153894	0.00340316	0.781034	2.63324	0	59
4384	GSE28408_LY6G_POS_VS_NEG_DC_UP	0.000152277	0.00340316	0.611105	2.09295	0	66
4427	GSE42021_TREG_PLN_VS_CD24HI_TREG_THYMUS_UP	0.000149948	0.00340316	0.743963	2.58012	0	71
4429	GSE42021_TREG_PLN_VS_CD24INT_TREG_THYMUS_UP	0.000150875	0.00340316	0.659405	2.27612	0	69
4431	GSE42021_CD24HI_TREG_VS_CD24HI_TCONV_THYMUS_DN	0.000151584	0.00340316	0.755827	2.59741	0	67
4433	GSE42021_TCONV_PLN_VS_TREG_PRECURSORS_THYMUS_DN	0.000152277	0.00340316	0.618262	2.11746	0	66
4435	GSE27434_WT_VS_DNMT1_KO_TREG_DN	0.000146242	0.00340316	0.755857	2.67605	0	80
4436	GSE43700_UNTREATED_VS_IL10_TREATED_PBMC_UP	0.000156568	0.00340316	0.661894	2.18086	0	52
4445	GSE43955_TH0_VS_TGFB_IL6_TH17_ACT_CD4_TCELL_1H_UP	0.000155885	0.00340316	0.604179	2.00025	0	54
4447	GSE43955_TH0_VS_TGFB_IL6_TH17_ACT_CD4_TCELL_4H_UP	0.000153539	0.00340316	0.615456	2.08629	0	61
4523	GSE43863_DAY6_EFF_VS_DAY150_MEM_LY6C_INT_CXCR5POS_CD4_TCELL_UP	0.000152277	0.00340316	0.569573	1.95071	0	66
4530	GSE43863_TFH_VS_LY6C_INT_CXCR5POS_MEMORY_CD4_TCELL_UP	0.000161943	0.00340316	0.635109	1.99083	0	41
4538	GSE43863_TFH_VS_LY6C_INT_CXCR5POS_EFFECTOR_CD4_TCELL_UP	0.000149165	0.00340316	0.598352	2.08897	0	74
4542	GSE44649_NAIVE_VS_ACTIVATED_CD8_TCELL_MIR155_KO_UP	0.000148588	0.00340316	0.559489	1.96314	0	76
4560	GSE42724_MEMORY_VS_B1_BCELL_DN	0.000155015	0.00340316	0.597191	1.99547	0	56
4573	GSE46606_UNSTIM_VS_CD40L_IL2_IL5_1DAY_STIMULATED_IRF4HIGH_SORTED_BCELL_DN	0.000150966	0.00340316	0.746274	2.56943	0	68
4576	GSE46606_UNSTIM_VS_CD40L_IL2_IL5_1DAY_STIMULATED_IRF4MID_SORTED_BCELL_UP	0.000150875	0.00340316	0.637514	2.20055	0	69
4591	GSE46606_IRF4MID_VS_WT_CD40L_IL2_IL5_DAY1_STIMULATED_BCELL_DN	0.000157282	0.00340316	0.598289	1.95842	0	50
4594	GSE46606_IRF4MID_VS_WT_CD40L_IL2_IL5_DAY3_STIMULATED_BCELL_UP	0.000153516	0.00340316	0.680905	2.31348	0	62
4596	GSE46606_IRF4_KO_VS_WT_UNSTIM_BCELL_UP	0.000153846	0.00340316	0.559474	1.88202	0	58
4618	GSE42088_UNINF_VS_LEISHMANIA_INF_DC_24H_UP	0.000140115	0.00340316	0.573043	2.12217	0	110
4622	GSE42088_UNINF_VS_LEISHMANIA_INF_DC_2H_DN	0.000134844	0.00340316	0.537232	2.05136	0	135
4624	GSE42088_UNINF_VS_LEISHMANIA_INF_DC_4H_DN	0.000135208	0.00340316	0.561439	2.13683	0	131
4633	GSE41176_WT_VS_TAK1_KO_UNSTIM_BCELL_UP	0.000153846	0.00340316	0.636329	2.14055	0	58
4636	GSE41176_UNSTIM_VS_ANTI_IGM_STIM_BCELL_24H_DN	0.000153894	0.00340316	0.614718	2.07251	0	59
4643	GSE41176_WT_VS_TAK1_KO_ANTI_IGM_STIM_BCELL_3H_UP	0.000157431	0.00340316	0.613118	1.99942	0	49
4644	GSE41176_WT_VS_TAK1_KO_ANTI_IGM_STIM_BCELL_6H_UP	0.000152277	0.00340316	0.658911	2.25668	0	66
4646	GSE41176_WT_VS_TAK1_KO_ANTI_IGM_STIM_BCELL_24H_UP	0.000146177	0.00340316	0.533029	1.8901	0	81
4686	GSE18804_SPLEEN_MACROPHAGE_VS_BRAIN_TUMORAL_MACROPHAGE_UP	0.000163613	0.00340316	0.650168	2.01865	0	39
4697	GSE45365_NK_CELL_VS_CD11B_DC_DN	0.000152975	0.00340316	0.659645	2.25391	0	65
4700	GSE45365_NK_CELL_VS_BCELL_UP	0.000155255	0.00340316	0.733118	2.43885	0	55
3471	GSE25846_IL10_POS_VS_NEG_CD8_TCELL_DAY7_POST_CORONAVIRUS_BRAIN_UP	0.000174611	0.00342093	0.748846	2.0727	0	23
1103	GSE2706_LPS_VS_R848_AND_LPS_8H_STIM_DC_DN	0.00017584	0.0034307	0.863092	2.36566	0	22
3882	GSE36891_UNSTIM_VS_POLYIC_TLR3_STIM_PERITONEAL_MACROPHAGE_UP	0.000179308	0.00348391	0.897822	2.40181	0	20
4680	GSE45365_CD8A_DC_VS_CD11B_DC_IFNAR_KO_MCMV_INFECTION_DN	0.000183587	0.00355238	0.909624	2.28966	0	15
59	GSE11057_NAIVE_VS_EFF_MEMORY_CD4_TCELL_DN	0.000317662	0.00481826	-0.499784	-2.04012	0	86
187	GSE13485_CTRL_VS_DAY3_YF17D_VACCINE_PBMC_DN	0.00026441	0.00481826	-0.547875	-1.96109	0	44
200	GSE13485_PRE_VS_POST_YF17D_VACCINATION_PBMC_DN	0.00026441	0.00481826	-0.607778	-2.17551	0	44
224	GSE14000_UNSTIM_VS_4H_LPS_DC_DN	0.000307787	0.00481826	0.545285	1.83842	1	59
272	GSE1432_1H_VS_24H_IFNG_MICROGLIA_DN	0.000308547	0.00481826	-0.54511	-2.1791	0	77
274	GSE1432_6H_VS_24H_IFNG_MICROGLIA_DN	0.000293686	0.00481826	-0.581713	-2.26854	0	67
503	GSE17721_CTRL_VS_GARDIQUIMOD_2H_BMDC_DN	0.000309071	0.00481826	0.55993	1.87629	1	57
769	GSE17974_0H_VS_72H_IN_VITRO_ACT_CD4_TCELL_DN	0.000286451	0.00481826	-0.488374	-1.87919	0	63
803	GSE17974_1H_VS_72H_UNTREATED_IN_VITRO_CD4_TCELL_DN	0.000296384	0.00481826	-0.510614	-2.00533	0	69
811	GSE17974_2.5H_VS_72H_IL4_AND_ANTI_IL12_ACT_CD4_TCELL_DN	0.000281611	0.00481826	-0.514485	-1.93079	0	56
856	GSE20366_EX_VIVO_VS_HOMEOSTATIC_CONVERSION_NAIVE_CD4_TCELL_DN	0.000263783	0.00481826	-0.560352	-1.99605	0	43
858	GSE20366_EX_VIVO_VS_DEC205_CONVERSION_NAIVE_CD4_TCELL_DN	0.000321543	0.00481826	0.600227	1.90996	1	44
937	GSE22886_DAY0_VS_DAY7_MONOCYTE_IN_CULTURE_DN	0.000283206	0.00481826	-0.492239	-1.85172	0	57
939	GSE22886_DAY1_VS_DAY7_MONOCYTE_IN_CULTURE_DN	0.000308642	0.00481826	-0.537572	-2.15708	0	78
944	GSE22886_DC_VS_MONOCYTE_DN	0.000282845	0.00481826	0.486662	1.78858	1	104
961	GSE22886_NAIVE_CD8_TCELL_VS_MONOCYTE_UP	0.000303214	0.00481826	-0.452509	-1.79897	0	74
966	GSE22886_NAIVE_CD4_TCELL_VS_DC_DN	0.000301568	0.00481826	-0.529267	-2.09067	0	72
983	GSE22886_NAIVE_CD4_TCELL_VS_48H_ACT_TH2_DN	0.000276625	0.00481826	-0.522194	-1.93006	0	52
991	GSE24081_CONTROLLER_VS_PROGRESSOR_HIV_SPECIFIC_CD8_TCELL_DN	0.000269397	0.00481826	-0.578324	-2.10207	0	47
1220	GSE29617_CTRL_VS_TIV_FLU_VACCINE_PBMC_2008_DN	0.000319387	0.00481826	-0.582808	-2.35081	0	82
1277	GSE29618_LAIV_VS_TIV_FLU_VACCINE_DAY7_MDC_UP	0.000312207	0.00481826	0.567301	1.8738	1	53
1339	GSE339_CD4POS_VS_CD4CD8DN_DC_UP	0.000291121	0.00481826	-0.492611	-1.91604	0	66
1372	GSE360_CTRL_VS_M_TUBERCULOSIS_DC_DN	0.000308261	0.00481826	0.561118	1.89545	1	60
1413	GSE360_L_MAJOR_VS_B_MALAYI_LOW_DOSE_DC_UP	0.000305577	0.00481826	0.568902	1.94263	1	64
1500	GSE37416_0H_VS_3H_F_TULARENSIS_LVS_NEUTROPHIL_UP	0.000308642	0.00481826	-0.443527	-1.77971	0	78
1540	GSE3982_EOSINOPHIL_VS_MAC_UP	0.000305577	0.00481826	0.553339	1.88949	1	64
1550	GSE3982_EOSINOPHIL_VS_CENT_MEMORY_CD4_TCELL_UP	0.000305951	0.00481826	0.550252	1.88013	1	65
1555	GSE3982_EOSINOPHIL_VS_TH1_DN	0.000301568	0.00481826	-0.465144	-1.83737	0	72
1774	GSE7852_THYMUS_VS_FAT_TCONV_DN	0.000307078	0.00481826	0.567755	1.92459	1	61
1958	GSE2770_IL4_ACT_VS_ACT_CD4_TCELL_2H_UP	0.000322789	0.00481826	-0.472987	-1.94029	0	88
2115	GSE3720_UNSTIM_VS_PMA_STIM_VD2_GAMMADELTA_TCELL_UP	0.000317662	0.00481826	-0.446464	-1.82247	0	86
2194	GSE3039_NKT_CELL_VS_ALPHAALPHA_CD8_TCELL_DN	0.000308642	0.00481826	-0.559746	-2.24606	0	78
2251	GSE5679_CTRL_VS_PPARG_LIGAND_ROSIGLITAZONE_TREATED_DC_DN	0.000308261	0.00481826	0.574855	1.94185	1	60
2507	GSE6674_CPG_VS_CPG_AND_ANTI_IGM_STIM_BCELL_DN	0.000305577	0.00481826	0.560044	1.91239	1	64
2523	GSE7831_1H_VS_4H_CPG_STIM_PDC_DN	0.000286451	0.00481826	-0.500485	-1.9258	0	63
2703	GSE14415_INDUCED_VS_NATURAL_TREG_UP	0.000308261	0.00481826	0.563628	1.90393	1	60
2933	GSE19888_ADENOSINE_A3R_INH_PRETREAT_AND_ACT_BY_A3R_VS_TCELL_MEMBRANES_ACT_MAST_CELL_UP	0.000299222	0.00481826	-0.5272	-2.07361	0	70
3010	GSE21670_STAT3_KO_VS_WT_CD4_TCELL_TGFB_IL6_TREATED_UP	0.000305344	0.00481826	-0.473893	-1.88584	0	75
3060	GSE21546_WT_VS_SAP1A_KO_AND_ELK1_KO_DP_THYMOCYTES_UP	0.00031412	0.00481826	0.582788	1.91241	1	51
3062	GSE21546_ELK1_KO_VS_SAP1A_KO_AND_ELK1_KO_ANTI_CD3_STIM_DP_THYMOCYTES_DN	0.000312207	0.00481826	0.575819	1.90194	1	53
3149	GSE19401_UNSTIM_VS_RETINOIC_ACID_AND_PAM2CSK4_STIM_FOLLICULAR_DC_UP	0.000296033	0.00481826	-0.506607	-1.98356	0	68
3192	GSE21033_1H_VS_24H_POLYIC_STIM_DC_DN	0.000303214	0.00481826	-0.496065	-1.97214	0	74
3217	GSE22935_WT_VS_MYD88_KO_MACROPHAGE_12H_MBOVIS_BCG_STIM_UP	0.000310511	0.00481826	0.559738	1.86207	1	55
3334	GSE25088_IL4_VS_IL4_AND_ROSIGLITAZONE_STIM_STAT6_KO_MACROPHAGE_DAY10_UP	0.000296033	0.00481826	-0.484186	-1.89578	0	68
3449	GSE19941_UNSTIM_VS_LPS_AND_IL10_STIM_IL10_KO_MACROPHAGE_UP	0.000322009	0.00481826	0.612885	1.94235	1	43
3560	GSE21063_CTRL_VS_ANTI_IGM_STIM_BCELL_NFATC1_KO_8H_DN	0.000255232	0.00481826	-0.613488	-2.08728	0	36
3571	GSE23114_PERITONEAL_CAVITY_B1A_BCELL_VS_SPLEEN_BCELL_IN_SLE2C1_MOUSE_UP	0.000309071	0.00481826	0.55147	1.84795	1	57
3574	GSE26156_DOUBLE_POSITIVE_VS_CD4_SINGLE_POSITIVE_THYMOCYTE_DN	0.000296384	0.00481826	-0.510386	-2.00443	0	69
3577	GSE28726_NAIVE_CD4_TCELL_VS_NAIVE_VA24NEG_NKTCELL_DN	0.000307078	0.00481826	0.585169	1.98362	1	61
3583	GSE28726_NAIVE_CD4_TCELL_VS_NAIVE_NKTCELL_DN	0.000312207	0.00481826	0.580847	1.91854	1	53
3598	GSE24574_BCL6_LOW_TFH_VS_TCONV_CD4_TCELL_DN	0.000285388	0.00481826	-0.509708	-1.93319	0	59
3634	GSE29949_MICROGLIA_VS_DC_BRAIN_UP	0.000307031	0.00481826	0.551191	1.87276	1	62
3715	GSE32164_ALTERNATIVELY_ACT_M2_VS_CMYC_INHIBITED_MACROPHAGE_UP	0.000308642	0.00481826	-0.478307	-1.91927	0	78
3741	GSE26030_UNSTIM_VS_RESTIM_TH1_DAY5_POST_POLARIZATION_DN	0.000291121	0.00481826	-0.50815	-1.97648	0	66
3747	GSE26030_TH1_VS_TH17_DAY15_POST_POLARIZATION_DN	0.000305623	0.00481826	-0.476276	-1.90086	0	76
3797	GSE26343_UNSTIM_VS_LPS_STIM_MACROPHAGE_UP	0.000307031	0.00481826	0.554368	1.88355	1	62
3927	GSE37301_COMMON_LYMPHOID_PROGENITOR_VS_PRO_BCELL_DN	0.000317864	0.00481826	-0.499214	-2.02208	0	83
3928	GSE37301_COMMON_LYMPHOID_PROGENITOR_VS_CD4_TCELL_UP	0.000308261	0.00481826	0.554342	1.87256	1	60
4049	GSE33162_UNTREATED_VS_4H_LPS_STIM_HDAC3_KO_MACROPHAGE_DN	0.000316356	0.00481826	-0.463415	-1.86641	0	81
4082	GSE40274_CTRL_VS_IRF4_TRANSDUCED_ACTIVATED_CD4_TCELL_UP	0.000278087	0.00481826	-0.509614	-1.88746	0	53
4083	GSE40274_CTRL_VS_IRF4_TRANSDUCED_ACTIVATED_CD4_TCELL_DN	0.000313136	0.00481826	0.579536	1.9095	1	52
4148	GSE40274_FOXP3_VS_FOXP3_AND_LEF1_TRANSDUCED_ACTIVATED_CD4_TCELL_UP	0.000278087	0.00481826	-0.541813	-2.00671	0	53
4210	GSE39110_UNTREATED_VS_IL2_TREATED_CD8_TCELL_DAY6_POST_IMMUNIZATION_UP	0.000301841	0.00481826	-0.476666	-1.88784	0	73
4303	GSE33292_WT_VS_TCF1_KO_DN3_THYMOCYTE_UP	0.000310511	0.00481826	0.569965	1.89609	1	55
4369	GSE41087_WT_VS_FOXP3_MUT_ANTI_CD3_CD28_STIM_CD4_TCELL_UP	0.000307172	0.00481826	0.580175	1.97441	1	63
4453	GSE43955_TH0_VS_TGFB_IL6_TH17_ACT_CD4_TCELL_30H_UP	0.000321543	0.00481826	0.606626	1.93032	1	44
4563	GSE46606_UNSTIM_VS_CD40L_IL2_IL5_1DAY_STIMULATED_IRF4_KO_BCELL_UP	0.000283206	0.00481826	-0.508055	-1.91122	0	57
4579	GSE46606_UNSTIM_VS_CD40L_IL2_IL5_3DAY_STIMULATED_IRF4MID_SORTED_BCELL_DN	0.000307031	0.00481826	0.570076	1.93692	1	62
4593	GSE46606_IRF4HIGH_VS_WT_CD40L_IL2_IL5_DAY3_STIMULATED_BCELL_DN	0.000284576	0.00481826	-0.572383	-2.18128	0	60
4610	GSE45739_UNSTIM_VS_ACD3_ACD28_STIM_NRAS_KO_CD4_TCELL_UP	0.000264971	0.00481826	-0.568205	-2.04708	0	45
4627	GSE41176_UNSTIM_VS_ANTI_IGM_STIM_BCELL_1H_DN	0.000308642	0.00481826	-0.446916	-1.79331	0	78
4657	GSE45365_WT_VS_IFNAR_KO_CD8A_DC_UP	0.000296033	0.00481826	-0.495637	-1.94061	0	68
1222	GSE29617_CTRL_VS_DAY3_TIV_FLU_VACCINE_PBMC_2008_DN	0.000325415	0.00484209	-0.628493	-2.59713	0	91
2	KAECH_NAIVE_VS_DAY8_EFF_CD8_TCELL_DN	0.000337952	0.00485287	-0.489911	-2.05197	0	98
7	KAECH_DAY8_EFF_VS_DAY15_EFF_CD8_TCELL_UP	0.000338181	0.00485287	-0.480364	-2.02084	0	101
1232	GSE29618_BCELL_VS_MDC_DN	0.000338524	0.00485287	-0.476661	-2.00095	0	100
1544	GSE3982_EOSINOPHIL_VS_BCELL_UP	0.000334504	0.00485287	0.655377	1.96511	1	33
1819	GSE9650_NAIVE_VS_EFF_CD8_TCELL_DN	0.000337838	0.00485287	-0.435707	-1.82045	0	97
3153	GSE19401_UNSTIM_VS_PAM2CSK4_STIM_FOLLICULAR_DC_UP	0.000328731	0.00485287	0.654421	2.00223	1	36
3581	GSE28726_NAIVE_VS_ACTIVATED_VA24NEG_NKTCELL_DN	0.000331126	0.00485287	0.662177	2.01653	1	35
3745	GSE26030_TH1_VS_TH17_RESTIMULATED_DAY5_POST_POLARIZATION_UP	0.000337382	0.00485287	-0.443633	-1.87649	0	103
3758	GSE27859_MACROPHAGE_VS_DC_UP	0.00033484	0.00485287	0.665278	1.98339	1	32
4368	GSE41867_DAY15_EFFECTOR_VS_DAY30_MEMORY_CD8_TCELL_LCMV_ARMSTRONG_UP	0.000331126	0.00485287	0.66339	2.02023	1	35
4426	GSE42021_CD24LO_TREG_VS_CD24LO_TCONV_THYMUS_DN	0.000335683	0.00485287	-0.450924	-1.88263	0	96
4524	GSE43863_TFH_VS_LY6C_INT_CXCR5POS_EFFECTOR_CD4_TCELL_DN	0.000331126	0.00485287	0.659592	2.00866	1	35
125	GSE12845_IGD_NEG_BLOOD_VS_NAIVE_TONSIL_BCELL_UP	0.000344828	0.0049282	-0.410474	-1.74872	0	107
1464	GSE36392_EOSINOPHIL_VS_MAC_IL25_TREATED_LUNG_UP	0.000359842	0.0051272	0.73956	1.95636	1	19
4617	GSE45837_WT_VS_GFI1_KO_PDC_DN	0.000386698	0.00549321	-0.476442	-2.09821	0	135
1866	GSE369_PRE_VS_POST_IL6_INJECTION_SOCS3_KO_LIVER_UP	0.000423849	0.00600282	0.468348	1.72348	2	105
978	GSE22886_NAIVE_CD4_TCELL_VS_48H_ACT_TH1_UP	0.000434657	0.0061374	0.492571	1.76752	2	89
975	GSE22886_CTRL_VS_LPS_24H_DC_DN	0.000437573	0.00616008	0.512981	1.83036	2	85
938	GSE22886_DAY1_VS_DAY7_MONOCYTE_IN_CULTURE_UP	0.000449843	0.00626633	0.536438	1.86041	2	71
1352	GSE339_EX_VIVO_VS_IN_CULTURE_CD8POS_DC_DN	0.000448699	0.00626633	0.535492	1.86176	2	72
3497	GSE25677_R848_VS_MPL_AND_R848_STIM_BCELL_DN	0.00045045	0.00626633	0.532241	1.84149	2	70
4439	GSE43957_UNTREATED_VS_NACL_TREATED_ANTI_CD3_CD28_STIM_CD4_TCELL_DN	0.00045045	0.00626633	0.540857	1.87129	2	70
553	GSE17721_PAM3CSK4_VS_CPG_1H_BMDC_DN	0.000462392	0.00633868	0.538906	1.82041	2	60
758	GSE17974_0H_VS_4H_IN_VITRO_ACT_CD4_TCELL_UP	0.000462392	0.00633868	0.542961	1.83411	2	60
3017	GSE21670_UNTREATED_VS_TGFB_TREATED_STAT3_KO_CD4_TCELL_DN	0.000458926	0.00633868	0.533277	1.82213	2	65
3404	GSE17301_CTRL_VS_48H_ACD3_ACD28_STIM_CD8_TCELL_DN	0.000460759	0.00633868	0.547566	1.86343	2	63
4608	GSE45739_NRAS_KO_VS_WT_ACD3_ACD28_STIM_CD4_TCELL_UP	0.000460617	0.00633868	0.538358	1.82494	2	61
1759	GSE7852_TREG_VS_TCONV_THYMUS_UP	0.000465766	0.00636637	0.556442	1.85111	2	55
535	GSE17721_POLYIC_VS_PAM3CSK4_1H_BMDC_DN	0.00047118	0.0064217	0.573035	1.8804	2	51
3167	GSE22033_UNTREATED_VS_ROSIGLITAZONE_TREATED_MEF_DN	0.000481696	0.00654605	0.601781	1.92141	2	45
4628	GSE41176_UNSTIM_VS_ANTI_IGM_STIM_BCELL_3H_UP	0.000493016	0.00668057	0.641047	1.9708	2	37
2195	GSE3039_ALPHAALPHA_VS_ALPHABETA_CD8_TCELL_DN	0.000527983	0.00713384	-0.550845	-2.00024	1	46
192	GSE13485_DAY1_VS_DAY7_YF17D_VACCINE_PBMC_DN	0.000550206	0.00741281	-0.514776	-1.89561	1	51
1685	GSE39820_TGFBETA1_VS_TGFBETA3_IN_IL6_TREATED_CD4_TCELL_DN	0.000557569	0.00749054	-0.501511	-1.86764	1	54
1023	GSE24634_NAIVE_CD4_TCELL_VS_DAY7_IL4_CONV_TREG_DN	0.000569152	0.00758117	-0.484527	-1.84647	1	60
2696	GSE14415_INDUCED_TREG_VS_TCONV_UP	0.000569152	0.00758117	-0.472904	-1.80218	1	60
3921	GSE37301_LYMPHOID_PRIMED_MPP_VS_CD4_TCELL_DN	0.000569152	0.00758117	-0.483078	-1.84095	1	60
1648	GSE3982_EFF_MEMORY_VS_CENT_MEMORY_CD4_TCELL_UP	0.000570776	0.00758133	-0.478541	-1.81498	1	59
960	GSE22886_NAIVE_CD8_TCELL_VS_DC_DN	0.000573394	0.00759465	-0.482811	-1.84854	1	62
286	GSE1448_CTRL_VS_ANTI_VBETA5_DP_THYMOCYTE_DN	0.000591541	0.00779803	0.507264	1.78654	3	78
4541	GSE44649_NAIVE_VS_ACTIVATED_CD8_TCELL_UP	0.000592066	0.00779803	-0.452849	-1.77308	1	68
1241	GSE29618_BCELL_VS_PDC_DAY7_FLU_VACCINE_UP	0.000597997	0.00784357	0.51301	1.78771	3	73
3190	GSE21033_CTRL_VS_POLYIC_STIM_DC_12H_UP	0.00060006	0.00784357	-0.456924	-1.8	1	71
3666	GSE46468_LUNG_INNATE_LYMPHOID_CELL_VS_SPLEEN_CD4_TCELL_DN	0.0006035	0.00784357	0.528671	1.82485	3	69
4519	GSE43863_DAY6_EFF_VS_DAY150_MEM_TH1_CD4_TCELL_UP	0.0006035	0.00784357	0.528383	1.82386	3	69
4662	GSE45365_HEALTHY_VS_MCMV_INFECTION_CD8A_DC_DN	0.000603865	0.00784357	0.533489	1.83681	3	68
1428	GSE360_LOW_DOSE_B_MALAYI_VS_M_TUBERCULOSIS_DC_DN	0.000606336	0.00785397	0.524532	1.80256	3	67
1493	GSE37416_CTRL_VS_6H_F_TULARENSIS_LVS_NEUTROPHIL_DN	0.000609106	0.00786818	0.528666	1.8106	3	66
634	GSE17721_PAM3CSK4_VS_GADIQUIMOD_12H_BMDC_UP	0.000617284	0.00793024	-0.442663	-1.77625	1	78
3441	GSE24972_WT_VS_IRF8_KO_MARGINAL_ZONE_SPLEEN_BCELL_UP	0.000616523	0.00793024	0.535443	1.80872	3	60
661	GSE17721_POLYIC_VS_GARDIQUIMOD_1H_BMDC_DN	0.000620059	0.00794419	0.553573	1.84973	3	56
550	GSE17721_PAM3CSK4_VS_CPG_0.5H_BMDC_UP	0.000626272	0.00800199	0.560658	1.8473	3	52
4	KAECH_NAIVE_VS_DAY15_EFF_CD8_TCELL_DN	0.00065083	0.00829323	-0.433242	-1.7903	1	91
2865	GSE19198_CTRL_VS_IL21_TREATED_TCELL_6H_DN	0.000657462	0.0083551	0.632546	1.9353	3	36
4630	GSE41176_UNSTIM_VS_ANTI_IGM_STIM_BCELL_1H_UP	0.000666556	0.00844783	0.644018	1.94829	3	34
2010	GSE2128_CTRL_VS_MIMETOPE_NEGATIVE_SELECTION_DP_THYMOCYTE_C57BL6_UP	0.000676361	0.00854906	0.648752	1.91876	3	31
914	GSE22886_CD8_TCELL_VS_BCELL_NAIVE_UP	0.000689655	0.00869372	-0.399258	-1.70094	1	107
186	GSE13485_CTRL_VS_DAY3_YF17D_VACCINE_PBMC_UP	0.00071852	0.00903337	0.752679	1.97223	3	18
1968	GSE2770_TGFB_AND_IL4_VS_IL12_TREATED_ACT_CD4_TCELL_48H_DN	0.000727696	0.00912434	0.498379	1.77239	4	82
1802	GSE9006_TYPE_1_VS_TYPE_2_DIABETES_PBMC_AT_DX_UP	0.000735565	0.00918285	-0.39218	-1.69322	1	119
2804	GSE9960_GRAM_POS_VS_GRAM_NEG_AND_POS_SEPSIS_PBMC_UP	0.000736269	0.00918285	0.496729	1.75326	4	79
3869	GSE34515_CD16_POS_MONOCYTE_VS_DC_UP	0.000754831	0.00938946	0.524213	1.80487	4	68
563	GSE17721_PAM3CSK4_VS_CPG_12H_BMDC_DN	0.000767578	0.00951822	0.530545	1.80261	4	62
4437	GSE43700_UNTREATED_VS_IL10_TREATED_PBMC_DN	0.000769231	0.00951822	0.532841	1.79243	4	58
1257	GSE29618_PRE_VS_DAY7_FLU_VACCINE_MDC_DN	0.000776277	0.00955512	0.551953	1.83617	4	55
2381	GSE6259_BCELL_VS_CD8_TCELL_DN	0.000775074	0.00955512	0.548295	1.83209	4	56
1580	GSE3982_DC_VS_NEUTROPHIL_UP	0.000821918	0.0100905	-0.518124	-1.89288	2	49
809	GSE17974_1.5H_VS_72H_IL4_AND_ANTI_IL12_ACT_CD4_TCELL_DN	0.000825309	0.0101057	-0.502642	-1.85092	2	51
767	GSE17974_0H_VS_48H_IN_VITRO_ACT_CD4_TCELL_DN	0.000859845	0.0104231	-0.467196	-1.7838	2	61
981	GSE22886_NAIVE_CD4_TCELL_VS_12H_ACT_TH2_DN	0.000859845	0.0104231	-0.468359	-1.78825	2	61
1025	GSE24634_NAIVE_CD4_TCELL_VS_DAY10_IL4_CONV_TREG_DN	0.000860092	0.0104231	-0.470694	-1.80215	2	62
1490	GSE37416_CTRL_VS_3H_F_TULARENSIS_LVS_NEUTROPHIL_UP	0.000859845	0.0104231	-0.469789	-1.7937	2	61
724	GSE17721_ALL_VS_24H_PAM3CSK4_BMDC_UP	0.000865801	0.0104653	-0.472	-1.83109	2	65
3171	GSE22033_UNTREATED_VS_MRL24_TREATED_MEF_DN	0.000921517	0.0111102	0.523166	1.78039	5	63
678	GSE17721_LPS_VS_GARDIQUIMOD_1H_BMDC_UP	0.000943693	0.0113485	0.565972	1.85263	5	50
1098	GSE2706_R848_VS_R848_AND_LPS_2H_STIM_DC_DN	0.000993377	0.0119155	0.618893	1.88472	5	35
4098	GSE40274_CTRL_VS_FOXP3_AND_GATA1_TRANSDUCED_ACTIVATED_CD4_TCELL_UP	0.00102119	0.0122179	-0.529481	-1.81668	3	37
3717	GSE32164_RESTING_DIFFERENTIATED_VS_CMYC_INHIBITED_MACROPHAGE_DN	0.00103448	0.0123455	-0.383171	-1.6324	2	107
4521	GSE43863_DAY6_EFF_VS_DAY150_MEM_TFH_CD4_TCELL_UP	0.00104963	0.0124946	0.516532	1.79137	6	71
3278	GSE23505_UNTREATED_VS_4DAY_IL6_IL1_IL23_TREATED_CD4_TCELL_UP	0.00107083	0.0127147	0.51748	1.76816	6	65
2521	GSE7831_CPG_VS_INFLUENZA_STIM_PDC_4H_DN	0.00107759	0.0127627	-0.501561	-1.82305	3	47
1745	GSE7460_WT_VS_FOXP3_HET_ACT_WITH_TGFB_TCONV_UP	0.00112703	0.0132815	0.580973	1.84121	6	43
3338	GSE25123_WT_VS_PPARG_KO_MACROPHAGE_UP	0.0011254	0.0132815	0.574187	1.8271	6	44
469	GSE17721_CTRL_VS_PAM3CSK4_1H_BMDC_DN	0.00115037	0.0135226	0.606144	1.8635	6	37
464	GSE17721_CTRL_VS_POLYIC_24H_BMDC_UP	0.00116448	0.0136437	-0.447387	-1.74014	3	66
2041	GSE1566_WT_VS_EZH2_KO_LN_TCELL_DN	0.00116647	0.0136437	0.617465	1.86796	6	34
904	GSE22886_NAIVE_CD4_TCELL_VS_MEMORY_TCELL_DN	0.00118554	0.0138322	-0.442794	-1.73898	3	69
4534	GSE43863_TH1_VS_LY6C_INT_CXCR5POS_EFFECTOR_CD4_TCELL_UP	0.00119689	0.0139301	-0.442682	-1.74118	3	70
1789	GSE9006_HEALTHY_VS_TYPE_1_DIABETES_PBMC_AT_DX_DN	0.00120172	0.0139518	0.643023	1.85413	6	28
118	GSE12845_IGD_POS_VS_NEG_BLOOD_BCELL_DN	0.00123457	0.0142979	-0.432989	-1.73742	3	78
1547	GSE3982_EOSINOPHIL_VS_BASOPHIL_DN	0.00124572	0.014372	-0.431079	-1.72986	3	79
4207	GSE39110_UNTREATED_VS_IL2_TREATED_CD8_TCELL_DAY3_POST_IMMUNIZATION_UP	0.00124708	0.014372	0.543778	1.80028	7	54
818	GSE18791_CTRL_VS_NEWCASTLE_VIRUS_DC_4H_DN	0.00125945	0.014479	0.563083	1.83625	7	49
2028	GSE2405_0H_VS_24H_A_PHAGOCYTOPHILUM_STIM_NEUTROPHIL_UP	0.00126476	0.0145046	-0.351077	-1.58593	2	161
4434	GSE27434_WT_VS_DNMT1_KO_TREG_UP	0.00127146	0.0145459	-0.406421	-1.65525	3	85
3601	GSE24574_BCL6_HIGH_TFH_VS_TFH_CD4_TCELL_UP	0.00127616	0.0145643	-0.545298	-1.85527	4	36
2464	GSE4590_PRE_BCELL_VS_VPREB_POS_LARGE_PRE_BCELL_DN	0.00129555	0.0147498	0.59042	1.85074	7	41
1849	GSE9988_LOW_LPS_VS_ANTI_TREM1_AND_LPS_MONOCYTE_DN	0.0013245	0.015043	0.616806	1.87836	7	35
3214	GSE22935_UNSTIM_VS_12H_MBOVIS_BCG_STIM_MYD88_KO_MACROPHAGE_UP	0.00133311	0.015068	0.614277	1.85832	7	34
4321	GSE41867_DAY8_VS_DAY15_LCMV_CLONE13_EFFECTOR_CD8_TCELL_UP	0.00133116	0.015068	0.492979	1.73454	8	77
537	GSE17721_POLYIC_VS_PAM3CSK4_2H_BMDC_DN	0.00133936	0.0151023	0.623132	1.85774	7	32
988	GSE24026_PD1_LIGATION_VS_CTRL_IN_ACT_TCELL_LINE_UP	0.00134953	0.0151806	-0.396377	-1.6766	3	103
71	GSE11057_NAIVE_VS_MEMORY_CD4_TCELL_DN	0.0013541	0.0151956	-0.406928	-1.70822	3	100
2439	GSE7509_DC_VS_MONOCYTE_WITH_FCGRIIB_STIM_UP	0.00135788	0.0152017	0.505976	1.74652	8	69
3141	GSE22140_GERMFREE_VS_SPF_MOUSE_CD4_TCELL_UP	0.00136426	0.0152369	0.508873	1.74875	8	67
3586	GSE28726_NAIVE_VS_ACTIVATED_CD4_TCELL_DN	0.00138313	0.015411	-0.485205	-1.79335	4	52
3930	GSE37301_COMMON_LYMPHOID_PROGENITOR_VS_GRAN_MONO_PROGENITOR_UP	0.00141354	0.0157127	0.556411	1.82585	8	51
1757	GSE7852_TREG_VS_TCONV_LN_UP	0.00144834	0.0160616	0.568821	1.82179	8	46
921	GSE22886_IGA_VS_IGM_MEMORY_BCELL_DN	0.00145749	0.0160871	0.579258	1.81575	8	41
4455	GSE43955_1H_VS_60H_ACT_CD4_TCELL_DN	0.00145749	0.0160871	0.580234	1.81882	8	41
840	GSE18791_UNSTIM_VS_NEWCATSLE_VIRUS_DC_18H_DN	0.00147251	0.0162149	0.590756	1.83419	8	39
2482	GSE9509_LPS_VS_LPS_AND_IL10_STIM_IL10_KO_MACROPHAGE_10MIN_DN	0.00150015	0.0164422	-0.43909	-1.72975	4	71
3917	GSE37301_LYMPHOID_PRIMED_MPP_VS_COMMON_LYMPHOID_PROGENITOR_DN	0.00149948	0.0164422	0.503099	1.74478	9	71
3706	GSE23568_CTRL_VS_ID3_TRANSDUCED_CD8_TCELL_DN	0.00151607	0.0165781	-0.428714	-1.70437	4	74
1456	GSE360_HIGH_DOSE_B_MALAYI_VS_M_TUBERCULOSIS_MAC_DN	0.00153846	0.0167839	0.52595	1.76925	9	58
763	GSE17974_0H_VS_12H_IN_VITRO_ACT_CD4_TCELL_DN	0.00155239	0.0168967	-0.521126	-1.83001	5	40
421	GSE16522_ANTI_CD3CD28_STIM_VS_UNSTIM_MEMORY_CD8_TCELL_DN	0.00158932	0.0172243	-0.401446	-1.63499	4	85
4528	GSE43863_LY6C_INT_CXCR5POS_VS_LY6C_LOW_CXCR5NEG_EFFECTOR_CD4_TCELL_DN	0.00158983	0.0172243	0.567334	1.83209	9	47
1857	GSE9988_ANTI_TREM1_AND_LPS_VS_VEHICLE_TREATED_MONOCYTES_DN	0.00159693	0.0172616	-0.413457	-1.66772	4	82
3613	GSE28783_CTRL_ANTI_MIR_VS_UNTREATED_ATHEROSCLEROSIS_MACROPHAGE_DN	0.00161943	0.0174247	0.57559	1.80426	9	41
4092	GSE40274_CTRL_VS_HELIOS_TRANSDUCED_ACTIVATED_CD4_TCELL_UP	0.00161638	0.0174247	-0.49298	-1.79186	5	47
4482	GSE43955_TH0_VS_TGFB_IL6_IL23_TH17_ACT_CD4_TCELL_60H_DN	0.00162674	0.0174633	0.48999	1.7257	10	78
2374	GSE6259_33D1_POS_VS_DEC205_POS_FLT3L_INDUCED_SPLENIC_DC_UP	0.00165563	0.017733	0.614192	1.8704	9	35
3228	GSE22935_UNSTIM_VS_24H_MBOVIS_BCG_STIM_MYD88_KO_MACROPHAGE_UP	0.00167504	0.0179001	0.513417	1.75838	10	66
132	GSE12845_NAIVE_VS_PRE_GC_TONSIL_BCELL_DN	0.00168919	0.0180083	-0.410969	-1.71709	4	97
1275	GSE29618_LAIV_VS_TIV_FLU_VACCINE_DAY7_PDC_UP	0.00169283	0.0180083	0.520996	1.75653	10	59
1543	GSE3982_EOSINOPHIL_VS_NEUTROPHIL_DN	0.00170516	0.0180986	0.537431	1.79579	10	56
194	GSE13485_DAY1_VS_DAY21_YF17D_VACCINE_PBMC_DN	0.00172018	0.0182169	-0.455464	-1.74384	5	62
4568	GSE46606_IRF4_KO_VS_WT_CD40L_IL2_IL5_3DAY_STIMULATED_BCELL_UP	0.0017298	0.0182776	0.660599	1.86329	9	25
263	GSE1432_CTRL_VS_IFNG_1H_MICROGLIA_UP	0.00174881	0.0183547	0.565178	1.82512	10	47
2536	GSE8621_UNSTIM_VS_LPS_PRIMED_AND_LPS_STIM_MACROPHAGE_UP	0.00174881	0.0183547	0.565586	1.82644	10	47
4444	GSE43955_TH0_VS_TGFB_IL6_TH17_ACT_CD4_TCELL_52H_UP	0.00174188	0.0183547	0.558226	1.8126	10	48
572	GSE17721_CPG_VS_GARDIQUIMOD_2H_BMDC_UP	0.0017702	0.0185182	0.565457	1.81102	10	46
1534	GSE3982_MAC_VS_NEUTROPHIL_LPS_STIM_UP	0.0017762	0.0185182	-0.435141	-1.70375	5	68
3265	GSE22919_RESTING_VS_IL2_IL12_IL15_STIM_NK_CELL_DN	0.0017762	0.0185182	-0.434497	-1.70123	5	68
913	GSE22886_TCELL_VS_BCELL_NAIVE_UP	0.00179276	0.0186494	-0.373584	-1.60644	4	115
1043	GSE24634_IL4_VS_CTRL_TREATED_NAIVE_CD4_TCELL_DAY3_DN	0.00181105	0.0187981	-0.431107	-1.70741	5	73
3838	GSE30971_CTRL_VS_LPS_STIM_MACROPHAGE_WBP7_KO_4H_UP	0.00184162	0.0190314	0.613249	1.82827	10	32
4255	GSE11961_FOLLICULAR_BCELL_VS_GERMINAL_CENTER_BCELL_DAY7_DN	0.00184162	0.0190314	0.614546	1.83214	10	32
4562	GSE45382_UNTREATED_VS_TGFB_TREATED_MACROPHAGES_DN	0.00185999	0.0191791	0.614076	1.8162	10	31
3575	GSE26727_WT_VS_KLF2_KO_LPS_STIM_MACROPHAGE_UP	0.00187882	0.0193308	0.54256	1.78767	11	52
3856	GSE36888_UNTREATED_VS_IL2_TREATED_STAT5_AB_KNOCKIN_TCELL_17H_UP	0.00190779	0.0195861	0.561365	1.81281	11	47
3018	GSE21670_IL6_VS_TGFB_AND_IL6_TREATED_CD4_TCELL_UP	0.00200516	0.0205408	-0.439967	-1.69293	6	63
2099	GSE1925_CTRL_VS_IFNG_PRIMED_MACROPHAGE_24H_IFNG_STIM_DN	0.0020558	0.0210139	-0.435746	-1.6993	6	67
160	GSE13411_NAIVE_VS_IGM_MEMORY_BCELL_DN	0.00207223	0.0211359	-0.430726	-1.68646	6	68
3080	GSE21927_HEALTHY_VS_TUMOROUS_BALBC_MOUSE_MONOCYTE_UP	0.00209542	0.0213261	0.571645	1.80433	12	42
4015	GSE37534_GW1929_VS_PIOGLITAZONE_TREATED_CD4_TCELL_PPARG1_FOXP3_TRANSDUCED_UP	0.00211193	0.0214477	-0.489985	-1.77925	7	46
598	GSE17721_LPS_VS_PAM3CSK4_12H_BMDC_UP	0.00214955	0.0217827	0.514739	1.74487	13	61
1528	GSE3982_MEMORY_CD4_TCELL_VS_BCELL_UP	0.00216979	0.0219405	-0.481942	-1.75737	7	48
3836	GSE30971_CTRL_VS_LPS_STIM_MACROPHAGE_WBP7_KO_2H_UP	0.00219817	0.0221591	0.610254	1.80489	12	31
4224	GSE36078_UNTREATED_VS_AD5_T425A_HEXON_INF_MOUSE_LUNG_DC_DN	0.00220083	0.0221591	-0.475348	-1.75042	7	51
9	KAECH_DAY8_EFF_VS_MEMORY_CD8_TCELL_UP	0.00221239	0.0222279	-0.416831	-1.67228	6	80
1616	GSE3982_NEUTROPHIL_VS_EFF_MEMORY_CD4_TCELL_UP	0.00225225	0.0224325	0.494959	1.7125	14	70
2911	GSE18893_TCONV_VS_TREG_24H_CULTURE_UP	0.00225289	0.0224325	-0.456425	-1.7129	7	56
3587	GSE28726_NAIVE_VS_ACTIVATED_NKTCELL_UP	0.00224791	0.0224325	0.564943	1.80379	13	45
4047	GSE33162_UNTREATED_VS_4H_LPS_STIM_HDAC3_KO_MACROPHAGE_UP	0.00225443	0.0224325	-0.401848	-1.64284	6	87
4597	GSE46606_IRF4_KO_VS_WT_UNSTIM_BCELL_DN	0.00225661	0.0224325	0.567501	1.79125	13	42
1722	GSE7460_CTRL_VS_TGFB_TREATED_ACT_TREG_DN	0.00229923	0.0227981	0.589215	1.81975	13	38
4546	GSE44649_WT_VS_MIR155_KO_ACTIVATED_CD8_TCELL_UP	0.00230309	0.0227981	0.511632	1.73434	14	61
2762	GSE15330_HSC_VS_PRO_BCELL_UP	0.00234949	0.0232086	-0.43382	-1.69179	7	67
2812	GSE12392_CD8A_POS_VS_NEG_SPLEEN_DC_DN	0.00237404	0.023402	-0.502079	-1.78847	8	43
122	GSE12845_IGD_POS_BLOOD_VS_PRE_GC_TONSIL_BCELL_DN	0.002414	0.0237461	0.496917	1.71525	15	69
1426	GSE360_HIGH_DOSE_B_MALAYI_VS_M_TUBERCULOSIS_DC_DN	0.00243642	0.0239166	0.504367	1.72738	15	66
115	GSE12366_NAIVE_VS_MEMORY_BCELL_UP	0.00246548	0.0240869	0.590561	1.80685	14	36
384	GSE15930_NAIVE_VS_48H_IN_VITRO_STIM_CD8_TCELL_UP	0.00246548	0.0240869	0.593039	1.81443	14	36
3281	GSE23505_IL6_IL1_VS_IL6_IL1_TGFB_TREATED_CD4_TCELL_DN	0.00246914	0.0240869	-0.417344	-1.67465	7	78
3830	GSE30971_WBP7_HET_VS_KO_MACROPHAGE_UP	0.00249766	0.0243147	0.534168	1.76436	15	53
1766	GSE7852_LN_VS_FAT_TREG_DN	0.00250509	0.024325	0.539583	1.77786	15	52
2059	GSE22601_DOUBLE_POSITIVE_VS_CD4_SINGLE_POSITIVE_THYMOCYTE_DN	0.00250906	0.024325	-0.460775	-1.71594	8	54
3806	GSE35825_IFNA_VS_IFNG_STIM_MACROPHAGE_UP	0.00256904	0.0248552	0.562419	1.79573	15	45
4095	GSE40274_CTRL_VS_FOXP3_AND_EOS_TRANSDUCED_ACTIVATED_CD4_TCELL_DN	0.00259109	0.0250171	0.567402	1.77859	15	41
4632	GSE41176_UNSTIM_VS_ANTI_IGM_STIM_TAK1_KO_BCELL_24H_DN	0.0026178	0.0252232	0.58011	1.80114	15	39
89	GSE11864_CSF1_IFNG_VS_CSF1_IFNG_PAM3CYS_IN_MAC_UP	0.0026643	0.0256187	-0.428879	-1.67923	8	68
2362	GSE6092_CTRL_VS_BORRELIA_BIRGDOFERI_INF_ENDOTHELIAL_CELL_UP	0.00273021	0.0261988	-0.540334	-1.78733	10	32
2173	GSE3039_NKT_CELL_VS_B2_BCELL_UP	0.00275103	0.0263449	-0.465981	-1.71592	9	51
2823	GSE15735_CTRL_VS_HDAC_INHIBITOR_TREATED_CD4_TCELL_2H_DN	0.00276625	0.0264368	-0.462499	-1.70942	9	52
2116	GSE3720_UNSTIM_VS_LPS_STIM_VD1_GAMMADELTA_TCELL_DN	0.00280827	0.026784	-0.511016	-1.75332	10	37
2488	GSE9509_10MIN_VS_30MIN_LPS_STIM_IL10_KO_MACROPHAGE_DN	0.00284614	0.0270902	0.597476	1.78125	16	32
1826	GSE9650_EFFECTOR_VS_MEMORY_CD8_TCELL_UP	0.00287356	0.0272409	-0.400352	-1.62415	8	84
3968	GSE37319_WT_VS_RC3H1_KO_CD44LOW_CD8_TCELL_DN	0.00286893	0.0272409	0.684025	1.82987	15	20
3672	GSE27291_6H_VS_7D_STIM_GAMMADELTA_TCELL_DN	0.00288282	0.0272737	0.609616	1.79058	16	30
4329	GSE41867_DAY6_EFFECTOR_VS_DAY30_MEMORY_CD8_TCELL_LCMV_ARMSTRONG_DN	0.00297309	0.0280713	0.483652	1.69378	19	75
4291	GSE34179_THPOK_KO_VS_WT_VA14I_NKTCELL_DN	0.00298013	0.0280813	0.584118	1.77882	17	35
644	GSE17721_LPS_VS_CPG_2H_BMDC_UP	0.00299118	0.0281291	0.546517	1.78223	18	49
462	GSE17721_CTRL_VS_POLYIC_12H_BMDC_UP	0.00301841	0.0282159	-0.423672	-1.67796	9	73
1108	GSE2706_2H_VS_8H_R848_AND_LPS_STIM_DC_UP	0.00301568	0.0282159	-0.425685	-1.68151	9	72
2860	GSE19198_CTRL_VS_IL21_TREATED_TCELL_6H_UP	0.00301841	0.0282159	-0.421794	-1.67052	9	73
4615	GSE45881_CXCR6HI_VS_CXCR1LO_COLONIC_LAMINA_PROPRIA_DN	0.00304288	0.0283881	-0.458482	-1.69458	10	52
1906	GSE2770_IL12_VS_TGFB_AND_IL12_TREATED_ACT_CD4_TCELL_48H_UP	0.00306663	0.0285531	-0.45421	-1.69149	10	54
3850	GSE36888_UNTREATED_VS_IL2_TREATED_TCELL_17H_DN	0.00312038	0.0289961	0.582548	1.79916	18	38
3385	GSE16385_ROSIGLITAZONE_IL4_VS_IL4_ALONE_STIM_MACROPHAGE_12H_UP	0.00313246	0.0290509	0.483805	1.68906	20	74
677	GSE17721_LPS_VS_GARDIQUIMOD_0.5H_BMDC_DN	0.00313927	0.0290568	-0.440156	-1.66939	10	59
1046	GSE24634_IL4_VS_CTRL_TREATED_NAIVE_CD4_TCELL_DAY7_UP	0.00316539	0.029241	-0.493415	-1.75761	11	43
1681	GSE39820_TGFBETA1_IL6_VS_TGFBETA1_IL6_IL23A_TREATED_CD4_TCELL_DN	0.00317864	0.0292789	-0.393737	-1.60359	9	85
3592	GSE24574_BCL6_HIGH_VS_LOW_TFH_CD4_TCELL_DN	0.00318195	0.0292789	-0.433035	-1.67094	10	64
1373	GSE360_CTRL_VS_L_DONOVANI_MAC_UP	0.00322789	0.0296436	-0.391822	-1.60734	9	88
591	GSE17721_LPS_VS_PAM3CSK4_2H_BMDC_DN	0.00324919	0.0297811	-0.521777	-1.75232	12	34
2623	GSE12003_4D_VS_8D_CULTURE_BM_PROGENITOR_UP	0.00327225	0.0298181	0.575288	1.78616	19	39
3280	GSE23505_IL6_IL1_VS_IL6_IL1_IL23_TREATED_CD4_TCELL_DN	0.00326036	0.0298181	0.524804	1.74586	20	55
4168	GSE40666_STAT1_KO_VS_STAT4_KO_CD8_TCELL_DN	0.00327035	0.0298181	0.723174	1.84607	17	16
4205	GSE39110_DAY3_VS_DAY6_POST_IMMUNIZATION_CD8_TCELL_UP	0.00329885	0.0300023	0.491045	1.70298	21	71
16	GOLDRATH_NAIVE_VS_MEMORY_CD8_TCELL_DN	0.00333535	0.0302757	-0.418262	-1.66282	10	74
1334	GSE3337_4H_VS_16H_IFNG_IN_CD8POS_DC_DN	0.00337933	0.0306158	-0.446389	-1.67523	11	56
1940	GSE2770_TGFB_AND_IL4_VS_IL12_TREATED_ACT_CD4_TCELL_2H_UP	0.00339847	0.03073	-0.445745	-1.67682	11	57
3923	GSE37301_LYMPHOID_PRIMED_MPP_VS_GRAN_MONO_PROGENITOR_DN	0.00341491	0.0308194	-0.437509	-1.66729	11	60
3998	GSE37532_WT_VS_PPARG_KO_VISCERAL_ADIPOSE_TISSUE_TCONV_UP	0.00343938	0.0308625	-0.435053	-1.66108	11	61
4091	GSE40274_CTRL_VS_GATA1_TRANSDUCED_ACTIVATED_CD4_TCELL_DN	0.00342946	0.0308625	0.52528	1.73904	21	54
4189	GSE20727_ROS_INH_VS_ROS_INH_AND_DNFB_ALLERGEN_TREATED_DC_UP	0.00343428	0.0308625	0.529315	1.74834	21	53
4658	GSE45365_WT_VS_IFNAR_KO_CD8A_DC_DN	0.00347222	0.0310979	0.493497	1.69912	22	68
4469	GSE43955_TGFB_IL6_VS_TGFB_IL6_IL23_TH17_ACT_CD4_TCELL_52H_DN	0.00351843	0.0314519	0.497382	1.69948	22	65
1100	GSE2706_R848_VS_R848_AND_LPS_8H_STIM_DC_DN	0.0035461	0.031639	0.559046	1.76456	21	42
3871	GSE36009_UNSTIM_VS_LPS_STIM_NLRP10_KO_DC_UP	0.00356534	0.0317504	0.519106	1.73456	22	56
979	GSE22886_NAIVE_CD4_TCELL_VS_48H_ACT_TH1_DN	0.00362209	0.0319718	-0.416551	-1.64976	11	73
1843	GSE9988_LPS_VS_LPS_AND_ANTI_TREM1_MONOCYTE_DN	0.00361307	0.0319718	0.572516	1.76818	21	38
2499	GSE6674_ANTI_IGM_VS_CPG_STIM_BCELL_DN	0.00361307	0.0319718	0.573465	1.77111	21	38
3158	GSE19401_RETINOIC_ACID_VS_RETINOIC_ACID_AND_PAM2CSK4_STIM_FOLLICULAR_DC_DN	0.0036242	0.0319718	-0.445302	-1.65832	12	54
4158	GSE40666_WT_VS_STAT1_KO_CD8_TCELL_DN	0.00361238	0.0319718	0.532426	1.74714	22	51
690	GSE17721_LPS_VS_GARDIQUIMOD_16H_BMDC_UP	0.00367141	0.0322672	0.496496	1.69645	23	65
936	GSE22886_DAY0_VS_DAY7_MONOCYTE_IN_CULTURE_UP	0.00366869	0.0322672	0.435869	1.60552	25	106
3642	GSE29949_CD8_POS_DC_SPLEEN_VS_MONOCYTE_BONE_MARROW_UP	0.00369296	0.0323961	-0.485053	-1.72783	13	43
897	GSE22886_CD8_VS_CD4_NAIVE_TCELL_UP	0.003726	0.0325051	-0.433827	-1.6564	12	61
1533	GSE3982_DC_VS_NEUTROPHIL_LPS_STIM_DN	0.00372613	0.0325051	0.517748	1.72238	23	55
2407	GSE3203_WT_VS_IFNAR1_KO_INFLUENZA_INFECTED_LN_BCELL_UP	0.00372301	0.0325051	-0.53367	-1.76529	14	32
268	GSE1432_CTRL_VS_IFNG_24H_MICROGLIA_DN	0.00373715	0.0325409	-0.403319	-1.61846	11	79
4670	GSE45365_HEALTHY_VS_MCMV_INFECTION_CD11B_DC_IFNAR_KO_DN	0.00377358	0.0327974	-0.578697	-1.78215	15	24
1228	GSE29618_BCELL_VS_MONOCYTE_DN	0.00379267	0.0329024	-0.401234	-1.6097	11	80
1963	GSE2770_TGFB_AND_IL4_VS_TGFB_AND_IL12_TREATED_ACT_CD4_TCELL_6H_DN	0.00381971	0.0330152	0.495213	1.69101	24	64
2723	GSE13547_CTRL_VS_ANTI_IGM_STIM_ZFX_KO_BCELL_2H_UP	0.00381791	0.0330152	-0.426032	-1.66142	12	67
1820	GSE9650_NAIVE_VS_EXHAUSTED_CD8_TCELL_UP	0.00386473	0.0333431	-0.38817	-1.58692	11	87
3644	GSE29949_DC_BRAIN_VS_MONOCYTE_BONE_MARROW_UP	0.00394178	0.0339455	-0.413892	-1.64545	12	74
3638	GSE29949_CD8_NEG_DC_SPLEEN_VS_MONOCYTE_BONE_MARROW_UP	0.00396488	0.034082	-0.441355	-1.66031	13	57
1032	GSE24634_TREG_VS_TCONV_POST_DAY10_IL4_CONVERSION_UP	0.00398406	0.0341844	-0.435396	-1.65924	13	60
596	GSE17721_LPS_VS_PAM3CSK4_8H_BMDC_UP	0.00399324	0.0342008	0.496504	1.68966	25	63
193	GSE13485_DAY1_VS_DAY21_YF17D_VACCINE_PBMC_UP	0.00401793	0.0343496	0.513703	1.72139	25	57
4301	GSE39556_CD8A_DC_VS_NK_CELL_MOUSE_3H_POST_POLYIC_INJ_DN	0.00409277	0.034926	0.493544	1.69607	26	67
37	GSE10325_CD4_TCELL_VS_BCELL_UP	0.00419626	0.0357442	-0.386251	-1.58448	12	88
2946	GSE19888_ADENOSINE_A3R_INH_VS_ACT_IN_MAST_CELL_UP	0.00420889	0.0357869	0.519075	1.7185	26	54
4416	GSE42021_CD24INT_VS_CD24LOW_TCONV_THYMUS_UP	0.00425063	0.0360766	0.542989	1.77073	26	49
1269	GSE29618_PRE_VS_DAY7_POST_LAIV_FLU_VACCINE_MDC_DN	0.00429253	0.0363012	0.542577	1.75214	26	47
4552	GSE42724_NAIVE_VS_B1_BCELL_UP	0.00429253	0.0363012	0.539658	1.74271	26	47
971	GSE22886_TH1_VS_TH2_48H_ACT_UP	0.00431112	0.0363866	0.685069	1.79507	23	18
3971	GSE32901_TH1_VS_TH17_NEG_CD4_TCELL_DN	0.0043181	0.0363866	0.682896	1.80646	23	19
2702	GSE14415_TCONV_VS_FOXP3_KO_INDUCED_TREG_DN	0.00433902	0.0364827	-0.42697	-1.64754	14	64
4363	GSE41867_NAIVE_VS_DAY30_LCMV_CLONE13_EXHAUSTED_CD8_TCELL_UP	0.00434503	0.0364827	0.546725	1.75102	26	46
3939	GSE37301_HEMATOPOIETIC_STEM_CELL_VS_CD4_TCELL_DN	0.00439078	0.0368011	-0.66465	-1.80653	19	15
1760	GSE7852_TREG_VS_TCONV_THYMUS_DN	0.00443423	0.0370992	0.566643	1.75004	26	38
4226	GSE40685_NAIVE_CD4_TCELL_VS_FOXP3_KO_TREG_PRECURSOR_UP	0.00444939	0.0371599	-0.44098	-1.63326	15	53
831	GSE18791_CTRL_VS_NEWCASTLE_VIRUS_DC_18H_UP	0.00449498	0.0374115	-0.475245	-1.70111	16	44
2369	GSE6092_B_BURGDOFERI_VS_B_BURGDORFERI_AND_IFNG_STIM_ENDOTHELIAL_CELL_DN	0.00449543	0.0374115	0.513561	1.71603	28	56
4606	GSE45739_NRAS_KO_VS_WT_UNSTIM_CD4_TCELL_UP	0.00461538	0.0383419	0.508036	1.70899	29	58
1235	GSE29618_MONOCYTE_VS_MDC_UP	0.00463607	0.0383782	0.506479	1.69718	29	57
1538	GSE3982_EOSINOPHIL_VS_DC_UP	0.00463607	0.0383782	0.510143	1.70946	29	57
1466	GSE36392_EOSINOPHIL_VS_NEUTROPHIL_IL25_TREATED_LUNG_UP	0.00466688	0.0385653	0.540773	1.73196	28	46
493	GSE17721_CTRL_VS_CPG_8H_BMDC_DN	0.00467654	0.0385773	0.517594	1.7136	29	54
61	GSE11057_NAIVE_VS_CENT_MEMORY_CD4_TCELL_DN	0.00483092	0.039781	-0.383175	-1.5665	14	87
131	GSE12845_NAIVE_VS_PRE_GC_TONSIL_BCELL_UP	0.00493347	0.0405545	0.476035	1.65886	32	73
1718	GSE7460_TCONV_VS_TREG_THYMUS_DN	0.00496047	0.0407053	0.506683	1.69305	31	56
771	GSE17974_CTRL_VS_ACT_IL4_AND_ANTI_IL12_1H_CD4_TCELL_UP	0.00498392	0.0408265	0.540814	1.7209	30	44
172	GSE13411_PLASMA_CELL_VS_MEMORY_BCELL_DN	0.00506928	0.0413098	-0.36715	-1.53779	14	98
824	GSE18791_CTRL_VS_NEWCASTLE_VIRUS_DC_10H_DN	0.00506601	0.0413098	0.493247	1.67589	32	62
957	GSE22886_NAIVE_CD8_TCELL_VS_NEUTROPHIL_UP	0.00506073	0.0413098	-0.364994	-1.54386	14	103
2236	GSE5542_IFNG_VS_IFNA_AND_IFNG_TREATED_EPITHELIAL_CELLS_24H_DN	0.00518219	0.0421568	0.549193	1.72151	31	41
3854	GSE36888_UNTREATED_VS_IL2_TREATED_TCELL_6H_UP	0.00519521	0.0421898	0.530028	1.72846	32	49
4497	GSE46242_CTRL_VS_EGR2_DELETED_ANERGIC_TH1_CD4_TCELL_DN	0.00522565	0.0423638	0.533673	1.73288	32	48
290	GSE1460_INTRATHYMIC_T_PROGENITOR_VS_DP_THYMOCYTE_DN	0.00530008	0.0428195	0.513018	1.69845	33	54
1282	GSE30083_SP1_VS_SP3_THYMOCYTE_DN	0.00529942	0.0428195	-0.46451	-1.67349	19	45
1864	GSE369_PRE_VS_POST_IL6_INJECTION_IFNG_KO_LIVER_UP	0.0053286	0.0429761	-0.415526	-1.62695	17	68
2772	GSE12198_NK_VS_NK_ACT_EXPANSION_SYSTEM_DERIVED_NK_CELL_UP	0.00534759	0.0430555	0.526681	1.72402	33	50
135	GSE12845_PRE_GC_VS_DARKZONE_GC_TONSIL_BCELL_UP	0.00539811	0.0433879	0.478325	1.65886	35	71
557	GSE17721_PAM3CSK4_VS_CPG_4H_BMDC_DN	0.00543394	0.0436013	0.508227	1.69071	34	55
3188	GSE21033_3H_VS_24H_POLYIC_STIM_DC_DN	0.00548733	0.0439547	-0.481034	-1.69513	20	41
3064	GSE21546_WT_VS_ELK1_KO_ANTI_CD3_STIM_DP_THYMOCYTES_UP	0.00550488	0.0440203	0.524254	1.71608	34	50
3880	GSE36891_UNSTIM_VS_PAM_TLR2_STIM_PERITONEAL_MACROPHAGE_UP	0.00552656	0.0441186	0.491939	1.67144	35	62
655	GSE17721_LPS_VS_CPG_16H_BMDC_DN	0.00553944	0.0441465	-0.469279	-1.67163	20	43
4412	GSE42021_CD24HI_VS_CD24INT_TCONV_THYMUS_UP	0.00561973	0.0447106	0.518148	1.71145	35	53
4250	GSE11961_UNSTIM_VS_ANTI_IGM_AND_CD40_STIM_6H_FOLLICULAR_BCELL_DN	0.00563244	0.0447361	0.534762	1.71271	34	46
822	GSE18791_CTRL_VS_NEWCASTLE_VIRUS_DC_8H_DN	0.00566216	0.0448962	0.523109	1.71233	35	50
138	GSE13229_IMM_VS_MATURE_NKCELL_DN	0.00569152	0.0450531	-0.428556	-1.63318	19	60
2476	GSE9601_NFKB_INHIBITOR_VS_PI3K_INHIBITOR_TREATED_HCMV_INF_MONOCYTE_DN	0.00579617	0.0458043	0.540627	1.71335	35	43
1727	GSE7460_TREG_VS_TCONV_ACT_UP	0.00585907	0.0462237	0.529195	1.71834	36	48
1585	GSE3982_DC_VS_BASOPHIL_DN	0.00591541	0.04659	0.460971	1.6235	39	78
1796	GSE9006_TYPE_1_DIABETES_AT_DX_VS_1MONTH_POST_DX_PBMC_UP	0.005971	0.0468708	0.433786	1.58519	41	99
4564	GSE46606_UNSTIM_VS_CD40L_IL2_IL5_1DAY_STIMULATED_IRF4_KO_BCELL_DN	0.00596389	0.0468708	0.540781	1.70691	36	42
844	GSE19825_CD24LOW_VS_IL2RA_HIGH_DAY3_EFF_CD8_TCELL_UP	0.00600185	0.0470345	0.496329	1.67336	38	59
1879	GSE411_WT_VS_SOCS3_KO_MACROPHAGE_IL6_STIM_400MIN_UP	0.00605496	0.0472931	0.50597	1.6832	38	55
1965	GSE2770_TGFB_AND_IL4_VS_IL4_TREATED_ACT_CD4_TCELL_6H_DN	0.00604557	0.0472931	0.503308	1.68177	38	56
1647	GSE3982_BASOPHIL_VS_TH2_DN	0.00613326	0.0478252	-0.432175	-1.60943	21	54
1824	GSE9650_EFFECTOR_VS_EXHAUSTED_CD8_TCELL_UP	0.00618288	0.0481323	-0.373555	-1.54365	18	91
787	GSE17974_IL4_AND_ANTI_IL12_VS_UNTREATED_0.5H_ACT_CD4_TCELL_UP	0.00624415	0.0484488	0.512936	1.69423	39	53
1719	GSE7460_CTRL_VS_TGFB_TREATED_ACT_CD8_TCELL_UP	0.00623813	0.0484488	-0.457505	-1.66826	22	48
329	GSE14769_UNSTIM_VS_240MIN_LPS_BMDM_DN	0.00630769	0.0487809	0.497304	1.67289	40	58
2268	GSE5455_EX_VIVO_VS_POST_24H_INCUBATION_MONOCYTES_FROM_TUMOR_BEARING_MOUSE_UP	0.00630192	0.0487809	-0.416187	-1.60143	21	63
2486	GSE9509_LPS_VS_LPS_AND_IL10_STIM_IL10_KO_MACROPHAGE_30MIN_DN	0.00635558	0.0490705	0.572457	1.71648	37	33
3012	GSE21670_STAT3_KO_VS_WT_CD4_TCELL_DN	0.00640025	0.0493344	0.512313	1.69218	40	53
1264	GSE29618_PRE_VS_DAY7_POST_TIV_FLU_VACCINE_MONOCYTE_DN	0.00645466	0.0496724	0.517128	1.68639	40	49
4090	GSE40274_CTRL_VS_GATA1_TRANSDUCED_ACTIVATED_CD4_TCELL_UP	0.00646831	0.049696	-0.483972	-1.69954	24	40
1392	GSE360_DC_VS_MAC_T_GONDII_DN	0.00649248	0.0498004	0.52598	1.7079	40	48
