# Supplementary material for: Heterogeneity of human bone marrow and blood natural killer cells defined by single-cell transcriptome
Source: Nat Commun. 2019 Sep 2;10:3931. doi: 10.1038/s41467-019-11947-7 (PMC6718415; doi:10.1038/s41467-019-11947-7)
Supplement: Supplementary file 11 — Supplementary Data 7 [file 41467_2019_11947_MOESM11_ESM.xlsx]

## Sheet: Supplementary Data 7
h	pathway	pval	padj	ES	NES	nMoreExtreme	size
1	HALLMARK_TNFA_SIGNALING_VIA_NFKB	0.000207555	0.00176768	0.852035	3.02896	0	63
2	HALLMARK_HYPOXIA	0.000207555	0.00176768	0.647816	2.30297	0	63
18	HALLMARK_APICAL_JUNCTION	0.00018498	0.00176768	-0.601634	-1.97671	0	36
33	HALLMARK_P53_PATHWAY	0.000205931	0.00176768	0.539035	2.00745	0	81
34	HALLMARK_UV_RESPONSE_UP	0.000210438	0.00176768	0.694629	2.41505	0	56
30	HALLMARK_OXIDATIVE_PHOSPHORYLATION	0.000397772	0.00278441	-0.424966	-1.8172	1	146
16	HALLMARK_INTERFERON_ALPHA_RESPONSE	0.00151143	0.00906858	-0.500003	-1.765	7	49
27	HALLMARK_INFLAMMATORY_RESPONSE	0.00446429	0.0208333	0.536122	1.77377	20	45
29	HALLMARK_FATTY_ACID_METABOLISM	0.00401837	0.0208333	-0.463581	-1.68972	20	59
11	HALLMARK_ESTROGEN_RESPONSE_EARLY	0.00547525	0.0229961	0.604544	1.8341	24	30
24	HALLMARK_MYC_TARGETS_V1	0.00761065	0.0266373	-0.334277	-1.44719	37	159
41	HALLMARK_ALLOGRAFT_REJECTION	0.0072763	0.0266373	-0.399746	-1.57247	36	88
9	HALLMARK_APOPTOSIS	0.0119292	0.0385406	0.443017	1.61517	57	72
5	HALLMARK_TGF_BETA_SIGNALING	0.0133601	0.0400802	0.629342	1.7466	59	20
c2_kegg	pathway	pval	padj	ES	NES	nMoreExtreme	size
1	KEGG_GLYCOLYSIS_GLUCONEOGENESIS	0.000182216	0.00233979	-0.760896	-2.14895	0	19
3	KEGG_OXIDATIVE_PHOSPHORYLATION	0.000195274	0.00233979	-0.509309	-1.98781	0	85
43	KEGG_TOLL_LIKE_RECEPTOR_SIGNALING_PATHWAY	0.00021796	0.00233979	0.756209	2.27812	0	28
56	KEGG_REGULATION_OF_ACTIN_CYTOSKELETON	0.000192938	0.00233979	-0.535794	-1.97272	0	62
63	KEGG_ALZHEIMERS_DISEASE	0.000197044	0.00233979	-0.478908	-1.88049	0	88
64	KEGG_PARKINSONS_DISEASE	0.000196232	0.00233979	-0.462662	-1.79911	0	84
66	KEGG_HUNTINGTONS_DISEASE	0.000198965	0.00233979	-0.433426	-1.76297	0	109
70	KEGG_LEISHMANIA_INFECTION	0.000220216	0.00233979	0.732173	2.12271	0	24
15	KEGG_MAPK_SIGNALING_PATHWAY	0.000415714	0.00365356	0.569061	2.04457	1	67
50	KEGG_B_CELL_RECEPTOR_SIGNALING_PATHWAY	0.00042983	0.00365356	0.648557	2.05597	1	35
49	KEGG_T_CELL_RECEPTOR_SIGNALING_PATHWAY	0.00063065	0.0048732	0.580138	1.95583	2	47
68	KEGG_EPITHELIAL_CELL_SIGNALING_IN_HELICOBACTER_PYLORI_INFECTION	0.00132013	0.00935094	0.686148	1.97295	5	23
38	KEGG_CELL_ADHESION_MOLECULES_CAMS	0.00202578	0.0132455	-0.596227	-1.83716	10	27
42	KEGG_ANTIGEN_PROCESSING_AND_PRESENTATION	0.00298396	0.0173977	-0.558942	-1.77291	15	31
72	KEGG_COLORECTAL_CANCER	0.00307018	0.0173977	0.646537	1.9115	13	26
12	KEGG_PROTEASOME	0.0039705	0.0183553	-0.513486	-1.73107	20	40
40	KEGG_TIGHT_JUNCTION	0.00410295	0.0183553	-0.551308	-1.7487	21	31
52	KEGG_FC_GAMMA_R_MEDIATED_PHAGOCYTOSIS	0.00395034	0.0183553	-0.526264	-1.74006	20	37
69	KEGG_PATHOGENIC_ESCHERICHIA_COLI_INFECTION	0.00406354	0.0183553	-0.565609	-1.75607	21	28
31	KEGG_CARDIAC_MUSCLE_CONTRACTION	0.00604728	0.0244771	-0.580315	-1.7249	32	23
39	KEGG_ADHERENS_JUNCTION	0.00604728	0.0244771	-0.580484	-1.7254	32	23
c2_reactome	pathway	pval	padj	ES	NES	nMoreExtreme	size
10	REACTOME_CROSS_PRESENTATION_OF_SOLUBLE_EXOGENOUS_ANTIGENS_ENDOSOMES	0.000369413	0.00276834	-0.625985	-2.06449	1	37
11	REACTOME_TCA_CYCLE_AND_RESPIRATORY_ELECTRON_TRANSPORT	0.00019604	0.00276834	-0.506989	-1.99078	0	88
12	REACTOME_ANTIGEN_PROCESSING_CROSS_PRESENTATION	0.000190223	0.00276834	-0.61509	-2.19528	0	53
15	REACTOME_ER_PHAGOSOME_PATHWAY	0.000188929	0.00276834	-0.614036	-2.16616	0	50
22	REACTOME_ORC1_REMOVAL_FROM_CHROMATIN	0.000376719	0.00276834	-0.558233	-1.91195	1	44
39	REACTOME_P53_INDEPENDENT_G1_S_DNA_DAMAGE_CHECKPOINT	0.000370165	0.00276834	-0.591186	-1.98769	1	40
44	REACTOME_CDK_MEDIATED_PHOSPHORYLATION_AND_REMOVAL_OF_CDC6	0.000369413	0.00276834	-0.612699	-2.04679	1	39
58	REACTOME_REGULATION_OF_ORNITHINE_DECARBOXYLASE_ODC	0.000370165	0.00276834	-0.604942	-2.03394	1	40
59	REACTOME_REGULATION_OF_APOPTOSIS	0.000374251	0.00276834	-0.584795	-1.98538	1	42
74	REACTOME_CELL_CYCLE_CHECKPOINTS	0.00038373	0.00276834	-0.534244	-1.92852	1	56
80	REACTOME_P53_DEPENDENT_G1_DNA_DAMAGE_RESPONSE	0.000374251	0.00276834	-0.59292	-2.01297	1	42
92	REACTOME_M_G1_TRANSITION	0.000377858	0.00276834	-0.580521	-2.00734	1	46
117	REACTOME_CDT1_ASSOCIATION_WITH_THE_CDC6_ORC_ORIGIN_COMPLEX	0.000370165	0.00276834	-0.60967	-2.04983	1	40
119	REACTOME_AUTODEGRADATION_OF_THE_E3_UBIQUITIN_LIGASE_COP1	0.000370714	0.00276834	-0.596077	-2.01585	1	41
125	REACTOME_REGULATION_OF_MITOTIC_CELL_CYCLE	0.000377858	0.00276834	-0.565473	-1.95531	1	46
142	REACTOME_ASSEMBLY_OF_THE_PRE_REPLICATIVE_COMPLEX	0.000374251	0.00276834	-0.586675	-1.99176	1	42
153	REACTOME_DESTABILIZATION_OF_MRNA_BY_AUF1_HNRNP_D0	0.000376719	0.00276834	-0.598173	-2.04875	1	44
163	REACTOME_APOPTOSIS	0.000195122	0.00276834	-0.520501	-2.02289	0	83
171	REACTOME_RESPIRATORY_ELECTRON_TRANSPORT_ATP_SYNTHESIS_BY_CHEMIOSMOTIC_COUPLING_AND_HEAT_PRODUCTION_BY_UNCOUPLING_PROTEINS_	0.000194212	0.00276834	-0.518496	-1.96574	0	72
174	REACTOME_APC_C_CDH1_MEDIATED_DEGRADATION_OF_CDC20_AND_OTHER_APC_C_CDH1_TARGETED_PROTEINS_IN_LATE_MITOSIS_EARLY_G1	0.000376011	0.00276834	-0.5796	-1.97406	1	43
175	REACTOME_APC_C_CDC20_MEDIATED_DEGRADATION_OF_MITOTIC_PROTEINS	0.000376719	0.00276834	-0.592391	-2.02895	1	44
176	REACTOME_AUTODEGRADATION_OF_CDH1_BY_CDH1_APC_C	0.000374251	0.00276834	-0.596794	-2.02612	1	42
180	REACTOME_SCF_BETA_TRCP_MEDIATED_DEGRADATION_OF_EMI1	0.000370714	0.00276834	-0.582181	-1.96886	1	41
187	REACTOME_ADAPTIVE_IMMUNE_SYSTEM	0.000210084	0.00276834	-0.355607	-1.61656	0	235
191	REACTOME_CLASS_I_MHC_MEDIATED_ANTIGEN_PROCESSING_PRESENTATION	0.000200361	0.00276834	-0.426991	-1.75708	0	116
198	REACTOME_SCFSKP2_MEDIATED_DEGRADATION_OF_P27_P21	0.000370714	0.00276834	-0.596201	-2.01627	1	41
199	REACTOME_VIF_MEDIATED_DEGRADATION_OF_APOBEC3G	0.000376719	0.00276834	-0.600165	-2.05557	1	44
202	REACTOME_APOPTOTIC_EXECUTION_PHASE	0.00018031	0.00276834	-0.734774	-2.1694	0	23
147	REACTOME_TRAF6_MEDIATED_INDUCTION_OF_NFKB_AND_MAP_KINASES_UPON_TLR7_8_OR_9_ACTIVATION	0.000444741	0.00302214	0.72041	2.1432	1	27
152	REACTOME_NFKB_AND_MAP_KINASES_ACTIVATION_MEDIATED_BY_TLR4_SIGNALING_REPERTOIRE	0.000448833	0.00302214	0.75363	2.1682	1	23
186	REACTOME_GLUCOSE_METABOLISM	0.00054093	0.00352477	-0.686964	-2.02824	2	23
118	REACTOME_SYNTHESIS_OF_DNA	0.000564653	0.00356437	-0.56227	-1.97409	2	49
177	REACTOME_MYD88_MAL_CASCADE_INITIATED_ON_PLASMA_MEMBRANE	0.000661959	0.00405199	0.709143	2.1293	2	28
123	REACTOME_MITOTIC_G1_G1_S_PHASES	0.000769379	0.00450453	-0.492602	-1.82681	3	64
170	REACTOME_HOST_INTERACTIONS_OF_HIV_FACTORS	0.000780488	0.00450453	-0.447401	-1.73879	3	83
13	REACTOME_TRIF_MEDIATED_TLR3_SIGNALING	0.000889482	0.00485609	0.70435	2.09542	3	27
183	REACTOME_ACTIVATED_TLR4_SIGNALLING	0.000879314	0.00485609	0.669683	2.05085	3	31
99	REACTOME_AXON_GUIDANCE	0.000952925	0.00502375	-0.506884	-1.81725	4	54
126	REACTOME_MITOTIC_M_M_G1_PHASES	0.000969932	0.00502375	-0.463956	-1.76246	4	73
164	REACTOME_HEMOSTASIS	0.00120797	0.00610026	-0.395583	-1.64191	5	122
140	REACTOME_RESPIRATORY_ELECTRON_TRANSPORT	0.00133792	0.00659171	-0.489789	-1.7792	6	58
51	REACTOME_GENERIC_TRANSCRIPTION_PATHWAY	0.00149286	0.00717992	0.563688	1.90714	6	49
158	REACTOME_DNA_REPLICATION	0.00155854	0.00732153	-0.453976	-1.7388	7	77
185	REACTOME_TOLL_RECEPTOR_CASCADES	0.00194805	0.00894333	0.609291	1.9319	8	36
96	REACTOME_G1_S_TRANSITION	0.00229489	0.0103015	-0.487772	-1.75361	11	55
14	REACTOME_CELL_CELL_COMMUNICATION	0.00252207	0.0110752	-0.641705	-1.85101	13	21
178	REACTOME_INNATE_IMMUNE_SYSTEM	0.00267655	0.0115035	0.479115	1.76485	12	76
197	REACTOME_S_PHASE	0.00306984	0.0129189	-0.477708	-1.72443	15	56
193	REACTOME_ANTIGEN_PROCESSING_UBIQUITINATION_PROTEASOME_DEGRADATION	0.00316832	0.0130612	-0.40675	-1.61993	15	96
54	REACTOME_METABOLISM_OF_AMINO_ACIDS_AND_DERIVATIVES	0.00328122	0.0132561	-0.458771	-1.69437	16	63
78	REACTOME_CYCLIN_E_ASSOCIATED_EVENTS_DURING_G1_S_TRANSITION_	0.00453515	0.0179627	-0.493385	-1.69668	23	45
127	REACTOME_MAP_KINASE_ACTIVATION_IN_TLR_CASCADE	0.00515348	0.0200193	0.737743	1.93095	22	15
5	REACTOME_SIGNALING_BY_WNT	0.00564653	0.0215207	-0.474109	-1.66456	29	49
36	REACTOME_CELL_SURFACE_INTERACTIONS_AT_THE_VASCULAR_WALL	0.00757712	0.0278287	-0.5592	-1.70874	41	26
160	REACTOME_METABOLISM_OF_CARBOHYDRATES	0.00755715	0.0278287	-0.462606	-1.63196	39	50
6	REACTOME_METABOLISM_OF_NON_CODING_RNA	0.00993856	0.0358498	-0.616754	-1.7111	54	18
18	REACTOME_IMMUNOREGULATORY_INTERACTIONS_BETWEEN_A_LYMPHOID_AND_A_NON_LYMPHOID_CELL	0.0108245	0.0383604	-0.547324	-1.67245	59	26
69	REACTOME_CELL_CYCLE_MITOTIC	0.0116466	0.0405622	-0.355546	-1.46799	57	118
138	REACTOME_SIGNAL_TRANSDUCTION_BY_L1	0.014443	0.0494491	-0.629233	-1.66326	79	15
c3	pathway	pval	padj	ES	NES	nMoreExtreme	size
11	ATF_01	0.000201776	0.0062605	0.589822	2.19214	0	83
113	CREB_Q2	0.000203625	0.0062605	0.603337	2.22631	0	80
114	CREB_Q4	0.000203625	0.0062605	0.592009	2.18451	0	80
115	CREBP1_Q2	0.000204541	0.0062605	0.65472	2.39596	0	76
194	ATF_B	0.000210084	0.0062605	0.626973	2.11819	0	49
270	CTGCAGY_UNKNOWN	0.000194137	0.0062605	0.427852	1.78562	0	166
287	ATF3_Q6	0.000205592	0.0062605	0.638699	2.27147	0	63
288	ATF4_Q2	0.000204415	0.0062605	0.590754	2.16708	0	77
300	CEBPDELTA_Q6	0.00020938	0.0062605	0.606746	2.0642	0	51
307	GATA4_Q3	0.000208768	0.0062605	0.571893	1.96132	0	53
334	ATF1_Q6	0.000205508	0.0062605	0.626129	2.19074	0	58
336	E4F1_Q6	0.000202143	0.0062605	0.556609	2.09459	0	89
420	CREB_Q2_01	0.000205297	0.0062605	0.62296	2.20705	0	62
421	CREB_Q4_01	0.000208768	0.0062605	0.64598	2.2154	0	53
459	GCACTTT_MIR175P_MIR20A_MIR106A_MIR106B_MIR20B_MIR519D	0.000195046	0.0062605	0.483604	1.96642	0	140
463	GTGCAAT_MIR25_MIR32_MIR92_MIR363_MIR367	0.000201776	0.0062605	0.530556	1.97187	0	83
465	TGGTGCT_MIR29A_MIR29B_MIR29C	0.000198216	0.0062605	0.502983	1.96225	0	108
471	TGCACTT_MIR519C_MIR519B_MIR519A	0.000198216	0.0062605	0.464752	1.8131	0	108
518	TATTATA_MIR374	0.000204625	0.0062605	0.559155	2.04125	0	75
664	TGCTGAY_UNKNOWN	0.000198216	0.0062605	0.474738	1.85206	0	108
694	TGAYRTCA_ATF3_Q6	0.000197707	0.0062605	0.555368	2.18905	0	116
699	GTGACGY_E4F1_Q6	0.000191902	0.0062605	0.48867	2.10735	0	210
703	TTGTTT_FOXO4_01	0.000182582	0.0062605	0.350333	1.64385	0	435
717	YTATTTTNR_MEF2_02	0.000195733	0.0062605	0.520387	2.0821	0	127
742	TATAAA_TATA_01	0.000191131	0.0062605	0.438206	1.89742	0	216
19	CREB_01	0.000413309	0.0101103	0.565605	2.0207	1	67
21	CREBP1CJUN_01	0.000410509	0.0101103	0.58204	2.05714	1	61
248	STAT5B_01	0.000420698	0.0101103	0.582143	1.97162	1	50
693	TGACGTCA_ATF3_Q6	0.000414164	0.0101103	0.596289	2.063	1	55
704	RTAAACA_FREAC2_01	0.000386847	0.0101103	0.410655	1.75869	1	201
711	RGAANNTTC_HSF1_01	0.00039557	0.0101103	0.47414	1.838	1	104
66	TAXCREB_01	0.000631313	0.0123771	0.603024	2.00565	2	45
68	CEBPB_02	0.000616776	0.0123771	0.545041	1.93839	2	63
245	IRF7_01	0.000615764	0.0123771	0.55963	1.97794	2	61
491	TTGGAGA_MIR5155P_MIR519E	0.000630252	0.0123771	0.570436	1.92718	2	49
494	GACTGTT_MIR212_MIR132	0.000617411	0.0123771	0.5688	1.97563	2	56
581	CTTTGTA_MIR524	0.000583544	0.0123771	0.428111	1.73411	2	136
723	TGGAAA_NFAT_Q4_01	0.000553914	0.0123771	0.33762	1.56675	2	393
164	TATA_01	0.000846919	0.0153891	0.598063	1.97285	3	43
261	FOXO1_01	0.000840336	0.0153891	0.567594	1.91758	3	49
415	CEBP_Q2_01	0.000836995	0.0153891	0.565804	1.90659	3	48
670	TTTNNANAGCYR_UNKNOWN	0.000918949	0.0159213	-0.668231	-1.98505	4	23
714	CTTTGT_LEF1_Q2	0.000901876	0.0159213	0.320987	1.51388	4	456
597	ACTTTAT_MIR1425P	0.00101958	0.0172633	0.49698	1.8289	4	78
413	SRF_Q4	0.00105086	0.0173976	0.561135	1.91321	4	52
7	AACTTT_UNKNOWN	0.00110885	0.0179586	0.333767	1.53571	5	361
94	HSF1_01	0.00123355	0.0185575	0.528969	1.88514	5	64
124	CEBP_Q2	0.00125549	0.0185575	0.563605	1.89919	5	48
192	WHN_B	0.00123431	0.0185575	0.509476	1.84886	5	73
602	GAGCTGG_MIR337	0.00126904	0.0185575	0.56806	1.86588	5	42
625	GGCACTT_MIR519E	0.00127038	0.0185575	0.568151	1.87418	5	43
464	TGAATGT_MIR181A_MIR181B_MIR181C_MIR181D	0.00136134	0.0195038	0.410337	1.66691	6	139
150	MEF2_03	0.00148242	0.0208378	0.608252	1.94292	6	36
709	TGTTTGY_HNF3_Q6	0.00155885	0.0215063	0.406664	1.66399	7	146
96	HSF2_01	0.00185223	0.0246515	0.52209	1.81339	8	56
426	SRF_Q5_01	0.001853	0.0246515	0.523	1.82325	8	57
443	CP2_02	0.00206016	0.0265444	0.506993	1.78401	9	60
552	GTACTGT_MIR101	0.00206654	0.0265444	0.503097	1.79738	9	67
520	AAAGGAT_MIR501	0.00238405	0.0298957	0.614408	1.87677	10	30
626	ATGTACA_MIR493	0.0024077	0.0298957	0.465131	1.75948	11	91
272	PAX2_02	0.00247066	0.0301745	0.517052	1.80252	11	57
500	ACACTGG_MIR199A_MIR199B	0.00252207	0.0303055	0.536548	1.79941	11	47
81	HNF3B_01	0.00275307	0.0325562	0.578146	1.84675	12	36
606	ACCATTT_MIR522	0.00308896	0.0359574	0.490374	1.76182	14	69
8	MEF2_01	0.0032694	0.0364838	0.649514	1.89202	14	24
32	YY1_01	0.00328205	0.0364838	0.486412	1.76211	15	72
462	TGTTTAC_MIR30A5P_MIR30C_MIR30D_MIR30B_MIR30E5P	0.00333007	0.0364838	0.398743	1.61419	16	137
663	TGCGCANK_UNKNOWN	0.00328884	0.0364838	0.355384	1.52328	16	203
278	STAT6_01	0.0035299	0.037001	0.519272	1.78928	16	54
327	TCF1P_Q6	0.00355946	0.037001	0.528244	1.79713	16	51
534	GTGACTT_MIR224	0.00357594	0.037001	0.526777	1.7841	16	50
673	WGTTNNNNNAAA_UNKNOWN	0.00356789	0.037001	0.42658	1.66419	17	108
146	STAT_01	0.00473543	0.0476743	0.497718	1.73512	22	57
210	HMEF2_Q6	0.0047191	0.0476743	0.690335	1.86698	20	18
168	HLF_01	0.00483193	0.0479972	0.515727	1.74235	22	49
79	HFH1_01	0.00501044	0.0491155	0.504785	1.73117	23	53
c5	pathway	pval	padj	ES	NES	nMoreExtreme	size
38	GO_RESPONSE_TO_NITROGEN_COMPOUND	0.000191902	0.00482575	0.45945	1.96036	0	188
47	GO_REGULATION_OF_MRNA_METABOLIC_PROCESS	0.000205212	0.00482575	0.558253	2.03766	0	72
82	GO_RESPONSE_TO_ORGANOPHOSPHORUS	0.000214362	0.00482575	0.749464	2.23846	0	28
91	GO_NEGATIVE_REGULATION_OF_GENE_EXPRESSION	0.000180865	0.00482575	0.401176	1.88436	0	444
155	GO_CELLULAR_RESPONSE_TO_EXTERNAL_STIMULUS	0.000204415	0.00482575	0.56521	2.0454	0	69
158	GO_ACTIN_FILAMENT_BASED_PROCESS	0.000198847	0.00482575	-0.54104	-2.23197	0	115
175	GO_CELLULAR_RESPONSE_TO_BIOTIC_STIMULUS	0.000211416	0.00482575	0.633109	2.08751	0	44
184	GO_CYTOSKELETON_ORGANIZATION	0.000209249	0.00482575	-0.371821	-1.65764	0	197
206	GO_CELLULAR_RESPONSE_TO_EXTRACELLULAR_STIMULUS	0.000207125	0.00482575	0.630385	2.1521	0	52
270	GO_SMALL_MOLECULE_METABOLIC_PROCESS	0.000222272	0.00482575	-0.336818	-1.63007	0	414
286	GO_FC_GAMMA_RECEPTOR_SIGNALING_PATHWAY	0.000188893	0.00482575	-0.588304	-1.96129	0	37
289	GO_MONOSACCHARIDE_CATABOLIC_PROCESS	0.000180343	0.00482575	-0.799946	-2.13502	0	15
307	GO_ORGANOPHOSPHATE_METABOLIC_PROCESS	0.000213129	0.00482575	-0.396692	-1.83284	0	262
315	GO_POSITIVE_REGULATION_OF_BIOSYNTHETIC_PROCESS	0.000181324	0.00482575	0.34162	1.6146	0	474
316	GO_NEGATIVE_REGULATION_OF_NITROGEN_COMPOUND_METABOLIC_PROCESS	0.000180865	0.00482575	0.41514	1.94995	0	444
323	GO_ANTIGEN_PROCESSING_AND_PRESENTATION_OF_PEPTIDE_ANTIGEN	0.000196155	0.00482575	-0.561829	-2.21252	0	87
386	GO_POSITIVE_REGULATION_OF_GENE_EXPRESSION	0.000180897	0.00482575	0.395531	1.87051	0	475
390	GO_NAD_METABOLIC_PROCESS	0.00018205	0.00482575	-0.764255	-2.13955	0	18
393	GO_MONOCARBOXYLIC_ACID_METABOLIC_PROCESS	0.000196696	0.00482575	-0.481226	-1.90205	0	89
405	GO_RESPONSE_TO_INORGANIC_SUBSTANCE	0.000200884	0.00482575	0.502696	1.97981	0	111
420	GO_REGULATION_OF_ACTIN_FILAMENT_BASED_PROCESS	0.000194818	0.00482575	-0.569094	-2.20881	0	79
424	GO_NUCLEOBASE_CONTAINING_SMALL_MOLECULE_METABOLIC_PROCESS	0.000209249	0.00482575	-0.420038	-1.8726	0	197
455	GO_CELL_CELL_ADHESION	0.000200924	0.00482575	-0.414398	-1.73916	0	128
468	GO_TRANSCRIPTION_FROM_RNA_POLYMERASE_II_PROMOTER	0.000191095	0.00482575	0.41933	1.81328	0	211
482	GO_SMALL_MOLECULE_BIOSYNTHETIC_PROCESS	0.000197122	0.00482575	-0.457845	-1.8383	0	97
486	GO_REGULATION_OF_MYELOID_CELL_DIFFERENTIATION	0.00021004	0.00482575	0.726367	2.40804	0	45
500	GO_RESPONSE_TO_EXTERNAL_STIMULUS	0.000185494	0.00482575	0.361652	1.66143	0	355
509	GO_REGULATION_OF_HEMOPOIESIS	0.000203915	0.00482575	0.527738	1.98899	0	87
518	GO_PROTEIN_COMPLEX_BIOGENESIS	0.000216779	0.00482575	-0.351887	-1.68053	0	356
531	GO_REGULATION_OF_ACTIN_FILAMENT_LENGTH	0.00019279	0.00482575	-0.616628	-2.21928	0	53
553	GO_CELLULAR_COMPONENT_ASSEMBLY_INVOLVED_IN_MORPHOGENESIS	0.000189358	0.00482575	-0.597523	-1.95809	0	34
569	GO_RESPONSE_TO_BACTERIUM	0.000201694	0.00482575	0.495884	1.93148	0	104
608	GO_ANTIGEN_PROCESSING_AND_PRESENTATION	0.00019685	0.00482575	-0.472622	-1.90485	0	99
613	GO_RESPONSE_TO_KETONE	0.000209776	0.00482575	0.604677	2.01197	0	46
640	GO_RESPONSE_TO_CAMP	0.000216826	0.00482575	0.816944	2.33836	0	23
648	GO_MONOSACCHARIDE_BIOSYNTHETIC_PROCESS	0.000182515	0.00482575	-0.737554	-2.09344	0	19
663	GO_LEARNING	0.000221092	0.00482575	0.761276	2.08347	0	19
672	GO_ANTIGEN_PROCESSING_AND_PRESENTATION_OF_PEPTIDE_ANTIGEN_VIA_MHC_CLASS_I	0.000194477	0.00482575	-0.600295	-2.21401	0	60
673	GO_MACROMOLECULAR_COMPLEX_ASSEMBLY	0.000223914	0.00482575	-0.318742	-1.56937	0	496
687	GO_NUCLEOSIDE_TRIPHOSPHATE_METABOLIC_PROCESS	0.00019984	0.00482575	-0.460687	-1.91478	0	120
710	GO_RESPONSE_TO_ORGANIC_CYCLIC_COMPOUND	0.000191461	0.00482575	0.451038	1.93556	0	197
735	GO_REGULATION_OF_CELL_DIFFERENTIATION	0.000187864	0.00482575	0.367879	1.65833	0	293
769	GO_RESPONSE_TO_OXYGEN_CONTAINING_COMPOUND	0.000186986	0.00482575	0.407127	1.83871	0	297
797	GO_RESPONSE_TO_EXTRACELLULAR_STIMULUS	0.000203335	0.00482575	0.523381	1.98239	0	89
813	GO_OXIDATION_REDUCTION_PROCESS	0.000212404	0.00482575	-0.398725	-1.81134	0	229
828	GO_POSITIVE_REGULATION_OF_CELL_DEATH	0.000193162	0.00482575	0.434593	1.84117	0	177
851	GO_INTRINSIC_APOPTOTIC_SIGNALING_PATHWAY	0.000207211	0.00482575	0.574754	1.98935	0	55
855	GO_NADH_METABOLIC_PROCESS	0.000180343	0.00482575	-0.781284	-2.08521	0	15
865	GO_ANTIGEN_PROCESSING_AND_PRESENTATION_OF_EXOGENOUS_PEPTIDE_ANTIGEN_VIA_MHC_CLASS_I	0.000191131	0.00482575	-0.614117	-2.1601	0	47
879	GO_RESPONSE_TO_LIPID	0.000191902	0.00482575	0.449615	1.91417	0	184
910	GO_RESPONSE_TO_ABIOTIC_STIMULUS	0.000190367	0.00482575	0.444609	1.93574	0	221
936	GO_SMALL_MOLECULE_CATABOLIC_PROCESS	0.000193498	0.00482575	-0.560943	-2.06609	0	59
954	GO_IMMUNE_RESPONSE	0.000214684	0.00482575	-0.338197	-1.5695	0	272
974	GO_REGULATION_OF_CYTOSKELETON_ORGANIZATION	0.000203459	0.00482575	-0.409102	-1.74026	0	141
1011	GO_GLYCOSYL_COMPOUND_METABOLIC_PROCESS	0.000203046	0.00482575	-0.416513	-1.78543	0	148
1062	GO_HOMOTYPIC_CELL_CELL_ADHESION	0.00018205	0.00482575	-0.736949	-2.0631	0	18
1075	GO_REGULATION_OF_NEURON_DEATH	0.00020475	0.00482575	0.562252	2.01034	0	65
1078	GO_REGULATION_OF_CELL_DEATH	0.000181752	0.00482575	0.341981	1.59677	0	416
1118	GO_NUCLEOSIDE_MONOPHOSPHATE_METABOLIC_PROCESS	0.00020012	0.00482575	-0.448256	-1.87757	0	126
1130	GO_POSITIVE_REGULATION_OF_TRANSCRIPTION_FROM_RNA_POLYMERASE_II_PROMOTER	0.000188893	0.00482575	0.469591	2.08856	0	260
1131	GO_REGULATION_OF_MYELOID_LEUKOCYTE_DIFFERENTIATION	0.000214362	0.00482575	0.761083	2.27316	0	28
1133	GO_POSITIVE_REGULATION_OF_ACTIN_FILAMENT_POLYMERIZATION	0.000185288	0.00482575	-0.751011	-2.25993	0	24
1150	GO_PROTEIN_COMPLEX_SUBUNIT_ORGANIZATION	0.000225327	0.00482575	-0.355005	-1.75047	0	506
1213	GO_ACTIN_FILAMENT_ORGANIZATION	0.000193498	0.00482575	-0.571051	-2.06292	0	54
1218	GO_GENERATION_OF_PRECURSOR_METABOLITES_AND_ENERGY	0.000200924	0.00482575	-0.434955	-1.82544	0	128
1238	GO_NEGATIVE_REGULATION_OF_MYELOID_CELL_DIFFERENTIATION	0.000222965	0.00482575	0.805845	2.1486	0	17
1245	GO_PURINE_CONTAINING_COMPOUND_METABOLIC_PROCESS	0.000203832	0.00482575	-0.416852	-1.78176	0	146
1305	GO_POSITIVE_REGULATION_OF_IMMUNE_RESPONSE	0.000211015	0.00482575	-0.369272	-1.65219	0	204
1363	GO_NEGATIVE_REGULATION_OF_TRANSCRIPTION_FROM_RNA_POLYMERASE_II_PROMOTER	0.000191755	0.00482575	0.463109	1.98787	0	199
1405	GO_RESPONSE_TO_MECHANICAL_STIMULUS	0.000212993	0.00482575	0.796393	2.5207	0	36
1418	GO_BEHAVIOR	0.00020475	0.00482575	0.595046	2.1276	0	65
1422	GO_REGULATION_OF_CELLULAR_AMINO_ACID_METABOLIC_PROCESS	0.000190803	0.00482575	-0.616228	-2.14692	0	45
1428	GO_RESPONSE_TO_STARVATION	0.000211506	0.00482575	0.655809	2.15205	0	43
1432	GO_BIOLOGICAL_ADHESION	0.000208203	0.00482575	-0.399587	-1.76389	0	183
1435	GO_RESPONSE_TO_PURINE_CONTAINING_COMPOUND	0.000212044	0.00482575	0.746638	2.31762	0	33
1440	GO_PLATELET_AGGREGATION	0.00018205	0.00482575	-0.736949	-2.0631	0	18
1471	GO_RESPONSE_TO_MOLECULE_OF_BACTERIAL_ORIGIN	0.000204415	0.00482575	0.639722	2.31505	0	69
1488	GO_RESPONSE_TO_CALCIUM_ION	0.000214362	0.00482575	0.773516	2.31029	0	28
1505	GO_REGULATION_OF_TRANSCRIPTION_FROM_RNA_POLYMERASE_II_PROMOTER	0.000181225	0.00482575	0.407105	1.91994	0	463
1554	GO_ACTIN_CYTOSKELETON	0.000198847	0.00482575	-0.564543	-2.32893	0	115
1602	GO_ORGANELLE_INNER_MEMBRANE	0.000210881	0.00482575	-0.377603	-1.73801	0	251
1628	GO_CELL_JUNCTION	0.000215008	0.00482575	-0.430656	-2.00029	0	275
1632	GO_MYELIN_SHEATH	0.00019558	0.00482575	-0.486265	-1.88827	0	80
1649	GO_CELL_SUBSTRATE_JUNCTION	0.000205761	0.00482575	-0.494906	-2.1666	0	173
1657	GO_METHYLTRANSFERASE_COMPLEX	0.000188679	0.00482575	-0.61046	-2.0499	0	38
1699	GO_ANCHORING_JUNCTION	0.000208899	0.00482575	-0.472751	-2.08946	0	185
1845	GO_REGULATORY_REGION_NUCLEIC_ACID_BINDING	0.000194477	0.00482575	0.476075	2.01009	0	173
1847	GO_TRANSCRIPTIONAL_ACTIVATOR_ACTIVITY_RNA_POLYMERASE_II_TRANSCRIPTION_REGULATORY_REGION_SEQUENCE_SPECIFIC_BINDING	0.000207641	0.00482575	0.661232	2.30719	0	58
1876	GO_RNA_POLYMERASE_II_TRANSCRIPTION_FACTOR_ACTIVITY_SEQUENCE_SPECIFIC_DNA_BINDING	0.000200763	0.00482575	0.60679	2.38647	0	110
1892	GO_PROTEIN_COMPLEX_BINDING	0.000215239	0.00482575	-0.390031	-1.81463	0	280
1894	GO_NUCLEIC_ACID_BINDING_TRANSCRIPTION_FACTOR_ACTIVITY	0.000191424	0.00482575	0.515319	2.21623	0	202
1911	GO_DOUBLE_STRANDED_DNA_BINDING	0.000194288	0.00482575	0.491653	2.06571	0	167
1926	GO_TRANSCRIPTION_FACTOR_ACTIVITY_RNA_POLYMERASE_II_CORE_PROMOTER_PROXIMAL_REGION_SEQUENCE_SPECIFIC_BINDING	0.000205804	0.00482575	0.662143	2.34118	0	61
1946	GO_TRANSCRIPTIONAL_ACTIVATOR_ACTIVITY_RNA_POLYMERASE_II_CORE_PROMOTER_PROXIMAL_REGION_SEQUENCE_SPECIFIC_BINDING	0.000211506	0.00482575	0.701135	2.30079	0	43
2010	GO_SEQUENCE_SPECIFIC_DNA_BINDING	0.000191791	0.00482575	0.472816	2.02501	0	194
2021	GO_CORE_PROMOTER_PROXIMAL_REGION_DNA_BINDING	0.000205212	0.00482575	0.558543	2.03871	0	72
135	GO_RESPONSE_TO_PEPTIDE	0.00040783	0.0071019	0.482047	1.83867	1	94
217	GO_SINGLE_ORGANISM_CELL_ADHESION	0.000401123	0.0071019	-0.403311	-1.68244	1	123
243	GO_REGULATION_OF_CELLULAR_COMPONENT_SIZE	0.000394244	0.0071019	-0.454381	-1.80409	1	91
416	GO_RESPONSE_TO_METAL_ION	0.000412882	0.0071019	0.513015	1.86427	1	71
612	GO_POSITIVE_REGULATION_OF_CYTOSKELETON_ORGANIZATION	0.000386548	0.0071019	-0.541228	-1.94024	1	52
625	GO_ORGANIC_ACID_METABOLIC_PROCESS	0.000414508	0.0071019	-0.373001	-1.63728	1	177
786	GO_RESPONSE_TO_RADIATION	0.000405844	0.0071019	0.491493	1.89084	1	98
830	GO_TUMOR_NECROSIS_FACTOR_MEDIATED_SIGNALING_PATHWAY	0.000386399	0.0071019	-0.548094	-1.98763	1	55
882	GO_ACTIVATION_OF_IMMUNE_RESPONSE	0.000411862	0.0071019	-0.378683	-1.64829	1	166
984	GO_RESPONSE_TO_DRUG	0.000403877	0.0071019	0.491106	1.90903	1	103
1026	GO_CELLULAR_COMPONENT_MORPHOGENESIS	0.00040347	0.0071019	-0.402742	-1.69906	1	133
1129	GO_REGULATION_OF_CELL_ADHESION	0.00040858	0.0071019	-0.403763	-1.75092	1	161
1135	GO_REGULATION_OF_PHAGOCYTOSIS	0.000368596	0.0071019	-0.706898	-2.02714	1	20
1261	GO_PYRUVATE_METABOLIC_PROCESS	0.000369208	0.0071019	-0.691804	-2.00993	1	21
1391	GO_PHAGOCYTOSIS	0.000388878	0.0071019	-0.531005	-1.96564	1	61
1526	GO_PROTEASOME_COMPLEX	0.000386997	0.0071019	-0.548461	-1.99923	1	56
1631	GO_TRANSCRIPTION_FACTOR_COMPLEX	0.000409668	0.0071019	0.511193	1.90256	1	81
1667	GO_INNER_MITOCHONDRIAL_MEMBRANE_PROTEIN_COMPLEX	0.000394011	0.0071019	-0.474709	-1.85204	1	83
1671	GO_EXTRACELLULAR_SPACE	0.000409584	0.0071019	-0.384307	-1.67246	1	165
1689	GO_LAMELLIPODIUM	0.000384098	0.0071019	-0.546531	-1.94638	1	50
1695	GO_CELL_CELL_JUNCTION	0.000391389	0.0071019	-0.492984	-1.86662	1	69
1967	GO_TRANSCRIPTION_FACTOR_BINDING	0.000387372	0.0071019	0.422634	1.7871	1	174
2013	GO_ENDOPEPTIDASE_ACTIVITY	0.000390625	0.0071019	-0.474881	-1.84913	1	81
2019	GO_OXIDOREDUCTASE_ACTIVITY	0.000411523	0.0071019	-0.404527	-1.76719	1	170
680	GO_REGULATION_OF_NEURON_APOPTOTIC_PROCESS	0.000423012	0.0071789	0.621169	2.03838	1	43
911	GO_CELLULAR_RESPONSE_TO_INORGANIC_SUBSTANCE	0.000425985	0.0071789	0.649176	2.05474	1	36
1687	GO_MEMBRANE_PROTEIN_COMPLEX	0.000432059	0.00722206	-0.334246	-1.57968	1	324
128	GO_REGULATION_OF_MRNA_CATABOLIC_PROCESS	0.000445931	0.00736918	0.776668	2.07081	1	17
1412	GO_POSITIVE_REGULATION_OF_NEURON_APOPTOTIC_PROCESS	0.000448029	0.00736918	0.791683	2.0783	1	16
119	GO_IMMUNE_SYSTEM_PROCESS	0.000460087	0.00744834	-0.2984	-1.48756	1	577
986	GO_ORGANONITROGEN_COMPOUND_METABOLIC_PROCESS	0.00045861	0.00744834	-0.303553	-1.51734	1	586
1637	GO_CONTRACTILE_FIBER	0.000567537	0.00911606	-0.556107	-1.88869	2	40
335	GO_REGULATION_OF_PROTEIN_POLYMERIZATION	0.000583317	0.00921097	-0.523305	-1.93714	2	61
676	GO_REGULATION_OF_CELLULAR_KETONE_METABOLIC_PROCESS	0.000583317	0.00921097	-0.522642	-1.93468	2	61
1758	GO_MITOCHONDRIAL_PROTEIN_COMPLEX	0.000590203	0.00921097	-0.432591	-1.73602	2	96
1833	GO_ACTIN_BINDING	0.000591366	0.00921097	-0.443925	-1.76257	2	91
1788	GO_PEPTIDASE_ACTIVITY	0.000603136	0.00932367	-0.393827	-1.66055	2	132
732	GO_BLOOD_VESSEL_MORPHOGENESIS	0.000618557	0.00935112	0.532553	1.88961	2	63
883	GO_VASCULATURE_DEVELOPMENT	0.000613622	0.00935112	0.484636	1.80203	2	80
1348	GO_RESPONSE_TO_ALCOHOL	0.000614628	0.00935112	0.495602	1.82541	2	76
641	GO_NEGATIVE_REGULATION_OF_HEMOPOIESIS	0.000637755	0.00957098	0.686072	2.08927	2	30
110	GO_POSITIVE_REGULATION_OF_NEURON_DEATH	0.000653026	0.00972914	0.713109	2.02034	2	22
2041	GO_MACROMOLECULAR_COMPLEX_BINDING	0.000666667	0.00986091	-0.304567	-1.47523	2	420
718	GO_PHOSPHATE_CONTAINING_COMPOUND_METABOLIC_PROCESS	0.000684932	0.0100587	-0.282819	-1.40533	2	554
956	GO_OXIDOREDUCTION_COENZYME_METABOLIC_PROCESS	0.000754717	0.0106685	-0.563465	-1.89209	3	38
1068	GO_CELL_JUNCTION_ASSEMBLY	0.000743909	0.0106685	-0.63601	-1.95568	3	26
1174	GO_RESPONSE_TO_BIOTIC_STIMULUS	0.000762777	0.0106685	0.386869	1.67541	3	212
1431	GO_CELLULAR_DEFENSE_RESPONSE	0.000738416	0.0106685	-0.6512	-1.89196	3	21
1694	GO_NADH_DEHYDROGENASE_COMPLEX	0.000753721	0.0106685	-0.562734	-1.86773	3	36
1802	GO_PEPTIDASE_REGULATOR_ACTIVITY	0.00076118	0.0106685	-0.545437	-1.85775	3	41
2016	GO_OXIDOREDUCTASE_ACTIVITY_ACTING_ON_NAD_P_H_QUINONE_OR_SIMILAR_COMPOUND_AS_ACCEPTOR	0.000753438	0.0106685	-0.55179	-1.86332	3	39
189	GO_NON_CANONICAL_WNT_SIGNALING_PATHWAY	0.000776398	0.0107856	-0.490881	-1.82824	3	63
560	GO_CELLULAR_RESPONSE_TO_HORMONE_STIMULUS	0.000799041	0.0110257	0.445068	1.78224	3	122
88	GO_SINGLE_ORGANISM_BEHAVIOR	0.000830392	0.0113819	0.565956	1.92403	3	51
290	GO_POSITIVE_REGULATION_OF_MRNA_METABOLIC_PROCESS	0.000858922	0.0113932	0.661178	1.95834	3	27
389	GO_CARBOHYDRATE_DERIVATIVE_METABOLIC_PROCESS	0.000858369	0.0113932	-0.323475	-1.50066	3	271
983	GO_CELLULAR_RESPONSE_TO_STARVATION	0.000849618	0.0113932	0.630533	2.01033	3	37
1088	GO_REGULATION_OF_DNA_TEMPLATED_TRANSCRIPTION_IN_RESPONSE_TO_STRESS	0.000848176	0.0113932	0.654482	2.03156	3	33
1364	GO_SINGLE_ORGANISM_CATABOLIC_PROCESS	0.000839807	0.0113932	-0.345235	-1.55009	3	208
839	GO_POSITIVE_REGULATION_OF_MYELOID_CELL_DIFFERENTIATION	0.000867115	0.0114281	0.68869	2.00136	3	25
538	GO_REGULATION_OF_INTERLEUKIN_1_BETA_PRODUCTION	0.000891862	0.0115599	0.746224	1.98963	3	17
696	GO_REGULATION_OF_DNA_TEMPLATED_TRANSCRIPTION_INITIATION	0.000896057	0.0115599	0.762284	2.00112	3	16
1283	GO_CELLULAR_RESPONSE_TO_STRESS	0.000899604	0.0115599	0.306453	1.4583	4	505
1643	GO_CYTOSKELETON	0.000892061	0.0115599	-0.294557	-1.44126	3	464
767	GO_EPHRIN_RECEPTOR_SIGNALING_PATHWAY	0.000929887	0.0118748	-0.629063	-1.93432	4	26
89	GO_POSITIVE_REGULATION_OF_ENDOCYTOSIS	0.000936856	0.01189	-0.595586	-1.86478	4	28
2028	GO_CELL_ADHESION_MOLECULE_BINDING	0.000945895	0.011931	-0.543577	-1.84614	4	40
472	GO_REGULATION_OF_LEUKOCYTE_DIFFERENTIATION	0.00101978	0.0126306	0.519532	1.87542	4	68
1325	GO_ENDOCYTOSIS	0.00101461	0.0126306	-0.389112	-1.654	4	140
1387	GO_RESPONSE_TO_LIGHT_STIMULUS	0.00101978	0.0126306	0.515077	1.85934	4	68
1641	GO_CYTOSKELETAL_PART	0.00108178	0.0133182	-0.306923	-1.4595	4	343
242	GO_NEGATIVE_REGULATION_OF_LOCOMOTION	0.00115674	0.0135415	-0.52755	-1.89868	5	53
912	GO_RESPONSE_TO_PROGESTERONE	0.00112183	0.0135415	0.762772	1.97585	4	15
1336	GO_POSITIVE_REGULATION_OF_PROTEIN_POLYMERIZATION	0.0011355	0.0135415	-0.571382	-1.84439	5	32
1466	GO_POSITIVE_REGULATION_OF_MYELOID_LEUKOCYTE_DIFFERENTIATION	0.00112007	0.0135415	0.753642	1.97843	4	16
1539	GO_OXIDOREDUCTASE_COMPLEX	0.0011592	0.0135415	-0.512268	-1.85771	5	55
1748	GO_PIGMENT_GRANULE	0.00115696	0.0135415	-0.50188	-1.84404	5	58
1821	GO_OXIDOREDUCTASE_ACTIVITY_ACTING_ON_NAD_P_H	0.00114329	0.0135415	-0.52476	-1.85738	5	48
1978	GO_COFACTOR_BINDING	0.0011592	0.0135415	-0.512484	-1.85849	5	55
1979	GO_OXIDOREDUCTASE_ACTIVITY_ACTING_ON_CH_OH_GROUP_OF_DONORS	0.0011355	0.0135415	-0.56903	-1.83679	5	32
151	GO_REGULATION_OF_CANONICAL_WNT_SIGNALING_PATHWAY	0.00116868	0.0135752	-0.448768	-1.72305	5	74
442	GO_CELLULAR_RESPIRATION	0.00117601	0.0135836	-0.443701	-1.74551	5	86
1179	GO_RESPONSE_TO_TOXIC_SUBSTANCE	0.00124585	0.0143098	0.532969	1.85965	5	58
2042	GO_STRUCTURAL_MOLECULE_ACTIVITY	0.00127443	0.0145568	-0.338788	-1.53905	5	229
247	GO_SINGLE_ORGANISM_BIOSYNTHETIC_PROCESS	0.00129646	0.0147065	-0.305772	-1.45716	5	348
948	GO_CELLULAR_ALDEHYDE_METABOLIC_PROCESS	0.00130184	0.0147065	-0.611217	-1.87944	6	26
1522	GO_EXTRACELLULAR_MATRIX	0.00130964	0.0147137	-0.607515	-1.88522	6	27
169	GO_ANAPHASE_PROMOTING_COMPLEX_DEPENDENT_CATABOLIC_PROCESS	0.00133384	0.0149042	-0.523424	-1.85266	6	48
8	GO_REGULATION_OF_ESTABLISHMENT_OF_PLANAR_POLARITY	0.00134953	0.0149174	-0.504904	-1.81718	6	53
988	GO_POSITIVE_REGULATION_OF_CANONICAL_WNT_SIGNALING_PATHWAY	0.00134953	0.0149174	-0.506556	-1.82312	6	53
622	GO_POSITIVE_REGULATION_OF_CELL_ADHESION	0.00138889	0.0152704	-0.425499	-1.71762	6	101
573	GO_APOPTOTIC_SIGNALING_PATHWAY	0.00142017	0.015449	0.463681	1.78183	6	97
1400	GO_RESPONSE_TO_OXIDATIVE_STRESS	0.00141672	0.015449	0.456123	1.76235	6	100
1513	GO_RESPONSE_TO_REACTIVE_OXYGEN_SPECIES	0.00144808	0.0155877	0.52752	1.84839	6	59
1899	GO_THREONINE_TYPE_PEPTIDASE_ACTIVITY	0.00144274	0.0155877	-0.694831	-1.85447	7	15
164	GO_RESPONSE_TO_CORTICOSTEROID	0.00151351	0.0159579	0.662624	1.94523	6	26
347	GO_REGULATION_OF_IMMUNE_RESPONSE	0.00150408	0.0159579	-0.321326	-1.5053	6	297
794	GO_REGULATION_OF_CELL_CYCLE	0.00149449	0.0159579	0.33695	1.52939	7	311
1070	GO_INTERACTION_WITH_SYMBIONT	0.00151351	0.0159579	0.650883	1.91077	6	26
345	GO_CELLULAR_RESPONSE_TO_OXYGEN_CONTAINING_COMPOUND	0.00153846	0.0161381	0.389753	1.65583	7	182
1778	GO_PLASMA_MEMBRANE_PROTEIN_COMPLEX	0.00156924	0.0163775	-0.422312	-1.68937	7	94
1665	GO_MITOCHONDRIAL_MEMBRANE_PART	0.00159426	0.0165545	-0.411195	-1.68049	7	108
1498	GO_IMMUNE_EFFECTOR_PROCESS	0.00163901	0.0169337	-0.363044	-1.5653	7	156
923	GO_MULTI_MULTICELLULAR_ORGANISM_PROCESS	0.00169671	0.0174422	0.600095	1.89092	7	35
1791	GO_SMAD_BINDING	0.00174482	0.0178475	0.690308	1.93427	7	21
634	GO_OXIDATIVE_PHOSPHORYLATION	0.00176574	0.0179721	-0.460307	-1.72721	8	66
1867	GO_TRANSCRIPTION_FACTOR_ACTIVITY_RNA_POLYMERASE_II_DISTAL_ENHANCER_SEQUENCE_SPECIFIC_BINDING	0.00179211	0.0181507	0.741623	1.94688	7	16
1615	GO_BLOOD_MICROPARTICLE	0.0018205	0.0183478	-0.655196	-1.83423	9	18
1900	GO_STRUCTURAL_CONSTITUENT_OF_RIBOSOME	0.00183449	0.0183986	-0.357376	-1.53578	8	152
469	GO_RESPONSE_TO_ENDOGENOUS_STIMULUS	0.00187266	0.0185105	0.33086	1.50364	9	319
1403	GO_REGULATION_OF_PHOSPHORUS_METABOLIC_PROCESS	0.00185874	0.0185105	0.319914	1.47024	9	361
1583	GO_INTRINSIC_COMPONENT_OF_PLASMA_MEMBRANE	0.0018649	0.0185105	-0.352216	-1.54866	8	179
1803	GO_CYTOSKELETAL_PROTEIN_BINDING	0.00188442	0.0185377	-0.344543	-1.54084	8	201
924	GO_REGULATION_OF_ENDOCYTOSIS	0.00192827	0.0186864	-0.479639	-1.76232	9	58
1612	GO_ENDOPLASMIC_RETICULUM_PART	0.0019359	0.0186864	-0.308643	-1.45109	8	307
1698	GO_RECEPTOR_COMPLEX	0.00192049	0.0186864	-0.508646	-1.81146	9	50
2034	GO_ISOMERASE_ACTIVITY	0.00191828	0.0186864	-0.506891	-1.79903	9	49
493	GO_REGULATION_OF_ANATOMICAL_STRUCTURE_SIZE	0.00197589	0.0189834	-0.408998	-1.64968	9	100
593	GO_REGULATION_OF_MRNA_3_END_PROCESSING	0.00201613	0.0192798	0.739952	1.94249	8	16
875	GO_MOVEMENT_OF_CELL_OR_SUBCELLULAR_COMPONENT	0.00212179	0.0201963	-0.324978	-1.49119	9	246
190	GO_NEGATIVE_REGULATION_OF_LEUKOCYTE_MEDIATED_IMMUNITY	0.0021751	0.0206083	-0.666677	-1.84124	11	17
417	GO_CELL_SUBSTRATE_ADHESION	0.00222346	0.0208741	-0.607922	-1.82935	11	24
1677	GO_CELL_SURFACE	0.00221595	0.0208741	-0.375884	-1.58763	10	134
1281	GO_INTEGRIN_MEDIATED_SIGNALING_PATHWAY	0.00227015	0.0211196	-0.562648	-1.80028	11	31
1811	GO_OXIDOREDUCTASE_ACTIVITY_ACTING_ON_THE_CH_OH_GROUP_OF_DONORS_NAD_OR_NADP_AS_ACCEPTOR	0.00227015	0.0211196	-0.554903	-1.7755	11	31
1381	GO_NEGATIVE_REGULATION_OF_NEURON_DEATH	0.00231725	0.0214607	0.576765	1.8774	10	41
1450	GO_HEMOSTASIS	0.00233418	0.0215205	-0.432242	-1.67484	11	78
408	GO_ADP_METABOLIC_PROCESS	0.00234742	0.0215459	-0.678305	-1.84264	12	16
615	GO_CILIUM_MORPHOGENESIS	0.00245933	0.0224728	-0.555961	-1.80811	12	33
44	GO_NEGATIVE_REGULATION_OF_NEURON_APOPTOTIC_PROCESS	0.00260134	0.0233763	0.653164	1.89812	11	25
1768	GO_PROTEASOME_ACCESSORY_COMPLEX	0.00258876	0.0233763	-0.6219	-1.83344	13	22
1907	GO_CYSTEINE_TYPE_ENDOPEPTIDASE_ACTIVITY	0.00260368	0.0233763	-0.583399	-1.7939	13	26
1924	GO_INTEGRIN_BINDING	0.00258876	0.0233763	-0.61915	-1.82533	13	22
1205	GO_POSITIVE_REGULATION_OF_WNT_SIGNALING_PATHWAY	0.00272215	0.0242283	-0.469319	-1.73729	13	61
1640	GO_PROTEINACEOUS_EXTRACELLULAR_MATRIX	0.00271887	0.0242283	-0.659807	-1.82227	14	17
108	GO_REGULATION_OF_MAPK_CASCADE	0.00276134	0.0243388	0.397083	1.63138	13	144
465	GO_REGULATION_OF_LEUKOCYTE_MEDIATED_CYTOTOXICITY	0.00276906	0.0243388	-0.624593	-1.81466	14	21
1469	GO_RESPONSE_TO_HYDROGEN_PEROXIDE	0.00277008	0.0243388	0.571583	1.83738	12	39
1647	GO_INTRACELLULAR_VESICLE	0.00280656	0.0245544	-0.301369	-1.42947	12	334
256	GO_POSITIVE_REGULATION_OF_MAPK_CASCADE	0.00284842	0.0246065	0.445414	1.69627	13	93
298	GO_TISSUE_HOMEOSTASIS	0.00284037	0.0246065	-0.546529	-1.79098	14	34
1155	GO_REGULATION_OF_SEQUENCE_SPECIFIC_DNA_BINDING_TRANSCRIPTION_FACTOR_ACTIVITY	0.00284611	0.0246065	0.439186	1.6791	13	95
322	GO_REGULATION_OF_WNT_SIGNALING_PATHWAY	0.00293887	0.0252817	-0.409719	-1.62438	14	90
2009	GO_INTRAMOLECULAR_OXIDOREDUCTASE_ACTIVITY	0.00295366	0.0253031	-0.623944	-1.81277	15	21
846	GO_NEUROGENESIS	0.00322887	0.0275304	0.351235	1.53789	16	230
1731	GO_CELL_PROJECTION	0.00324044	0.0275304	-0.29505	-1.40074	14	338
84	GO_REGULATION_OF_PROTEIN_UBIQUITINATION_INVOLVED_IN_UBIQUITIN_DEPENDENT_PROTEIN_CATABOLIC_PROCESS	0.00327806	0.0277353	-0.464601	-1.70706	16	58
1051	GO_PROTEIN_HOMOOLIGOMERIZATION	0.00330868	0.027776	-0.451136	-1.68401	16	64
1159	GO_NEGATIVE_REGULATION_OF_MULTI_ORGANISM_PROCESS	0.00330989	0.027776	0.51434	1.77201	15	54
1676	GO_MITOCHONDRION	0.00343485	0.0287075	-0.269441	-1.34102	14	561
658	GO_RESPONSE_TO_HORMONE	0.00345158	0.0287306	0.368097	1.56753	17	185
427	GO_CELLULAR_PROTEIN_COMPLEX_ASSEMBLY	0.00346868	0.0287565	-0.359569	-1.5306	16	142
409	GO_POSITIVE_REGULATION_OF_CELL_PROLIFERATION	0.0035204	0.0289517	-0.337984	-1.48516	16	178
709	GO_ELECTRON_TRANSPORT_CHAIN	0.003517	0.0289517	-0.45194	-1.69072	17	65
183	GO_PLATELET_ACTIVATION	0.0036315	0.0297465	-0.489241	-1.72086	18	47
806	GO_NIK_NF_KAPPAB_SIGNALING	0.00364893	0.0297707	-0.480868	-1.71253	18	50
1326	GO_PROTEIN_LOCALIZATION_TO_NUCLEUS	0.0036961	0.0300363	0.500024	1.77283	17	62
356	GO_VESICLE_MEDIATED_TRANSPORT	0.00372889	0.0301834	-0.28557	-1.36809	16	369
1112	GO_NEGATIVE_REGULATION_OF_PHOSPHORYLATION	0.0037909	0.0305651	0.410014	1.64726	18	124
958	GO_REGULATION_OF_VIRAL_TRANSCRIPTION	0.00383387	0.0307907	0.57206	1.81065	17	36
1470	GO_RIBONUCLEOSIDE_DIPHOSPHATE_METABOLIC_PROCESS	0.00387025	0.0309281	-0.619081	-1.77531	20	20
1678	GO_RESPIRATORY_CHAIN	0.00388199	0.0309281	-0.453026	-1.68725	19	63
1999	GO_STRUCTURAL_CONSTITUENT_OF_CYTOSKELETON	0.0038961	0.0309281	-0.594684	-1.76782	20	23
387	GO_FOREBRAIN_DEVELOPMENT	0.00394436	0.0310713	0.522565	1.77652	18	51
1393	GO_NEGATIVE_REGULATION_OF_CELL_CYCLE	0.00394166	0.0310713	0.39323	1.60954	19	140
79	GO_COGNITION	0.00402457	0.0314954	0.588103	1.83967	18	34
301	GO_MODIFICATION_OF_MORPHOLOGY_OR_PHYSIOLOGY_OF_OTHER_ORGANISM	0.00402884	0.0314954	0.561086	1.81563	18	40
1503	GO_EXTRACELLULAR_STRUCTURE_ORGANIZATION	0.00416194	0.0324127	-0.504343	-1.71289	21	40
711	GO_REGULATION_OF_INTERLEUKIN_1_PRODUCTION	0.00437063	0.0338296	0.670198	1.85881	19	20
2053	GO_COENZYME_BINDING	0.00437678	0.0338296	-0.504227	-1.71739	22	41
701	GO_SKELETAL_MUSCLE_ORGAN_DEVELOPMENT	0.00458015	0.0352689	0.667268	1.86971	20	21
67	GO_NUCLEOSIDE_DIPHOSPHATE_METABOLIC_PROCESS	0.0046322	0.0354633	-0.58236	-1.75243	24	24
1989	GO_RECEPTOR_ACTIVITY	0.0046399	0.0354633	-0.362875	-1.52622	22	130
1718	GO_CYTOPLASMIC_VESICLE_PART	0.00468814	0.0355676	-0.352858	-1.50823	22	146
1738	GO_ENVELOPE	0.00467914	0.0355676	-0.276638	-1.34105	20	426
1627	GO_MITOCHONDRIAL_MATRIX	0.00471022	0.0356037	-0.341484	-1.47665	22	159
533	GO_CELL_JUNCTION_ORGANIZATION	0.00472947	0.0356183	-0.5325	-1.73181	24	33
233	GO_CELL_DEATH	0.00483541	0.0362832	0.317257	1.44734	25	326
1027	GO_CELL_AGING	0.00492791	0.0368428	-0.616387	-1.74953	26	19
952	GO_REGULATION_OF_CELL_CELL_ADHESION	0.00497413	0.0370537	-0.380316	-1.54397	24	105
28	GO_NEUROLOGICAL_SYSTEM_PROCESS	0.00507511	0.0372666	0.442713	1.65665	24	83
139	GO_CELLULAR_RESPONSE_TO_LIPID	0.00502412	0.0372666	0.416379	1.62576	24	105
277	GO_CELLULAR_PIGMENTATION	0.00507522	0.0372666	-0.637528	-1.76074	27	17
1538	GO_SECRETORY_GRANULE	0.00504658	0.0372666	-0.443613	-1.65219	25	63
836	GO_PROTEIN_FOLDING	0.00513732	0.0375884	-0.391303	-1.57831	25	100
292	GO_PROTEIN_IMPORT	0.0051717	0.0376281	0.489222	1.71419	24	59
372	GO_REGULATION_OF_CELLULAR_AMINE_METABOLIC_PROCESS	0.00517936	0.0376281	-0.472956	-1.67859	26	49
1457	GO_REGULATION_OF_CATION_TRANSMEMBRANE_TRANSPORT	0.00531108	0.0384492	-0.484839	-1.6819	27	44
201	GO_REGULATION_OF_RECEPTOR_ACTIVITY	0.00543774	0.039228	-0.633931	-1.7508	29	17
971	GO_GLUCOSE_METABOLIC_PROCESS	0.00548827	0.039339	-0.531643	-1.71611	28	32
1905	GO_CHROMATIN_DNA_BINDING	0.00549138	0.039339	-0.52264	-1.71269	28	34
752	GO_REGULATION_OF_IMMUNE_SYSTEM_PROCESS	0.00554816	0.0396077	-0.276652	-1.33968	24	417
1454	GO_CELLULAR_RESPONSE_TO_OXIDATIVE_STRESS	0.0055947	0.0398017	0.490573	1.70884	26	57
156	GO_POSITIVE_REGULATION_OF_MRNA_PROCESSING	0.00568182	0.0402821	0.66023	1.83117	25	20
1020	GO_NEGATIVE_REGULATION_OF_CELL_CYCLE_G1_S_PHASE_TRANSITION	0.00572519	0.0404501	0.547893	1.77294	26	40
965	GO_COENZYME_METABOLIC_PROCESS	0.00602761	0.042441	-0.444727	-1.64626	30	61
166	GO_CELL_PROJECTION_ASSEMBLY	0.00611621	0.0428703	-0.474564	-1.66923	31	47
922	GO_OSSIFICATION	0.00613108	0.0428703	0.539583	1.77914	28	44
1675	GO_MITOCHONDRIAL_PART	0.00615114	0.0428703	-0.279373	-1.34383	27	382
349	GO_NEGATIVE_REGULATION_OF_CELLULAR_AMIDE_METABOLIC_PROCESS	0.00621633	0.0430329	0.48826	1.70078	29	57
1753	GO_ACTIN_FILAMENT	0.00620551	0.0430329	-0.610698	-1.73338	33	19
706	GO_NEGATIVE_REGULATION_OF_PHOSPHORUS_METABOLIC_PROCESS	0.00631164	0.0432558	0.380746	1.56426	31	144
789	GO_INFLAMMATORY_RESPONSE	0.00630722	0.0432558	0.420825	1.60263	30	93
1019	GO_MULTICELLULAR_ORGANISMAL_HOMEOSTASIS	0.00630372	0.0432558	-0.472562	-1.65449	32	46
1160	GO_NEURON_DIFFERENTIATION	0.00639233	0.0436632	0.398133	1.59429	31	122
506	GO_ENERGY_DERIVATION_BY_OXIDATION_OF_ORGANIC_COMPOUNDS	0.00657633	0.0447713	-0.375043	-1.53275	32	108
1633	GO_SPLICEOSOMAL_TRI_SNRNP_COMPLEX	0.00663472	0.0450198	-0.599631	-1.71953	35	20
13	GO_NEURON_DEVELOPMENT	0.00670868	0.0452231	0.418571	1.60438	32	96
1039	GO_REGULATION_OF_HOMOTYPIC_CELL_CELL_ADHESION	0.00668896	0.0452231	-0.389254	-1.56211	33	96
45	GO_NUCLEOTIDE_PHOSPHORYLATION	0.00684172	0.0458194	-0.580062	-1.7101	36	22
1102	GO_CELLULAR_RESPONSE_TO_ENDOGENOUS_STIMULUS	0.00683891	0.0458194	0.334838	1.46724	35	233
1374	GO_NEGATIVE_REGULATION_OF_LEUKOCYTE_DIFFERENTIATION	0.00691193	0.0461394	0.685764	1.82843	30	17
679	GO_ORGANIC_ACID_CATABOLIC_PROCESS	0.00699962	0.0464233	-0.517941	-1.68446	36	33
1423	GO_ALCOHOL_BIOSYNTHETIC_PROCESS	0.00698377	0.0464233	-0.531297	-1.68706	36	30
65	GO_CELLULAR_PROTEIN_COMPLEX_DISASSEMBLY	0.00702988	0.046474	-0.413973	-1.59527	35	76
1878	GO_SH3_DOMAIN_BINDING	0.00718744	0.0473634	-0.505254	-1.66386	37	35
1061	GO_POSITIVE_REGULATION_OF_EPITHELIAL_CELL_MIGRATION	0.00721154	0.0473704	0.644416	1.78731	32	20
1259	GO_POSITIVE_REGULATION_OF_CELL_DIFFERENTIATION	0.00724496	0.0474383	0.362491	1.51351	36	161
274	GO_OSTEOBLAST_DIFFERENTIATION	0.00742154	0.0481068	0.583657	1.78867	34	31
970	GO_NEGATIVE_REGULATION_OF_LYMPHOCYTE_MEDIATED_IMMUNITY	0.00739405	0.0481068	-0.649738	-1.73412	40	15
1371	GO_NEGATIVE_REGULATION_OF_CELL_DIFFERENTIATION	0.0074342	0.0481068	0.396698	1.569	36	114
1540	GO_VESICLE_MEMBRANE	0.00745367	0.0481068	-0.350421	-1.48261	36	136
1874	GO_PEPTIDASE_ACTIVATOR_ACTIVITY	0.00746405	0.0481068	-0.619292	-1.73372	40	18
1452	GO_CELLULAR_MACROMOLECULAR_COMPLEX_ASSEMBLY	0.00750268	0.0482047	-0.28859	-1.36075	34	315
446	GO_PEPTIDE_METABOLIC_PROCESS	0.00767427	0.0491536	-0.29472	-1.37842	35	291
c7	pathway	pval	padj	ES	NES	nMoreExtreme	size
7	KAECH_DAY8_EFF_VS_DAY15_EFF_CD8_TCELL_UP	0.000197394	0.00584223	-0.468138	-1.8975	0	107
10	KAECH_DAY8_EFF_VS_MEMORY_CD8_TCELL_DN	0.000205297	0.00584223	0.611733	2.30677	0	87
188	GSE13485_CTRL_VS_DAY3_YF17D_VACCINE_PBMC_UP	0.000225124	0.00584223	0.832448	2.28691	0	19
321	GSE14769_UNSTIM_VS_20MIN_LPS_BMDM_DN	0.000213265	0.00584223	0.809053	2.74878	0	51
323	GSE14769_UNSTIM_VS_40MIN_LPS_BMDM_DN	0.00020903	0.00584223	0.872991	3.06708	0	59
325	GSE14769_UNSTIM_VS_60MIN_LPS_BMDM_DN	0.000206228	0.00584223	0.788432	2.87279	0	71
327	GSE14769_UNSTIM_VS_80MIN_LPS_BMDM_DN	0.00020903	0.00584223	0.805919	2.83144	0	59
329	GSE14769_UNSTIM_VS_120MIN_LPS_BMDM_DN	0.000209776	0.00584223	0.641005	2.23968	0	58
345	GSE15324_ELF4_KO_VS_WT_NAIVE_CD8_TCELL_DN	0.00022242	0.00584223	0.843175	2.39459	0	22
388	GSE15930_NAIVE_VS_48H_IN_VITRO_STIM_CD8_TCELL_UP	0.000215008	0.00584223	0.623961	1.99877	0	38
441	GSE17721_CTRL_VS_LPS_1H_BMDC_DN	0.000210926	0.00584223	0.727401	2.50811	0	54
505	GSE17721_CTRL_VS_GARDIQUIMOD_1H_BMDC_DN	0.000207684	0.00584223	0.625579	2.20775	0	60
520	GSE17721_LPS_VS_POLYIC_1H_BMDC_UP	0.00020734	0.00584223	0.613732	2.18455	0	63
594	GSE17721_LPS_VS_PAM3CSK4_2H_BMDC_UP	0.000210926	0.00584223	0.66941	2.30815	0	54
628	GSE17721_PAM3CSK4_VS_GADIQUIMOD_1H_BMDC_UP	0.000211461	0.00584223	0.648482	2.16064	0	45
757	GSE17974_0H_VS_0.5H_IN_VITRO_ACT_CD4_TCELL_DN	0.0002145	0.00584223	0.817638	2.63671	0	39
759	GSE17974_0H_VS_1H_IN_VITRO_ACT_CD4_TCELL_DN	0.000210837	0.00584223	0.730822	2.46775	0	48
760	GSE17974_0H_VS_2H_IN_VITRO_ACT_CD4_TCELL_UP	0.000204499	0.00584223	0.580548	2.13152	0	73
764	GSE17974_0H_VS_6H_IN_VITRO_ACT_CD4_TCELL_UP	0.000204248	0.00584223	0.533846	1.97362	0	76
766	GSE17974_0H_VS_12H_IN_VITRO_ACT_CD4_TCELL_UP	0.000205508	0.00584223	0.652244	2.40446	0	75
768	GSE17974_0H_VS_24H_IN_VITRO_ACT_CD4_TCELL_UP	0.000205677	0.00584223	0.737179	2.66572	0	68
770	GSE17974_0H_VS_48H_IN_VITRO_ACT_CD4_TCELL_UP	0.000205592	0.00584223	0.697818	2.50795	0	66
772	GSE17974_0H_VS_72H_IN_VITRO_ACT_CD4_TCELL_UP	0.000209776	0.00584223	0.721765	2.50715	0	56
774	GSE17974_CTRL_VS_ACT_IL4_AND_ANTI_IL12_0.5H_CD4_TCELL_DN	0.000215008	0.00584223	0.819846	2.62625	0	38
779	GSE17974_CTRL_VS_ACT_IL4_AND_ANTI_IL12_4H_CD4_TCELL_UP	0.000205465	0.00584223	0.577798	2.10289	0	70
781	GSE17974_CTRL_VS_ACT_IL4_AND_ANTI_IL12_6H_CD4_TCELL_UP	0.000203417	0.00584223	0.629273	2.33458	0	77
783	GSE17974_CTRL_VS_ACT_IL4_AND_ANTI_IL12_12H_CD4_TCELL_UP	0.000205677	0.00584223	0.707252	2.5575	0	68
785	GSE17974_CTRL_VS_ACT_IL4_AND_ANTI_IL12_24H_CD4_TCELL_UP	0.000205677	0.00584223	0.682281	2.4672	0	68
787	GSE17974_CTRL_VS_ACT_IL4_AND_ANTI_IL12_48H_CD4_TCELL_UP	0.000207684	0.00584223	0.699753	2.46952	0	60
789	GSE17974_CTRL_VS_ACT_IL4_AND_ANTI_IL12_72H_CD4_TCELL_UP	0.000204876	0.00584223	0.685508	2.49024	0	69
806	GSE17974_0.5H_VS_72H_UNTREATED_IN_VITRO_CD4_TCELL_UP	0.000205297	0.00584223	0.672242	2.42429	0	67
808	GSE17974_1H_VS_72H_UNTREATED_IN_VITRO_CD4_TCELL_UP	0.000204583	0.00584223	0.650117	2.39187	0	74
810	GSE17974_2H_VS_72H_UNTREATED_IN_VITRO_CD4_TCELL_UP	0.00021106	0.00584223	0.634988	2.13676	0	47
812	GSE17974_0.5H_VS_72H_IL4_AND_ANTI_IL12_ACT_CD4_TCELL_UP	0.00020429	0.00584223	0.606888	2.26077	0	80
814	GSE17974_1.5H_VS_72H_IL4_AND_ANTI_IL12_ACT_CD4_TCELL_UP	0.00021263	0.00584223	0.655438	2.2232	0	50
820	GSE18791_CTRL_VS_NEWCASTLE_VIRUS_DC_1H_DN	0.00021978	0.00584223	0.800216	2.42442	0	29
822	GSE18791_CTRL_VS_NEWCASTLE_VIRUS_DC_2H_DN	0.000219684	0.00584223	0.748301	2.29822	0	31
860	GSE20366_EX_VIVO_VS_DEC205_CONVERSION_DN	0.000205592	0.00584223	0.675411	2.42742	0	66
942	GSE22886_DAY0_VS_DAY7_MONOCYTE_IN_CULTURE_UP	0.00020404	0.00584223	0.504183	2.00873	0	121
944	GSE22886_DAY1_VS_DAY7_MONOCYTE_IN_CULTURE_UP	0.000203583	0.00584223	0.568577	2.11215	0	78
950	GSE22886_DC_VS_MONOCYTE_DN	0.000202552	0.00584223	0.505515	1.99528	0	112
972	GSE22886_NAIVE_CD4_TCELL_VS_DC_DN	0.000195963	0.00584223	-0.511667	-2.01351	0	90
977	GSE22886_TH1_VS_TH2_48H_ACT_UP	0.00022242	0.00584223	0.74707	2.12166	0	22
989	GSE22886_NAIVE_CD4_TCELL_VS_48H_ACT_TH2_DN	0.000195618	0.00584223	-0.549471	-2.07934	0	73
996	GSE24081_CONTROLLER_VS_PROGRESSOR_HIV_SPECIFIC_CD8_TCELL_UP	0.000211775	0.00584223	0.728712	2.4006	0	43
1025	GSE24634_NAIVE_CD4_TCELL_VS_DAY3_IL4_CONV_TREG_DN	0.000196464	0.00584223	-0.510163	-1.95429	0	78
1026	GSE24634_NAIVE_CD4_TCELL_VS_DAY5_IL4_CONV_TREG_UP	0.000204918	0.00584223	0.522506	1.99098	0	92
1028	GSE24634_NAIVE_CD4_TCELL_VS_DAY7_IL4_CONV_TREG_UP	0.000204248	0.00584223	0.630795	2.33204	0	76
1029	GSE24634_NAIVE_CD4_TCELL_VS_DAY7_IL4_CONV_TREG_DN	0.000195848	0.00584223	-0.510733	-1.94837	0	76
1031	GSE24634_NAIVE_CD4_TCELL_VS_DAY10_IL4_CONV_TREG_DN	0.000196464	0.00584223	-0.5237	-2.00615	0	78
1072	GSE26669_CTRL_VS_COSTIM_BLOCK_MLR_CD8_TCELL_UP	0.000195886	0.00584223	-0.478691	-1.87975	0	89
1091	GSE2706_UNSTIM_VS_2H_R848_DC_DN	0.00021106	0.00584223	0.701358	2.36009	0	47
1095	GSE2706_UNSTIM_VS_2H_LPS_DC_DN	0.000211775	0.00584223	0.64963	2.17487	0	46
1099	GSE2706_UNSTIM_VS_2H_LPS_AND_R848_DC_DN	0.000211775	0.00584223	0.766963	2.56768	0	46
1106	GSE2706_R848_VS_R848_AND_LPS_2H_STIM_DC_DN	0.000216497	0.00584223	0.697362	2.1973	0	35
1111	GSE2706_LPS_VS_R848_AND_LPS_8H_STIM_DC_DN	0.000221288	0.00584223	0.800852	2.38633	0	27
1231	GSE29617_CTRL_VS_TIV_FLU_VACCINE_PBMC_2008_UP	0.000207987	0.00584223	0.800397	2.82963	0	61
1232	GSE29617_CTRL_VS_TIV_FLU_VACCINE_PBMC_2008_DN	0.000197355	0.00584223	-0.521891	-2.13477	0	113
1233	GSE29617_CTRL_VS_DAY3_TIV_FLU_VACCINE_PBMC_2008_UP	0.000206228	0.00584223	0.650187	2.36907	0	71
1234	GSE29617_CTRL_VS_DAY3_TIV_FLU_VACCINE_PBMC_2008_DN	0.000196696	0.00584223	-0.487282	-2.00443	0	117
1235	GSE29617_CTRL_VS_DAY7_TIV_FLU_VACCINE_PBMC_2008_UP	0.000209776	0.00584223	0.827019	2.87277	0	56
1236	GSE29617_CTRL_VS_DAY7_TIV_FLU_VACCINE_PBMC_2008_DN	0.00019581	0.00584223	-0.530987	-2.04552	0	80
1240	GSE29618_BCELL_VS_MONOCYTE_DN	0.00019425	0.00584223	-0.478955	-1.86874	0	85
1241	GSE29618_BCELL_VS_PDC_UP	0.000205297	0.00584223	0.666855	2.51464	0	87
1244	GSE29618_BCELL_VS_MDC_DN	0.00019755	0.00584223	-0.560128	-2.27319	0	108
1266	GSE29618_PRE_VS_DAY7_FLU_VACCINE_MONOCYTE_DN	0.000213265	0.00584223	0.643111	2.18499	0	51
1275	GSE29618_PRE_VS_DAY7_POST_LAIV_FLU_VACCINE_MONOCYTE_DN	0.000207039	0.00584223	0.692222	2.45985	0	62
1361	GSE339_CD8POS_VS_CD4CD8DN_DC_IN_CULTURE_UP	0.000196464	0.00584223	-0.510492	-1.95556	0	78
1376	GSE360_CTRL_VS_L_DONOVANI_DC_DN	0.000211595	0.00584223	0.663086	2.19513	0	44
1484	GSE36476_CTRL_VS_TSST_ACT_16H_MEMORY_CD4_TCELL_YOUNG_UP	0.000202184	0.00584223	0.582704	2.30546	0	114
1486	GSE36476_CTRL_VS_TSST_ACT_40H_MEMORY_CD4_TCELL_YOUNG_UP	0.000202881	0.00584223	0.592416	2.31593	0	106
1488	GSE36476_CTRL_VS_TSST_ACT_72H_MEMORY_CD4_TCELL_YOUNG_UP	0.000202881	0.00584223	0.642641	2.51227	0	106
1490	GSE36476_CTRL_VS_TSST_ACT_16H_MEMORY_CD4_TCELL_OLD_UP	0.000205212	0.00584223	0.562808	2.1108	0	84
1492	GSE36476_CTRL_VS_TSST_ACT_40H_MEMORY_CD4_TCELL_OLD_UP	0.000203583	0.00584223	0.682341	2.53476	0	78
1493	GSE36476_CTRL_VS_TSST_ACT_40H_MEMORY_CD4_TCELL_OLD_DN	0.000188715	0.00584223	-0.543739	-1.92148	0	50
1494	GSE36476_CTRL_VS_TSST_ACT_72H_MEMORY_CD4_TCELL_OLD_UP	0.000204876	0.00584223	0.702416	2.55166	0	69
1547	GSE3982_DC_VS_NEUTROPHIL_LPS_STIM_DN	0.000210172	0.00584223	0.619773	2.15769	0	57
1679	GSE3982_NKCELL_VS_TH2_DN	0.000190078	0.00584223	-0.549036	-1.96854	0	54
1707	GSE6269_HEALTHY_VS_FLU_INF_PBMC_DN	0.00019279	0.00584223	-0.55642	-2.03037	0	60
1787	GSE7852_LN_VS_FAT_TCONV_DN	0.000205888	0.00584223	0.597565	2.1835	0	72
1789	GSE7852_THYMUS_VS_FAT_TCONV_DN	0.000210172	0.00584223	0.590184	2.05468	0	57
1795	GSE8515_CTRL_VS_IL1_4H_STIM_MAC_DN	0.000212993	0.00584223	0.630081	2.12894	0	49
1798	GSE8515_IL1_VS_IL6_4H_STIM_MAC_UP	0.00021263	0.00584223	0.629745	2.13605	0	50
1805	GSE9006_HEALTHY_VS_TYPE_1_DIABETES_PBMC_AT_DX_DN	0.000217675	0.00584223	0.67712	2.12219	0	34
1808	GSE9006_HEALTHY_VS_TYPE_1_DIABETES_PBMC_4MONTH_POST_DX_UP	0.000203335	0.00584223	0.544345	2.19996	0	134
1814	GSE9006_TYPE_1_DIABETES_AT_DX_VS_4MONTH_POST_DX_PBMC_UP	0.000202593	0.00584223	0.630205	2.46825	0	107
1818	GSE9006_TYPE_1_VS_TYPE_2_DIABETES_PBMC_AT_DX_UP	0.000197161	0.00584223	-0.445431	-1.86745	0	130
1825	GSE9037_CTRL_VS_LPS_1H_STIM_IRAK4_KO_BMDM_DN	0.000207039	0.00584223	0.650726	2.31239	0	62
1843	GSE9650_EFFECTOR_VS_MEMORY_CD8_TCELL_DN	0.000204541	0.00584223	0.598478	2.29377	0	96
1853	GSE9988_ANTI_TREM1_VS_ANTI_TREM1_AND_LPS_MONOCYTE_DN	0.000211595	0.00584223	0.761823	2.522	0	44
1854	GSE9988_ANTI_TREM1_VS_CTRL_TREATED_MONOCYTES_UP	0.00021106	0.00584223	0.761591	2.56278	0	47
1856	GSE9988_ANTI_TREM1_VS_VEHICLE_TREATED_MONOCYTES_UP	0.000213995	0.00584223	0.615706	2.00543	0	41
1861	GSE9988_LPS_VS_CTRL_TREATED_MONOCYTE_UP	0.000211775	0.00584223	0.77584	2.5974	0	46
1863	GSE9988_LPS_VS_VEHICLE_TREATED_MONOCYTE_UP	0.000211595	0.00584223	0.809676	2.68041	0	44
1867	GSE9988_LOW_LPS_VS_CTRL_TREATED_MONOCYTE_UP	0.000212495	0.00584223	0.839293	2.74409	0	42
1869	GSE9988_LOW_LPS_VS_VEHICLE_TREATED_MONOCYTE_UP	0.000213995	0.00584223	0.806452	2.62671	0	41
1871	GSE9988_ANTI_TREM1_AND_LPS_VS_CTRL_TREATED_MONOCYTES_UP	0.000215008	0.00584223	0.82342	2.6377	0	38
1873	GSE9988_ANTI_TREM1_AND_LPS_VS_VEHICLE_TREATED_MONOCYTES_UP	0.000219684	0.00584223	0.732428	2.24947	0	31
1886	GSE369_PRE_VS_POST_IL6_INJECTION_IFNG_WT_LIVER_UP	0.000217675	0.00584223	0.675353	2.11665	0	34
1952	GSE2770_IL12_AND_TGFB_VS_IL4_TREATED_ACT_CD4_TCELL_6H_DN	0.000219635	0.00584223	0.708154	2.04192	0	23
2004	GSE3400_UNTREATED_VS_IFNB_TREATED_MEF_DN	0.000185494	0.00584223	-0.593921	-1.95619	0	36
2028	GSE2128_CTRL_VS_MIMETOPE_NEGATIVE_SELECTION_DP_THYMOCYTE_C57BL6_UP	0.000219684	0.00584223	0.732864	2.25081	0	31
2046	GSE2405_0H_VS_9H_A_PHAGOCYTOPHILUM_STIM_NEUTROPHIL_DN	0.000201613	0.00584223	-0.380384	-1.65577	0	170
2048	GSE2405_0H_VS_24H_A_PHAGOCYTOPHILUM_STIM_NEUTROPHIL_UP	0.000201532	0.00584223	-0.392967	-1.70659	0	166
2217	GSE3039_NKT_CELL_VS_ALPHAALPHA_CD8_TCELL_DN	0.000194742	0.00584223	-0.507604	-1.98359	0	86
2376	GSE3920_UNTREATED_VS_IFNG_TREATED_ENDOTHELIAL_CELL_UP	0.000217628	0.00584223	0.710171	2.20434	0	32
2378	GSE3920_IFNA_VS_IFNG_TREATED_ENDOTHELIAL_CELL_UP	0.000207987	0.00584223	0.681629	2.40975	0	61
2384	GSE3920_UNTREATED_VS_IFNA_TREATED_FIBROBLAST_UP	0.000213265	0.00584223	0.631445	2.14535	0	51
2386	GSE6092_CTRL_VS_BORRELIA_BIRGDOFERI_INF_ENDOTHELIAL_CELL_DN	0.000211909	0.00584223	0.676893	2.31451	0	52
2501	GSE9316_IL6_KO_VS_IFNG_KO_INVIVO_EXPANDED_CD4_TCELL_DN	0.00020734	0.00584223	0.57679	2.05305	0	63
2630	GSE7219_WT_VS_NIK_NFKB2_KO_DC_UP	0.000205465	0.00584223	0.746812	2.67766	0	65
2635	GSE7219_UNSTIM_VS_LPS_AND_ANTI_CD40_STIM_NIK_NFKB2_KO_DC_DN	0.000206228	0.00584223	0.705958	2.57228	0	71
2725	GSE14415_INDUCED_TREG_VS_TCONV_UP	0.000194742	0.00584223	-0.571511	-2.11753	0	65
2727	GSE14415_NATURAL_TREG_VS_TCONV_DN	0.000187266	0.00584223	-0.602034	-2.01435	0	39
2740	GSE13547_2H_VS_12_H_ANTI_IGM_STIM_BCELL_UP	0.000183486	0.00584223	-0.658562	-2.09048	0	31
2835	GSE12392_CD8A_POS_VS_NEG_SPLEEN_IFNB_KO_DC_DN	0.000204123	0.00584223	0.607322	2.307	0	90
2840	GSE12392_IFNAR_KO_VS_IFNB_KO_CD8_NEG_SPLEEN_DC_UP	0.000205677	0.00584223	0.628181	2.27157	0	68
2888	GSE16266_CTRL_VS_LPS_STIM_MEF_UP	0.000211909	0.00584223	0.664721	2.28157	0	53
2898	GSE19198_CTRL_VS_IL21_TREATED_TCELL_24H_UP	0.000209776	0.00584223	0.584404	2.04191	0	58
2924	GSE19923_WT_VS_HEB_AND_E2A_KO_DP_THYMOCYTE_DN	0.000204499	0.00584223	0.803861	2.95143	0	73
2955	GSE19888_CTRL_VS_A3R_INHIBITOR_TREATED_MAST_CELL_DN	0.000203583	0.00584223	0.599884	2.22845	0	78
2957	GSE19888_ADENOSINE_A3R_INH_PRETREAT_AND_ACT_BY_A3R_VS_A3R_INH_AND_TCELL_MEMBRANES_ACT_MAST_CELL_UP	0.000203998	0.00584223	0.611128	2.27116	0	79
3154	GSE21360_SECONDARY_VS_QUATERNARY_MEMORY_CD8_TCELL_UP	0.000211461	0.00584223	0.761012	2.53558	0	45
3167	GSE22140_HEALTHY_VS_ARTHRITIC_GERMFREE_MOUSE_CD4_TCELL_DN	0.000205508	0.00584223	0.542143	1.99858	0	75
3175	GSE19401_NAIVE_VS_IMMUNIZED_MOUSE_PLN_FOLLICULAR_DC_UP	0.000205297	0.00584223	0.599468	2.26052	0	87
3180	GSE19401_UNSTIM_VS_RETINOIC_ACID_AND_PAM2CSK4_STIM_FOLLICULAR_DC_UP	0.000195542	0.00584223	-0.521573	-1.97972	0	74
3184	GSE19401_UNSTIM_VS_PAM2CSK4_STIM_FOLLICULAR_DC_UP	0.000211775	0.00584223	0.669366	2.2051	0	43
3261	GSE20754_WT_VS_TCF1_KO_MEMORY_CD8_TCELL_UP	0.000203583	0.00584223	0.570409	2.11896	0	78
3273	GSE22589_HIV_VS_HIV_AND_SIV_INFECTED_DC_UP	0.000210926	0.00584223	0.665639	2.29515	0	54
3325	GSE23925_DARK_ZONE_VS_NAIVE_BCELL_DN	0.000206228	0.00584223	0.713936	2.60135	0	71
3327	GSE23925_LIGHT_ZONE_VS_NAIVE_BCELL_UP	0.000205297	0.00584223	0.777098	2.80243	0	67
3329	GSE16385_UNTREATED_VS_12H_ROSIGLITAZONE_IFNG_TNF_TREATED_MACROPHAGE_UP	0.0002145	0.00584223	0.757793	2.44372	0	39
3331	GSE16385_ROSIGLITAZONE_IFNG_TNF_VS_IL4_STIM_MACROPHAGE_UP	0.000207684	0.00584223	0.799189	2.82044	0	60
3482	GSE19941_UNSTIM_VS_LPS_AND_IL10_STIM_IL10_KO_MACROPHAGE_UP	0.000212993	0.00584223	0.639443	2.16057	0	49
3497	GSE25146_UNSTIM_VS_HELIOBACTER_PYLORI_LPS_STIM_AGS_CELL_DN	0.000205297	0.00584223	0.53497	2.01731	0	87
3573	GSE27241_CTRL_VS_DIGOXIN_TREATED_CD4_TCELL_IN_TH17_POLARIZING_CONDITIONS_UP	0.000207684	0.00584223	0.610056	2.15297	0	60
3576	GSE21063_CTRL_VS_ANTI_IGM_STIM_BCELL_8H_UP	0.000219684	0.00584223	0.714943	2.19577	0	31
3594	GSE21063_CTRL_VS_ANTI_IGM_STIM_BCELL_NFATC1_KO_8H_UP	0.000204499	0.00584223	0.704461	2.58648	0	73
3596	GSE21063_CTRL_VS_ANTI_IGM_STIM_BCELL_NFATC1_KO_3H_DN	0.000207039	0.00584223	0.66945	2.37892	0	62
3608	GSE26156_DOUBLE_POSITIVE_VS_CD4_SINGLE_POSITIVE_THYMOCYTE_UP	0.000202429	0.00584223	0.542671	2.12955	0	108
3614	GSE28726_ACT_CD4_TCELL_VS_ACT_VA24NEG_NKTCELL_DN	0.000202511	0.00584223	0.577354	2.32094	0	128
3620	GSE28726_ACT_CD4_TCELL_VS_ACT_NKTCELL_DN	0.000202922	0.00584223	0.539471	2.17638	0	131
3621	GSE28726_NAIVE_VS_ACTIVATED_CD4_TCELL_DN	0.000193911	0.00584223	-0.528138	-1.95029	0	64
3626	GSE24574_BCL6_HIGH_VS_LOW_TFH_CD4_TCELL_UP	0.000203087	0.00584223	0.541442	2.10736	0	103
3633	GSE24574_BCL6_LOW_TFH_VS_TCONV_CD4_TCELL_DN	0.000196078	0.00584223	-0.580759	-2.2321	0	79
3752	GSE32164_RESTING_DIFFERENTIATED_VS_CMYC_INHIBITED_MACROPHAGE_DN	0.000197824	0.00584223	-0.451965	-1.85425	0	115
3819	GSE32986_CURDLAN_HIGHDOSE_VS_GMCSF_AND_CURDLAN_HIGHDOSE_STIM_DC_DN	0.000206398	0.00584223	0.69557	2.48512	0	64
3827	GSE26343_UNSTIM_VS_LPS_STIM_NFAT5_KO_MACROPHAGE_DN	0.000205297	0.00584223	0.708732	2.55588	0	67
3870	GSE30971_CTRL_VS_LPS_STIM_MACROPHAGE_WBP7_HET_2H_UP	0.000216873	0.00584223	0.690252	2.18599	0	36
3918	GSE36891_UNSTIM_VS_POLYIC_TLR3_STIM_PERITONEAL_MACROPHAGE_UP	0.000225175	0.00584223	0.897961	2.44337	0	18
3920	GSE36891_POLYIC_TLR3_VS_PAM_TLR2_STIM_PERITONEAL_MACROPHAGE_UP	0.000220751	0.00584223	0.907334	2.76358	0	30
3922	GSE37605_FOXP3_FUSION_GFP_VS_IRES_GFP_TREG_C57BL6_UP	0.000221337	0.00584223	0.864608	2.60062	0	28
3925	GSE37605_TREG_VS_TCONV_NOD_FOXP3_FUSION_GFP_UP	0.000221288	0.00584223	0.909414	2.70981	0	27
3927	GSE37605_C57BL6_VS_NOD_FOXP3_FUSION_GFP_TREG_DN	0.000210172	0.00584223	0.787191	2.74055	0	57
3980	GSE37301_HEMATOPOIETIC_STEM_CELL_VS_RAG2_KO_NK_CELL_DN	0.000204248	0.00584223	0.625735	2.31333	0	76
3982	GSE37301_MULTIPOTENT_PROGENITOR_VS_LYMPHOID_PRIMED_MPP_DN	0.000209732	0.00584223	0.67775	2.3456	0	55
3992	GSE37301_PRO_BCELL_VS_GRANULOCYTE_MONOCYTE_PROGENITOR_UP	0.0002145	0.00584223	0.713741	2.30166	0	39
4005	GSE37319_WT_VS_RC3H1_KO_CD44LOW_CD8_TCELL_DN	0.00022242	0.00584223	0.701021	1.99088	0	22
4086	GSE33162_UNTREATED_VS_4H_LPS_STIM_HDAC3_KO_MACROPHAGE_DN	0.00019558	0.00584223	-0.535547	-2.13208	0	96
4118	GSE40274_CTRL_VS_IRF4_TRANSDUCED_ACTIVATED_CD4_TCELL_UP	0.000190694	0.00584223	-0.525948	-1.90394	0	57
4126	GSE40274_CTRL_VS_GATA1_TRANSDUCED_ACTIVATED_CD4_TCELL_UP	0.000189394	0.00584223	-0.545309	-1.88685	0	46
4193	GSE40666_NAIVE_VS_EFFECTOR_CD8_TCELL_DN	0.000193087	0.00584223	-0.527804	-1.94392	0	63
4203	GSE40666_STAT1_KO_VS_STAT4_KO_CD8_TCELL_WITH_IFNA_STIM_90MIN_DN	0.000221337	0.00584223	0.812829	2.44487	0	28
4357	GSE24671_CTRL_VS_BAKIMULC_INFECTED_MOUSE_SPLENOCYTES_DN	0.00020903	0.00584223	0.723669	2.54247	0	59
4409	GSE41087_WT_VS_FOXP3_MUT_ANTI_CD3_CD28_STIM_CD4_TCELL_UP	0.000205297	0.00584223	0.623719	2.2493	0	67
4468	GSE42021_TREG_PLN_VS_CD24HI_TREG_THYMUS_UP	0.000205465	0.00584223	0.740551	2.69522	0	70
4470	GSE42021_TREG_PLN_VS_CD24INT_TREG_THYMUS_UP	0.000204583	0.00584223	0.566201	2.08313	0	74
4472	GSE42021_CD24HI_TREG_VS_CD24HI_TCONV_THYMUS_DN	0.000204876	0.00584223	0.728957	2.64807	0	69
4476	GSE27434_WT_VS_DNMT1_KO_TREG_DN	0.00020429	0.00584223	0.75797	2.82357	0	80
4575	GSE43863_TH1_VS_LY6C_INT_CXCR5POS_EFFECTOR_CD4_TCELL_UP	0.00019581	0.00584223	-0.497743	-1.91746	0	80
4579	GSE43863_TFH_VS_LY6C_INT_CXCR5POS_EFFECTOR_CD4_TCELL_UP	0.000203625	0.00584223	0.57427	2.14409	0	81
4614	GSE46606_UNSTIM_VS_CD40L_IL2_IL5_1DAY_STIMULATED_IRF4HIGH_SORTED_BCELL_DN	0.000205297	0.00584223	0.751212	2.70908	0	67
4617	GSE46606_UNSTIM_VS_CD40L_IL2_IL5_1DAY_STIMULATED_IRF4MID_SORTED_BCELL_UP	0.000204583	0.00584223	0.597438	2.19806	0	74
4658	GSE45837_WT_VS_GFI1_KO_PDC_DN	0.000198847	0.00584223	-0.408629	-1.74567	0	147
4659	GSE42088_UNINF_VS_LEISHMANIA_INF_DC_24H_UP	0.000202881	0.00584223	0.523597	2.07691	0	116
4663	GSE42088_UNINF_VS_LEISHMANIA_INF_DC_2H_DN	0.00020202	0.00584223	0.549178	2.23576	0	139
4665	GSE42088_UNINF_VS_LEISHMANIA_INF_DC_4H_DN	0.00020284	0.00584223	0.574715	2.31488	0	130
4670	GSE41176_UNSTIM_VS_ANTI_IGM_STIM_BCELL_3H_UP	0.000215008	0.00584223	0.638858	2.04648	0	38
4686	GSE41176_WT_VS_TAK1_KO_ANTI_IGM_STIM_BCELL_3H_UP	0.000213265	0.00584223	0.652714	2.21762	0	51
4688	GSE41176_WT_VS_TAK1_KO_ANTI_IGM_STIM_BCELL_6H_UP	0.000205297	0.00584223	0.711393	2.56548	0	67
4725	GSE45365_CD8A_DC_VS_CD11B_DC_IFNAR_KO_MCMV_INFECTION_DN	0.000225175	0.00584223	0.907339	2.46889	0	18
4742	GSE45365_NK_CELL_VS_CD11B_DC_DN	0.000204876	0.00584223	0.682165	2.47809	0	69
4746	GSE45365_NK_CELL_VS_BCELL_UP	0.00020903	0.00584223	0.7004	2.46072	0	59
9	KAECH_DAY8_EFF_VS_MEMORY_CD8_TCELL_UP	0.000390778	0.00845017	-0.46288	-1.79542	1	83
13	GOLDRATH_NAIVE_VS_EFF_CD8_TCELL_UP	0.000389712	0.00845017	-0.436676	-1.71392	1	88
60	GSE11057_NAIVE_VS_EFF_MEMORY_CD4_TCELL_DN	0.000391926	0.00845017	-0.455254	-1.79482	1	91
120	GSE12845_IGD_POS_VS_NEG_BLOOD_BCELL_DN	0.000390472	0.00845017	-0.442536	-1.74957	1	92
127	GSE12845_IGD_NEG_BLOOD_VS_NAIVE_TONSIL_BCELL_UP	0.000393391	0.00845017	-0.440306	-1.79773	1	111
196	GSE13485_DAY1_VS_DAY21_YF17D_VACCINE_PBMC_DN	0.000389712	0.00845017	-0.458707	-1.8004	1	88
276	GSE1432_6H_VS_24H_IFNG_MICROGLIA_DN	0.000393236	0.00845017	-0.465077	-1.77642	1	77
395	GSE15930_NAIVE_VS_72H_IN_VITRO_STIM_CD8_TCELL_DN	0.000391236	0.00845017	-0.497493	-1.88264	1	73
773	GSE17974_0H_VS_72H_IN_VITRO_ACT_CD4_TCELL_DN	0.000389408	0.00845017	-0.461491	-1.75695	1	75
809	GSE17974_1H_VS_72H_UNTREATED_IN_VITRO_CD4_TCELL_DN	0.000389484	0.00845017	-0.466569	-1.82323	1	86
815	GSE17974_1.5H_VS_72H_IL4_AND_ANTI_IL12_ACT_CD4_TCELL_DN	0.000389788	0.00845017	-0.51738	-1.92959	1	67
908	GSE22886_UNSTIM_VS_STIM_MEMORY_TCELL_DN	0.000390472	0.00845017	-0.430685	-1.70272	1	92
966	GSE22886_NAIVE_CD8_TCELL_VS_DC_DN	0.000392927	0.00845017	-0.49386	-1.89184	1	78
993	GSE22886_UNSTIM_VS_IL15_STIM_NKCELL_DN	0.00038994	0.00845017	-0.46546	-1.81078	1	84
994	GSE24026_PD1_LIGATION_VS_CTRL_IN_ACT_TCELL_LINE_UP	0.000395101	0.00845017	-0.445319	-1.80725	1	108
1256	GSE29618_BCELL_VS_MDC_DAY7_FLU_VACCINE_DN	0.000392003	0.00845017	-0.474575	-1.83712	1	82
1542	GSE3982_MEMORY_CD4_TCELL_VS_BCELL_UP	0.000376435	0.00845017	-0.516861	-1.83547	1	51
1569	GSE3982_EOSINOPHIL_VS_TH1_DN	0.000389484	0.00845017	-0.442103	-1.72763	1	86
1571	GSE3982_EOSINOPHIL_VS_TH2_DN	0.00039285	0.00845017	-0.490697	-1.89398	1	81
1675	GSE3982_CENT_MEMORY_CD4_TCELL_VS_TH2_DN	0.000391696	0.00845017	-0.476878	-1.81921	1	76
1842	GSE9650_EFFECTOR_VS_MEMORY_CD8_TCELL_UP	0.000391926	0.00845017	-0.447982	-1.76615	1	91
2041	GSE2405_0H_VS_12H_A_PHAGOCYTOPHILUM_STIM_NEUTROPHIL_UP	0.000391619	0.00845017	-0.451579	-1.73962	1	80
2136	GSE3720_UNSTIM_VS_LPS_STIM_VD2_GAMMADELTA_TCELL_UP	0.000389788	0.00845017	-0.449342	-1.75966	1	87
2138	GSE3720_UNSTIM_VS_PMA_STIM_VD2_GAMMADELTA_TCELL_UP	0.000391773	0.00845017	-0.474475	-1.88576	1	95
2539	GSE7831_UNSTIM_VS_CPG_STIM_PDC_4H_UP	0.000391696	0.00845017	-0.466934	-1.8517	1	94
2741	GSE13547_2H_VS_12_H_ANTI_IGM_STIM_BCELL_DN	0.000391696	0.00845017	-0.480982	-1.83487	1	76
2838	GSE12392_CD8A_POS_VS_NEG_SPLEEN_IFNB_KO_DC_UP	0.000391619	0.00845017	-0.460323	-1.77331	1	80
2962	GSE19888_ADENOSINE_A3R_INH_PRETREAT_AND_ACT_BY_A3R_VS_TCELL_MEMBRANES_ACT_MAST_CELL_UP	0.000392927	0.00845017	-0.457811	-1.75375	1	78
3371	GSE25123_WT_VS_PPARG_KO_MACROPHAGE_DN	0.000392465	0.00845017	-0.412506	-1.70291	1	119
3595	GSE21063_CTRL_VS_ANTI_IGM_STIM_BCELL_NFATC1_KO_8H_DN	0.00037743	0.00845017	-0.530257	-1.87384	1	50
3607	GSE23114_PERITONEAL_CAVITY_B1A_BCELL_VS_SPLEEN_BCELL_DN	0.000391773	0.00845017	-0.470082	-1.84595	1	89
3627	GSE24574_BCL6_HIGH_VS_LOW_TFH_CD4_TCELL_DN	0.000389408	0.00845017	-0.49534	-1.88582	1	75
3706	GSE27291_6H_VS_7D_STIM_GAMMADELTA_TCELL_UP	0.00039285	0.00845017	-0.471177	-1.81864	1	81
3809	GSE32986_UNSTIM_VS_CURDLAN_LOWDOSE_STIM_DC_DN	0.000386175	0.00845017	-0.495681	-1.82561	1	63
4213	GSE40666_UNTREATED_VS_IFNA_STIM_EFFECTOR_CD8_TCELL_90MIN_UP	0.000390549	0.00845017	-0.51844	-1.94473	1	69
4433	GSE41978_ID2_KO_VS_ID2_KO_AND_BIM_KO_KLRG1_LOW_EFFECTOR_CD8_TCELL_DN	0.000393623	0.00845017	-0.388105	-1.63135	1	132
4582	GSE44649_NAIVE_VS_ACTIVATED_CD8_TCELL_UP	0.000391619	0.00845017	-0.454762	-1.75188	1	80
4634	GSE46606_IRF4HIGH_VS_WT_CD40L_IL2_IL5_DAY3_STIMULATED_BCELL_DN	0.000389105	0.00845017	-0.51324	-1.92118	1	68
4701	GSE45365_WT_VS_IFNAR_KO_CD8A_DC_UP	0.000392157	0.00845017	-0.473816	-1.82107	1	79
192	GSE13485_CTRL_VS_DAY21_YF17D_VACCINE_PBMC_UP	0.00041468	0.00855963	0.569617	2.02752	1	63
522	GSE17721_LPS_VS_POLYIC_2H_BMDC_UP	0.000420345	0.00855963	0.578939	2.01553	1	57
684	GSE17721_LPS_VS_GARDIQUIMOD_2H_BMDC_UP	0.000410593	0.00855963	0.579786	2.09087	1	67
1851	GSE9988_ANTI_TREM1_VS_LOW_LPS_MONOCYTE_DN	0.000421852	0.00855963	0.597806	2.06126	1	54
1883	GSE369_PRE_VS_POST_IL6_INJECTION_SOCS3_KO_LIVER_UP	0.000408914	0.00855963	0.499298	1.92551	1	99
1974	GSE2770_UNTREATED_VS_IL12_TREATED_ACT_CD4_TCELL_6H_UP	0.000410931	0.00855963	0.560553	2.04012	1	70
1976	GSE2770_IL4_ACT_VS_ACT_CD4_TCELL_2H_DN	0.00041806	0.00855963	0.576963	2.02704	1	59
3090	GSE21546_WT_VS_SAP1A_KO_AND_ELK1_KO_DP_THYMOCYTES_UP	0.00041806	0.00855963	0.578042	2.03084	1	59
3164	GSE21360_PRIMARY_VS_TERTIARY_MEMORY_CD8_TCELL_DN	0.000412456	0.00855963	0.567188	2.06665	1	71
3592	GSE21063_WT_VS_NFATC1_KO_16H_ANTI_IGM_STIM_BCELL_UP	0.000419551	0.00855963	0.576238	2.01338	1	58
3632	GSE24574_BCL6_HIGH_TFH_VS_TFH_CD4_TCELL_DN	0.000405268	0.00855963	0.460286	1.84869	1	127
4474	GSE42021_TCONV_PLN_VS_TREG_PRECURSORS_THYMUS_DN	0.000409752	0.00855963	0.574157	2.08573	1	69
611	GSE17721_POLYIC_VS_CPG_1H_BMDC_DN	0.000425985	0.00857024	0.61138	2.06575	1	49
3841	GSE35825_IFNA_VS_IFNG_STIM_MACROPHAGE_UP	0.000425985	0.00857024	0.608972	2.05762	1	49
728	GSE17721_ALL_VS_24H_PAM3CSK4_BMDC_UP	0.000586625	0.011249	-0.460618	-1.74836	2	74
910	GSE22886_NAIVE_CD4_TCELL_VS_MEMORY_TCELL_DN	0.000587659	0.011249	-0.422269	-1.67828	2	95
923	GSE22886_NAIVE_VS_IGG_IGA_MEMORY_BCELL_DN	0.000591366	0.011249	-0.437214	-1.77057	2	106
945	GSE22886_DAY1_VS_DAY7_MONOCYTE_IN_CULTURE_DN	0.000586969	0.011249	-0.449789	-1.80082	2	99
962	GSE22886_NAIVE_BCELL_VS_MONOCYTE_DN	0.000589275	0.011249	-0.431505	-1.73616	2	102
979	GSE22886_IL2_VS_IL15_STIM_NKCELL_DN	0.000588235	0.011249	-0.452612	-1.73958	2	79
985	GSE22886_NAIVE_CD4_TCELL_VS_48H_ACT_TH1_DN	0.000587659	0.011249	-0.416015	-1.65837	2	97
1049	GSE24634_IL4_VS_CTRL_TREATED_NAIVE_CD4_TCELL_DAY3_DN	0.000587659	0.011249	-0.432547	-1.69855	2	89
1840	GSE9650_EFFECTOR_VS_EXHAUSTED_CD8_TCELL_UP	0.0005923	0.011249	-0.428599	-1.75034	2	112
2141	GSE3720_LPS_VS_PMA_STIM_VD1_GAMMADELTA_TCELL_DN	0.000586969	0.011249	-0.443556	-1.77587	2	99
2510	GSE9509_10MIN_VS_30MIN_LPS_STIM_IL10_KO_MACROPHAGE_UP	0.000589275	0.011249	-0.425805	-1.71323	2	102
3223	GSE21033_1H_VS_24H_POLYIC_STIM_DC_DN	0.000588005	0.011249	-0.448189	-1.73498	2	82
3605	GSE23114_WT_VS_SLE2C1_MOUSE_SPLEEN_B1A_BCELL_UP	0.000582751	0.011249	-0.445127	-1.73675	2	85
4651	GSE45739_UNSTIM_VS_ACD3_ACD28_STIM_NRAS_KO_CD4_TCELL_UP	0.000573175	0.011249	-0.5062	-1.81893	2	55
593	GSE17721_LPS_VS_PAM3CSK4_1H_BMDC_DN	0.000638978	0.0114919	0.604781	2.04346	2	49
1224	GSE29615_CTRL_VS_DAY3_LAIV_IFLU_VACCINE_PBMC_UP	0.000629327	0.0114919	0.565913	1.9773	2	58
1269	GSE29618_PRE_VS_DAY7_FLU_VACCINE_MDC_DN	0.000621118	0.0114919	0.570783	2.02831	2	62
1282	GSE29618_PRE_VS_DAY7_POST_LAIV_FLU_VACCINE_MDC_DN	0.000632778	0.0114919	0.587643	2.02622	2	54
1554	GSE3982_EOSINOPHIL_VS_MAC_UP	0.000616396	0.0114919	0.536229	1.9516	2	70
1849	GSE9988_ANTI_TREM1_VS_LPS_MONOCYTE_DN	0.000635728	0.0114919	0.594718	2.0413	2	53
2369	GSE3920_UNTREATED_VS_IFNB_TREATED_ENDOTHELIAL_CELL_UP	0.000616396	0.0114919	0.55526	1.99086	2	65
2833	GSE9960_GRAM_POS_VS_GRAM_NEG_AND_POS_SEPSIS_PBMC_UP	0.000612745	0.0114919	0.497547	1.90145	2	94
3179	GSE19401_UNSTIM_VS_RETINOIC_ACID_STIM_FOLLICULAR_DC_DN	0.000612745	0.0114919	0.522198	1.93055	2	76
3194	GSE20152_SPHK1_KO_VS_WT_HTNFA_OVERXPRESS_ANKLE_UP	0.00062396	0.0114919	0.565983	2.00091	2	61
3808	GSE32986_GMCSF_VS_GMCSF_AND_CURDLAN_LOWDOSE_STIM_DC_DN	0.000630517	0.0114919	0.563837	1.96296	2	57
3868	GSE30971_CTRL_VS_LPS_STIM_MACROPHAGE_WBP7_HET_4H_UP	0.00062396	0.0114919	0.565203	1.99815	2	61
4129	GSE40274_CTRL_VS_HELIOS_TRANSDUCED_ACTIVATED_CD4_TCELL_DN	0.000634384	0.0114919	0.623437	2.0772	2	45
4731	GSE18804_SPLEEN_MACROPHAGE_VS_BRAIN_TUMORAL_MACROPHAGE_UP	0.000637891	0.0114919	0.613848	2.08213	2	50
3615	GSE28726_NAIVE_CD4_TCELL_VS_NAIVE_VA24NEG_NKTCELL_UP	0.000762777	0.0136667	-0.503349	-1.82214	3	57
1056	GSE25087_FETAL_VS_ADULT_TREG_UP	0.000778968	0.0138522	-0.470209	-1.76915	3	70
1254	GSE29618_BCELL_VS_PDC_DAY7_FLU_VACCINE_DN	0.000778513	0.0138522	-0.484888	-1.8034	3	66
1835	GSE9650_NAIVE_VS_EFF_CD8_TCELL_DN	0.000789578	0.0139885	-0.423098	-1.71494	3	107
1024	GSE24634_NAIVE_CD4_TCELL_VS_DAY3_IL4_CONV_TREG_UP	0.00081616	0.014311	0.461231	1.77642	3	98
2953	GSE18893_TCONV_VS_TREG_2H_TNF_STIM_DN	0.000814498	0.014311	0.503313	1.87916	3	81
3005	GSE16450_IMMATURE_VS_MATURE_NEURON_CELL_LINE_UP	0.000816827	0.014311	0.480561	1.8218	3	89
3202	GSE22033_UNTREATED_VS_MRL24_TREATED_MEF_DN	0.000824912	0.0143996	0.528397	1.92531	3	71
1958	GSE2770_TGFB_AND_IL4_VS_IL12_TREATED_ACT_CD4_TCELL_2H_DN	0.00085197	0.0147097	0.600068	2.02753	3	49
2559	GSE8621_UNSTIM_VS_LPS_PRIMED_AND_LPS_STIM_MACROPHAGE_UP	0.000850521	0.0147097	0.589591	1.99985	3	50
4477	GSE43700_UNTREATED_VS_IL10_TREATED_PBMC_UP	0.000847637	0.0147097	0.588456	2.01212	3	52
4672	GSE41176_UNSTIM_VS_ANTI_IGM_STIM_BCELL_1H_UP	0.000855981	0.0147254	0.583543	1.90067	3	41
1228	GSE29615_DAY3_VS_DAY7_LAIV_FLU_VACCINE_PBMC_DN	0.000869376	0.0149018	0.629697	1.9648	3	33
2841	GSE12392_CD8A_POS_VS_NEG_SPLEEN_DC_DN	0.000942152	0.0160911	-0.517325	-1.82026	4	49
1248	GSE29618_MONOCYTE_VS_MDC_DN	0.000976944	0.0163777	-0.435174	-1.68795	4	83
1697	GSE39820_TGFBETA3_IL6_VS_TGFBETA3_IL6_IL23A_TREATED_CD4_TCELL_DN	0.00097371	0.0163777	-0.488424	-1.80968	4	65
1975	GSE2770_IL4_ACT_VS_ACT_CD4_TCELL_2H_UP	0.000979624	0.0163777	-0.421821	-1.69071	4	100
2752	GSE13547_CTRL_VS_ANTI_IGM_STIM_ZFX_KO_BCELL_2H_UP	0.000970309	0.0163777	-0.464725	-1.75483	4	71
3609	GSE26156_DOUBLE_POSITIVE_VS_CD4_SINGLE_POSITIVE_THYMOCYTE_DN	0.00097352	0.0163777	-0.449876	-1.71273	4	75
3776	GSE26030_UNSTIM_VS_RESTIM_TH1_DAY5_POST_POLARIZATION_DN	0.000970309	0.0163777	-0.462258	-1.74552	4	71
2	KAECH_NAIVE_VS_DAY8_EFF_CD8_TCELL_DN	0.000988533	0.0164686	-0.413345	-1.6804	4	109
816	GSE17974_2.5H_VS_72H_IL4_AND_ANTI_IL12_ACT_CD4_TCELL_UP	0.00101792	0.0168399	0.51169	1.90083	4	78
1253	GSE29618_BCELL_VS_PDC_DAY7_FLU_VACCINE_UP	0.00101709	0.0168399	0.520357	1.93051	4	77
777	GSE17974_CTRL_VS_ACT_IL4_AND_ANTI_IL12_2H_CD4_TCELL_UP	0.00102249	0.016857	0.515186	1.89154	4	73
226	GSE14000_UNSTIM_VS_4H_LPS_DC_DN	0.00104888	0.0169968	0.551848	1.92816	4	58
3198	GSE22033_UNTREATED_VS_ROSIGLITAZONE_TREATED_MEF_DN	0.00104866	0.0169968	0.561068	1.94178	4	55
3795	GSE27859_MACROPHAGE_VS_CD11C_INT_F480_HI_MACROPHAGE_UP	0.00104888	0.0169968	0.558973	1.94167	4	56
4601	GSE42724_MEMORY_VS_B1_BCELL_DN	0.00104888	0.0169968	0.551401	1.9266	4	58
4635	GSE46606_IRF4MID_VS_WT_CD40L_IL2_IL5_DAY3_STIMULATED_BCELL_UP	0.00103993	0.0169968	0.545391	1.92811	4	61
2397	GSE6259_33D1_POS_VS_DEC205_POS_FLT3L_INDUCED_SPLENIC_DC_UP	0.00105887	0.0171004	0.591621	1.94898	4	43
1489	GSE36476_CTRL_VS_TSST_ACT_72H_MEMORY_CD4_TCELL_YOUNG_DN	0.00111297	0.0179131	-0.557458	-1.83609	5	36
191	GSE13485_CTRL_VS_DAY7_YF17D_VACCINE_PBMC_DN	0.00116845	0.0187262	-0.474283	-1.75728	5	65
918	GSE22886_NAIVE_CD4_TCELL_VS_NKCELL_DN	0.00117532	0.0187262	-0.40883	-1.62972	5	97
4084	GSE33162_UNTREATED_VS_4H_LPS_STIM_HDAC3_KO_MACROPHAGE_UP	0.00117394	0.0187262	-0.401113	-1.60593	5	99
648	GSE17721_LPS_VS_CPG_2H_BMDC_UP	0.00125865	0.0199869	0.548776	1.90625	5	56
1896	GSE411_WT_VS_SOCS3_KO_MACROPHAGE_IL6_STIM_400MIN_UP	0.00127146	0.0199896	0.570233	1.95726	5	53
2477	GSE7768_OVA_ALONE_VS_OVA_WITH_LPS_IMMUNIZED_MOUSE_WHOLE_SPLEEN_6H_DN	0.00126556	0.0199896	0.567591	1.95708	5	54
4675	GSE41176_WT_VS_TAK1_KO_UNSTIM_BCELL_UP	0.00127146	0.0199896	0.571844	1.96279	5	53
1558	GSE3982_EOSINOPHIL_VS_BCELL_UP	0.00128397	0.0201198	0.580411	1.89047	5	41
3505	GSE25846_IL10_POS_VS_NEG_CD8_TCELL_DAY7_POST_CORONAVIRUS_BRAIN_UP	0.00132275	0.0206593	0.654131	1.92028	5	25
39	GSE10325_CD4_TCELL_VS_MYELOID_UP	0.00137094	0.0213417	-0.41022	-1.62679	6	94
1440	GSE360_HIGH_DOSE_B_MALAYI_VS_M_TUBERCULOSIS_DC_DN	0.00144479	0.0221286	0.520873	1.86096	6	64
1509	GSE37416_CTRL_VS_12H_F_TULARENSIS_LVS_NEUTROPHIL_DN	0.0014436	0.0221286	0.513935	1.87262	6	71
1985	GSE2770_TGFB_AND_IL4_VS_IL12_TREATED_ACT_CD4_TCELL_48H_DN	0.00143826	0.0221286	0.478398	1.79976	6	86
2959	GSE19888_ADENOSINE_A3R_ACT_VS_TCELL_MEMBRANES_ACT_IN_MAST_CELL_DN	0.00144479	0.0221286	0.520804	1.86071	6	64
4679	GSE41176_UNSTIM_VS_ANTI_IGM_STIM_BCELL_24H_DN	0.00143826	0.0221286	0.530387	1.90168	6	65
1386	GSE360_CTRL_VS_M_TUBERCULOSIS_DC_DN	0.00145138	0.022158	0.525023	1.86879	6	63
379	GSE15750_DAY6_VS_DAY10_TRAF6KO_EFF_CD8_TCELL_DN	0.00147648	0.022469	0.566696	1.95399	6	54
2646	GSE12003_4D_VS_8D_CULTURE_BM_PROGENITOR_UP	0.00148242	0.0224874	0.581581	1.94705	6	46
1101	GSE2706_UNSTIM_VS_8H_LPS_AND_R848_DC_DN	0.00149445	0.0225259	0.576014	1.86947	6	40
1816	GSE9006_1MONTH_VS_4MONTH_POST_TYPE_1_DIABETES_DX_PBMC_UP	0.00149445	0.0225259	0.577671	1.87485	6	40
1102	GSE2706_R848_VS_LPS_2H_STIM_DC_DN	0.00153745	0.0231006	0.664779	1.91685	6	23
2768	GSE15330_LYMPHOID_MULTIPOTENT_VS_GRANULOCYTE_MONOCYTE_PROGENITOR_UP	0.00155129	0.0232351	-0.47043	-1.73718	7	64
274	GSE1432_1H_VS_24H_IFNG_MICROGLIA_DN	0.00156771	0.0234071	-0.412344	-1.62565	7	91
1810	GSE9006_HEALTHY_VS_TYPE_2_DIABETES_PBMC_AT_DX_UP	0.00158447	0.0235833	-0.363394	-1.54524	7	143
1595	GSE3982_DC_VS_NEUTROPHIL_DN	0.00164541	0.0244138	0.517363	1.87084	7	68
3793	GSE27859_MACROPHAGE_VS_DC_UP	0.0016942	0.0250593	0.568846	1.90442	7	46
1821	GSE9037_CTRL_VS_LPS_1H_STIM_BMDM_DN	0.00170394	0.0250794	0.569193	1.92321	7	49
4485	GSE43955_TH0_VS_TGFB_IL6_TH17_ACT_CD4_TCELL_52H_UP	0.00170612	0.0250794	0.568072	1.93004	7	51
1699	GSE39820_TGFBETA1_VS_TGFBETA3_IN_IL6_TREATED_CD4_TCELL_DN	0.00175404	0.0256252	-0.463306	-1.72792	8	67
3725	GSE29164_DAY3_VS_DAY7_UNTREATED_MELANOMA_DN	0.00175404	0.0256252	-0.462684	-1.7256	8	67
410	GSE15930_STIM_VS_STIM_AND_IFNAB_48H_CD8_T_CELL_UP	0.00177235	0.0258133	-0.404058	-1.62768	8	103
72	GSE11057_NAIVE_VS_MEMORY_CD4_TCELL_DN	0.00177936	0.0258361	-0.399929	-1.62586	8	109
2673	GSE12963_ENV_NEF_VS_ENV_NEF_AND_VPR_DEFICIENT_HIV1_INF_CD4_TCELL_DN	0.0018162	0.0262906	-0.617181	-1.8	9	22
608	GSE17721_POLYIC_VS_CPG_0.5H_BMDC_UP	0.00185151	0.0263993	-0.567959	-1.82971	9	33
1517	GSE37416_0H_VS_6H_F_TULARENSIS_LVS_NEUTROPHIL_DN	0.00183076	0.0263993	0.494221	1.83354	8	77
3172	GSE22140_GERMFREE_VS_SPF_MOUSE_CD4_TCELL_UP	0.00184049	0.0263993	0.498572	1.83054	8	73
3178	GSE19401_UNSTIM_VS_RETINOIC_ACID_STIM_FOLLICULAR_DC_UP	0.00184805	0.0263993	0.470646	1.77747	8	88
3905	GSE34515_CD16_POS_MONOCYTE_VS_DC_UP	0.00184957	0.0263993	0.495067	1.82503	8	75
292	GSE1460_INTRATHYMIC_T_PROGENITOR_VS_DP_THYMOCYTE_DN	0.00189155	0.0268895	0.536121	1.86647	8	57
846	GSE18791_UNSTIM_VS_NEWCATSLE_VIRUS_DC_18H_DN	0.00190597	0.0270136	0.569872	1.87733	8	43
4632	GSE46606_IRF4MID_VS_WT_CD40L_IL2_IL5_DAY1_STIMULATED_BCELL_DN	0.00191693	0.0270881	0.561813	1.89827	8	49
1915	GSE2770_UNTREATED_VS_ACT_CD4_TCELL_6H_UP	0.0019425	0.027368	-0.424891	-1.6578	9	85
943	GSE22886_DAY0_VS_DAY7_MONOCYTE_IN_CULTURE_DN	0.00195848	0.0275114	-0.439149	-1.67528	9	76
4467	GSE42021_CD24LO_TREG_VS_CD24LO_TCONV_THYMUS_DN	0.00197394	0.0276469	-0.40006	-1.62156	9	107
637	GSE17721_PAM3CSK4_VS_GADIQUIMOD_8H_BMDC_DN	0.00204248	0.0283427	0.490091	1.81186	9	76
1599	GSE3982_DC_VS_BASOPHIL_DN	0.00204207	0.0283427	0.466473	1.7684	9	89
2494	GSE9601_UNTREATED_VS_NFKB_INHIBITOR_TREATED_HCMV_INF_MONOCYTE_UP	0.00203402	0.0283427	-0.55572	-1.80575	10	34
2926	GSE19923_HEB_KO_VS_HEB_AND_E2A_KO_DP_THYMOCYTE_DN	0.0020475	0.0283427	0.479188	1.79435	9	83
3965	GSE37301_COMMON_LYMPHOID_PROGENITOR_VS_CD4_TCELL_UP	0.00205465	0.028359	0.511817	1.8351	9	65
2139	GSE3720_UNSTIM_VS_LPS_STIM_VD1_GAMMADELTA_TCELL_DN	0.00208491	0.0286932	-0.520368	-1.78499	10	44
574	GSE17721_CPG_VS_GARDIQUIMOD_1H_BMDC_UP	0.00210837	0.0289122	0.551753	1.86309	9	48
1760	GSE7460_WT_VS_FOXP3_HET_ACT_WITH_TGFB_TCONV_UP	0.00211909	0.0289122	0.552697	1.89706	9	53
2894	GSE19198_CTRL_VS_IL21_TREATED_TCELL_6H_DN	0.00211595	0.0289122	0.573776	1.89947	9	44
983	GSE22886_NAIVE_CD4_TCELL_VS_12H_ACT_TH1_DN	0.00214174	0.0290826	-0.438078	-1.66781	10	75
1779	GSE7852_LN_VS_THYMUS_TREG_DN	0.00214383	0.0290826	-0.46084	-1.71872	10	67
920	GSE22886_CD8_TCELL_VS_BCELL_NAIVE_UP	0.00215856	0.0291989	-0.385184	-1.59012	10	119
984	GSE22886_NAIVE_CD4_TCELL_VS_48H_ACT_TH1_UP	0.00224673	0.030059	0.456757	1.74557	10	94
1495	GSE36476_CTRL_VS_TSST_ACT_72H_MEMORY_CD4_TCELL_OLD_DN	0.00225649	0.030059	-0.534123	-1.795	11	40
3229	GSE23308_WT_VS_MINERALCORTICOID_REC_KO_MACROPHAGE_DN	0.00225364	0.030059	0.505307	1.83562	10	69
4113	GSE35685_CD34POS_CD38NEG_VS_CD34POS_CD10POS_BONE_MARROW_DN	0.00226012	0.030059	0.469036	1.76454	10	86
4493	GSE43955_TH0_VS_TGFB_IL6_TH17_ACT_CD4_TCELL_20H_DN	0.00225826	0.030059	0.506487	1.82653	10	67
4564	GSE43863_DAY6_EFF_VS_DAY150_MEM_LY6C_INT_CXCR5POS_CD4_TCELL_UP	0.00225364	0.030059	0.504801	1.83379	10	69
1478	GSE36392_EOSINOPHIL_VS_MAC_IL25_TREATED_LUNG_UP	0.00242558	0.0321694	0.65254	1.89713	10	24
298	GSE1460_INTRATHYMIC_T_PROGENITOR_VS_NAIVE_CD4_TCELL_ADULT_BLOOD_DN	0.00245098	0.0322362	0.485115	1.79346	11	76
971	GSE22886_NAIVE_CD4_TCELL_VS_DC_UP	0.00244998	0.0322362	0.44282	1.71153	11	100
4583	GSE44649_NAIVE_VS_ACTIVATED_CD8_TCELL_MIR155_KO_UP	0.00244948	0.0322362	0.457301	1.74064	11	91
459	GSE17721_CTRL_VS_POLYIC_2H_BMDC_DN	0.0025413	0.033261	0.556318	1.86247	11	46
1433	GSE360_T_GONDII_VS_B_MALAYI_LOW_DOSE_DC_UP	0.00254291	0.033261	0.542973	1.86369	11	53
3964	GSE37301_COMMON_LYMPHOID_PROGENITOR_VS_PRO_BCELL_DN	0.00255353	0.0333081	-0.396534	-1.59545	12	102
489	GSE17721_CTRL_VS_CPG_1H_BMDC_DN	0.00260247	0.0338535	0.586196	1.85645	11	36
805	GSE17974_IL4_AND_ANTI_IL12_VS_UNTREATED_72H_ACT_CD4_TCELL_DN	0.00264201	0.0342739	-0.487699	-1.72344	13	50
2544	GSE7831_CPG_VS_INFLUENZA_STIM_PDC_4H_DN	0.00265001	0.034284	-0.483571	-1.72122	13	52
1907	GSE557_WT_VS_CIITA_KO_DC_UP	0.00266972	0.034369	-0.479523	-1.73589	13	57
3438	GSE17301_CTRL_VS_48H_ACD3_ACD28_STIM_CD8_TCELL_DN	0.00267105	0.034369	0.507632	1.82009	12	65
2458	GSE7509_UNSTIM_VS_FCGRIIB_STIM_MONOCYTE_UP	0.00273544	0.0351024	-0.422622	-1.63926	13	83
173	GSE13411_PLASMA_CELL_VS_MEMORY_BCELL_UP	0.00281479	0.0360232	-0.525091	-1.77752	14	41
1630	GSE3982_NEUTROPHIL_VS_EFF_MEMORY_CD4_TCELL_UP	0.00285948	0.0364968	0.483636	1.78799	13	76
1242	GSE29618_BCELL_VS_PDC_DN	0.00294118	0.0373388	-0.424562	-1.63177	14	79
3782	GSE26030_TH1_VS_TH17_DAY15_POST_POLARIZATION_DN	0.00293715	0.0373388	-0.423886	-1.63294	14	80
1491	GSE36476_CTRL_VS_TSST_ACT_16H_MEMORY_CD4_TCELL_OLD_DN	0.00302858	0.0383459	-0.479414	-1.71359	15	53
4706	GSE45365_HEALTHY_VS_MCMV_INFECTION_CD8A_DC_DN	0.00305375	0.0385617	0.479085	1.77971	14	78
600	GSE17721_LPS_VS_PAM3CSK4_8H_BMDC_UP	0.00308261	0.0387202	0.486394	1.79306	14	75
3669	GSE29949_MICROGLIA_VS_DC_BRAIN_UP	0.00307945	0.0387202	0.500371	1.80447	14	67
1662	GSE3982_EFF_MEMORY_VS_CENT_MEMORY_CD4_TCELL_UP	0.00309358	0.0387555	-0.462419	-1.69599	15	62
4492	GSE43955_TH0_VS_TGFB_IL6_TH17_ACT_CD4_TCELL_20H_UP	0.00310559	0.0388035	0.505196	1.79524	14	62
134	GSE12845_NAIVE_VS_PRE_GC_TONSIL_BCELL_DN	0.00316331	0.0394209	-0.389456	-1.58329	15	109
4277	GSE11961_MARGINAL_ZONE_BCELL_VS_GERMINAL_CENTER_BCELL_DAY40_DN	0.00317393	0.0394498	0.555528	1.83906	14	44
4565	GSE43863_TFH_VS_LY6C_INT_CXCR5POS_EFFECTOR_CD4_TCELL_DN	0.0032175	0.039887	0.558947	1.80249	14	39
3786	GSE26030_TH1_VS_TH17_RESTIMULATED_DAY15_POST_POLARIZATION_UP	0.00324799	0.0401601	-0.471811	-1.69536	16	55
12	KAECH_DAY15_EFF_VS_MEMORY_CD8_TCELL_DN	0.00325866	0.0401873	0.434745	1.68505	15	101
647	GSE17721_LPS_VS_CPG_1H_BMDC_DN	0.00332295	0.0406633	0.511591	1.80547	15	60
817	GSE17974_2.5H_VS_72H_IL4_AND_ANTI_IL12_ACT_CD4_TCELL_DN	0.00331061	0.0406633	-0.442539	-1.66503	16	70
4103	GSE32034_LY6C_HIGH_VS_LOW_ROSIGLIZATONE_TREATED_MONOCYTE_DN	0.00332295	0.0406633	0.512222	1.8077	15	60
2757	GSE15330_HSC_VS_LYMPHOID_PRIMED_MULTIPOTENT_PROGENITOR_DN	0.00333203	0.0406696	-0.422335	-1.6349	16	82
389	GSE15930_NAIVE_VS_48H_IN_VITRO_STIM_CD8_TCELL_DN	0.00335836	0.0406772	-0.383197	-1.55514	16	108
3640	GSE28130_ACTIVATED_VS_INDUCEED_TREG_UP	0.0033557	0.0406772	0.524877	1.81653	15	55
4093	GSE34006_WT_VS_A2AR_KO_TREG_UP	0.0033557	0.0406772	0.52501	1.81699	15	55
3385	GSE25123_CTRL_VS_IL4_STIM_PPARG_KO_MACROPHAGE_DN	0.00338839	0.0407294	0.549879	1.81147	15	43
3653	GSE22025_UNTREATED_VS_TGFB1_TREATED_CD4_TCELL_UP	0.00338553	0.0407294	0.548567	1.81602	15	44
3839	GSE35825_UNTREATED_VS_IFNA_STIM_MACROPHAGE_DN	0.00338338	0.0407294	0.547242	1.82333	15	45
840	GSE18791_UNSTIM_VS_NEWCATSLE_VIRUS_DC_2H_DN	0.0034828	0.0416075	0.5837	1.8294	15	34
1448	GSE360_L_DONOVANI_VS_B_MALAYI_HIGH_DOSE_MAC_DN	0.0034965	0.0416075	-0.415372	-1.62066	17	85
1552	GSE3982_EOSINOPHIL_VS_DC_UP	0.00348289	0.0416075	0.491387	1.78506	16	69
3699	GSE23321_EFFECTOR_MEMORY_VS_NAIVE_CD8_TCELL_DN	0.0034965	0.0416075	0.495728	1.79261	16	68
1291	GSE29618_LAIV_VS_TIV_FLU_VACCINE_DAY7_MDC_UP	0.00355351	0.0421802	0.511595	1.79739	16	59
4628	GSE46606_IRF4HIGH_VS_IRF4MID_CD40L_IL2_IL5_DAY3_STIMULATED_BCELL_DN	0.00362319	0.0429	-0.466397	-1.68837	18	57
107	GSE12366_GC_BCELL_VS_PLASMA_CELL_UP	0.00371239	0.0434148	-0.416383	-1.61507	18	83
194	GSE13485_DAY1_VS_DAY7_YF17D_VACCINE_PBMC_DN	0.00368431	0.0434148	-0.455778	-1.68308	18	64
741	GSE17721_4_VS_24H_CPG_BMDC_DN	0.00371211	0.0434148	0.489539	1.78372	17	71
4067	GSE37532_WT_VS_PPARG_KO_LN_TCONV_DN	0.00370226	0.0434148	-0.41062	-1.61166	18	88
4523	GSE43955_TH0_VS_TGFB_IL6_IL23_TH17_ACT_CD4_TCELL_60H_DN	0.0036961	0.0434148	0.456269	1.72318	17	88
1510	GSE37416_CTRL_VS_24H_F_TULARENSIS_LVS_NEUTROPHIL_UP	0.00373575	0.0435806	-0.425415	-1.62492	18	77
747	GSE17721_0.5H_VS_4H_GARDIQUIMOD_BMDC_DN	0.0037831	0.0440249	0.509218	1.77281	17	57
2218	GSE3039_ALPHAALPHA_VS_ALPHABETA_CD8_TCELL_DN	0.00382044	0.0443507	-0.466655	-1.69288	19	58
682	GSE17721_LPS_VS_GARDIQUIMOD_1H_BMDC_UP	0.00383877	0.0444548	0.526742	1.78962	17	51
750	GSE17721_0.5H_VS_24H_GARDIQUIMOD_BMDC_UP	0.00389484	0.0448114	-0.41029	-1.60331	19	86
2121	GSE1925_CTRL_VS_IFNG_PRIMED_MACROPHAGE_24H_IFNG_STIM_UP	0.00389484	0.0448114	-0.439106	-1.65212	19	70
4602	GSE45382_UNTREATED_VS_TGFB_TREATED_MACROPHAGES_UP	0.00389788	0.0448114	-0.448688	-1.6734	19	67
4424	GSE28408_LY6G_POS_VS_NEG_DC_UP	0.00391188	0.0448638	0.485988	1.7758	18	72
1646	GSE3982_BCELL_VS_NKCELL_UP	0.00395704	0.0452723	-0.478288	-1.68291	20	49
562	GSE17721_PAM3CSK4_VS_CPG_6H_BMDC_UP	0.00410637	0.0464216	-0.425527	-1.61516	20	74
602	GSE17721_LPS_VS_PAM3CSK4_12H_BMDC_UP	0.00409165	0.0464216	0.481043	1.76983	19	74
3173	GSE22196_HEALTHY_VS_OBESE_MOUSE_SKIN_GAMMADELTA_TCELL_DN	0.00407249	0.0464216	0.468176	1.74797	19	81
4330	GSE34179_THPOK_KO_VS_WT_VA14I_NKTCELL_DN	0.00409571	0.0464216	0.570245	1.82082	18	37
4488	GSE43955_TH0_VS_TGFB_IL6_TH17_ACT_CD4_TCELL_4H_UP	0.00409752	0.0464216	0.487171	1.76974	19	69
2135	GSE3565_DUSP1_VS_WT_SPLENOCYTES_POST_LPS_INJECTION_DN	0.00412835	0.0465592	-0.512209	-1.73391	21	41
897	GSE2197_IMMUNOSUPPRESSIVE_DNA_VS_UNTREATED_IN_DC_UP	0.0041468	0.0466564	0.499982	1.77966	19	63
1057	GSE25087_FETAL_VS_ADULT_TREG_DN	0.00421674	0.0473312	0.53898	1.81996	19	48
1419	GSE360_L_DONOVANI_VS_B_MALAYI_LOW_DOSE_DC_UP	0.0042526	0.0475091	0.524768	1.77998	19	50
4289	GSE11961_UNSTIM_VS_ANTI_IGM_AND_CD40_STIM_6H_FOLLICULAR_BCELL_DN	0.0042526	0.0475091	0.525172	1.78135	19	50
852	GSE19825_NAIVE_VS_DAY3_EFF_CD8_TCELL_DN	0.0042952	0.0478723	-0.397389	-1.57108	21	92
2712	GSE14699_DELETIONAL_TOLERANCE_VS_ACTIVATED_CD8_TCELL_UP	0.00431373	0.0479662	-0.416934	-1.60245	21	79
185	GSE13484_UNSTIM_VS_YF17D_VACCINE_STIM_PBMC_UP	0.00434096	0.0481563	-0.379375	-1.54518	21	110
2207	GSE3039_B2_VS_B1_BCELL_DN	0.00435359	0.0481838	-0.469273	-1.67033	22	52
1681	GSE39820_CTRL_VS_IL1B_IL6_CD4_TCELL_DN	0.00442945	0.0489093	0.509477	1.7567	20	54
864	GSE20366_EX_VIVO_VS_DEC205_CONVERSION_NAIVE_CD4_TCELL_DN	0.00446239	0.049045	0.547896	1.79136	20	42
2540	GSE7831_UNSTIM_VS_CPG_STIM_PDC_4H_DN	0.00445996	0.049045	-0.448413	-1.65588	22	64
1793	GSE8384_CTRL_VS_B_ABORTUS_4H_MAC_CELL_LINE_DN	0.00449346	0.0492724	0.472254	1.74591	21	76
1073	GSE26669_CTRL_VS_COSTIM_BLOCK_MLR_CD8_TCELL_DN	0.00452303	0.0493686	0.490851	1.76411	21	66
1607	GSE3982_DC_VS_TH1_DN	0.00452303	0.0493686	0.49423	1.77625	21	66
2419	GSE6259_FLT3L_INDUCED_DEC205_POS_DC_VS_BCELL_DN	0.00457666	0.0498394	-0.458306	-1.65908	23	57
228	GSE14000_UNSTIM_VS_16H_LPS_DC_DN	0.00459866	0.0499644	0.498028	1.74972	21	59
