# Supplementary material for: Heterogeneity of human bone marrow and blood natural killer cells defined by single-cell transcriptome
Source: Nat Commun. 2019 Sep 2;10:3931. doi: 10.1038/s41467-019-11947-7 (PMC6718415; doi:10.1038/s41467-019-11947-7)
Supplement: Supplementary file 12 — Supplementary Data 8 [file 41467_2019_11947_MOESM12_ESM.xlsx]

## Sheet: Supplementary Data 8
	p_val	avg_logFC	pct.1	pct.2	p_val_adj	cluster	gene
NKG7	4.92297527482126e-314	-0.941688	0.924	0.999	0	1	NKG7
CST7	1.626e-190	-1.28421	0.61	0.968	5.32158e-186	1	CST7
FGFBP2	7.49673e-167	-2.01151	0.287	0.866	2.45353e-162	1	FGFBP2
GZMB	3.2072e-164	-1.58849	0.326	0.891	1.04965e-159	1	GZMB
GZMM	6.47252e-157	-1.15997	0.367	0.899	2.11833e-152	1	GZMM
IL7R	6.07039e-155	1.32971	0.531	0.019	1.98672e-150	1	IL7R
TPT1	5.53198e-151	0.566341	0.997	1	1.81051e-146	1	TPT1
RPL13A	2.01987e-144	0.509667	0.997	1	6.61062e-140	1	RPL13A
ACTB	4.46155e-141	-1.03521	0.956	0.994	1.46017e-136	1	ACTB
SPON2	1.15051e-133	-1.65521	0.208	0.769	3.76539e-129	1	SPON2
CD247	3.76207e-122	-1.10895	0.472	0.862	1.23125e-117	1	CD247
RPS18	2.58559e-118	0.53824	0.997	0.999	8.46213e-114	1	RPS18
CLIC3	8.2529e-116	-1.27956	0.276	0.765	2.70101e-111	1	CLIC3
CD44	3.51224e-115	0.93	0.824	0.396	1.14948e-110	1	CD44
CYBA	8.18055e-114	-0.888861	0.789	0.957	2.67733e-109	1	CYBA
GZMA	3.32195e-112	-1.01901	0.469	0.851	1.08721e-107	1	GZMA
FCGR3A	7.55034e-110	-1.40332	0.12	0.635	2.47108e-105	1	FCGR3A
GZMH	6.22483e-106	-1.41627	0.223	0.716	2.03726e-101	1	GZMH
RPL13	2.94075e-105	0.437388	1	1	9.6245e-101	1	RPL13
RPS15A	2.72378e-104	0.427894	0.994	0.999	8.91437e-100	1	RPS15A
LTB	3.06183e-104	1.53559	0.598	0.13	1.00207e-99	1	LTB
SPINK2	2.29961e-102	0.809611	0.331	0.006	7.52615e-98	1	SPINK2
RPS19	2.82818e-100	0.475375	1	1	9.25605e-96	1	RPS19
RPS24	4.93777e-99	0.467073	0.997	0.999	1.61603e-94	1	RPS24
RPL32	1.45962e-98	0.422361	0.994	0.999	4.77704e-94	1	RPL32
TMSB10	9.17807e-98	-0.433596	1	1	3.0038e-93	1	TMSB10
RPL34	1.43954e-95	0.422709	1	0.999	4.71134e-91	1	RPL34
RPS23	1.93815e-95	0.456198	1	1	6.34318e-91	1	RPS23
EEF1A1	5.78627e-94	0.398401	1	1	1.89373e-89	1	EEF1A1
CD160	5.35506e-92	-1.1577	0.123	0.585	1.7526e-87	1	CD160
CCL4	9.25903e-92	-1.61097	0.106	0.624	3.0303e-87	1	CCL4
RPL9	2.47038e-91	0.427195	1	0.999	8.08506e-87	1	RPL9
ARPC2	7.59261e-91	-0.713726	0.809	0.95	2.48491e-86	1	ARPC2
RPS12	2.52449e-90	0.440931	0.994	0.999	8.26214e-86	1	RPS12
RPS27	2.14259e-89	0.333912	1	1	7.01228e-85	1	RPS27
RPL39	1.22781e-87	0.420571	0.997	0.999	4.01837e-83	1	RPL39
RPS27A	9.39662e-87	0.331986	0.997	0.999	3.07533e-82	1	RPS27A
XCL1	7.77095e-84	1.11801	0.739	0.273	2.54327e-79	1	XCL1
GZMK	8.91908e-83	1.18034	0.595	0.112	2.91904e-78	1	GZMK
PRF1	1.18851e-81	-1.22412	0.34	0.661	3.88976e-77	1	PRF1
RPS28	1.53646e-78	0.37045	0.994	0.999	5.02852e-74	1	RPS28
RPL8	1.64648e-78	0.489986	0.997	0.993	5.38859e-74	1	RPL8
S100A4	1.43608e-77	-0.870147	0.721	0.935	4.7e-73	1	S100A4
RPL11	1.20089e-75	0.373546	0.997	0.999	3.93029e-71	1	RPL11
RPS3A	2.27796e-75	0.367768	1	1	7.45532e-71	1	RPS3A
GNG2	1.74225e-74	-0.903305	0.079	0.509	5.70202e-70	1	GNG2
HLA-C	9.52361e-74	-0.42024	1	1	3.11689e-69	1	HLA-C
RPS6	1.58802e-72	0.377763	0.997	0.999	5.19727e-68	1	RPS6
RPLP2	1.63309e-71	0.339827	1	1	5.34476e-67	1	RPLP2
ALOX5AP	1.43042e-70	-0.988007	0.07	0.478	4.68149e-66	1	ALOX5AP
CD99	3.01498e-70	-0.844075	0.493	0.829	9.86743e-66	1	CD99
ITGB2	5.51859e-70	-0.701149	0.754	0.906	1.80613e-65	1	ITGB2
RPL3	7.95915e-70	0.360524	1	1	2.60487e-65	1	RPL3
TMSB4X	1.257e-69	-0.434638	1	1	4.1139e-65	1	TMSB4X
RPL36	4.91947e-69	0.425518	0.994	0.995	1.61005e-64	1	RPL36
CCL5	6.53468e-69	-1.32796	0.566	0.787	2.13867e-64	1	CCL5
CFL1	1.04416e-68	-0.52436	0.933	0.976	3.41734e-64	1	CFL1
RPS4X	4.31898e-68	0.420988	0.997	0.999	1.41352e-63	1	RPS4X
RPL10A	8.89666e-67	0.432651	0.994	0.996	2.9117e-62	1	RPL10A
RPS8	3.31654e-65	0.408264	0.997	0.998	1.08544e-60	1	RPS8
RPS13	1.02444e-63	0.39456	0.997	0.998	3.35279e-59	1	RPS13
RPL21	1.07107e-63	0.288949	1	1	3.5054e-59	1	RPL21
CAPG	1.26578e-63	0.71802	0.331	0.022	4.14266e-59	1	CAPG
RPS3	2.50889e-63	0.319114	0.997	1	8.21109e-59	1	RPS3
PFN1	9.29499e-62	-0.447111	0.979	0.991	3.04206e-57	1	PFN1
RPL19	5.56099e-61	0.334691	0.997	0.999	1.82e-56	1	RPL19
RPS29	7.09584e-61	0.304732	0.997	0.999	2.32233e-56	1	RPS29
RPS2	9.61112e-61	0.472963	0.994	0.994	3.14553e-56	1	RPS2
PTPRCAP	1.50296e-60	-0.621213	0.71	0.864	4.9189e-56	1	PTPRCAP
RPL31	2.29229e-60	0.346741	1	0.999	7.50221e-56	1	RPL31
RPL18	1.58907e-59	0.382643	1	0.996	5.2007e-55	1	RPL18
RPL35A	1.23557e-58	0.342794	0.994	0.999	4.04376e-54	1	RPL35A
ACTG1	1.8623e-58	-0.601038	0.862	0.948	6.09495e-54	1	ACTG1
RPS10	1.87789e-58	0.381496	0.997	0.996	6.14597e-54	1	RPS10
RPS25	1.82122e-57	0.352067	0.994	0.998	5.9605e-53	1	RPS25
HLA-E	3.25132e-57	-0.471112	0.953	0.994	1.06409e-52	1	HLA-E
LST1	6.34123e-57	1.01007	0.308	0.046	2.07536e-52	1	LST1
S1PR5	7.92009e-57	-0.764742	0.076	0.435	2.59209e-52	1	S1PR5
RPL18A	8.22623e-57	0.360683	1	0.999	2.69228e-52	1	RPL18A
RPS9	3.28397e-56	0.401375	0.997	0.993	1.07478e-51	1	RPS9
RPS5	4.19099e-56	0.414835	0.994	0.992	1.37163e-51	1	RPS5
RPL37	1.2299e-55	0.317581	0.997	0.999	4.02523e-51	1	RPL37
RPL27	8.45653e-55	0.336625	0.991	0.998	2.76765e-50	1	RPL27
RPL30	1.51663e-54	0.281675	0.997	0.999	4.96363e-50	1	RPL30
B2M	6.30636e-54	-0.294287	1	1	2.06395e-49	1	B2M
FKBP11	1.82799e-53	-0.779255	0.141	0.529	5.98265e-49	1	FKBP11
RPLP1	1.84283e-53	0.412808	0.997	1	6.03123e-49	1	RPLP1
MYOM2	2.25149e-53	-1.10631	0.053	0.403	7.36869e-49	1	MYOM2
RPL37A	1.1103e-52	0.300954	0.997	0.999	3.63378e-48	1	RPL37A
SYNE2	2.73221e-52	-0.785299	0.065	0.432	8.94198e-48	1	SYNE2
TTC38	3.88547e-52	-0.741665	0.132	0.442	1.27164e-47	1	TTC38
RPS14	4.43488e-51	0.294392	0.997	0.999	1.45145e-46	1	RPS14
RPL23A	6.36958e-51	0.292254	0.997	0.999	2.08464e-46	1	RPL23A
RPL4	8.07523e-51	0.404534	0.985	0.982	2.64286e-46	1	RPL4
MYL12A	9.43778e-51	-0.567619	0.801	0.895	3.0888e-46	1	MYL12A
RP4-594I10.3	1.03147e-50	0.376612	0.15	0.002	3.3758e-46	1	RP4-594I10.3
RPL26	1.44614e-50	0.292374	0.997	0.999	4.73291e-46	1	RPL26
RPL23	3.90471e-50	0.43215	0.994	0.989	1.27793e-45	1	RPL23
FXYD5	1.59859e-49	0.568138	0.921	0.78	5.23187e-45	1	FXYD5
SOX4	2.49407e-49	0.967658	0.346	0.057	8.16259e-45	1	SOX4
MYL6	1.05679e-48	-0.477551	0.871	0.935	3.45867e-44	1	MYL6
RPL29	1.2234e-48	0.3313	0.997	0.998	4.00395e-44	1	RPL29
RPL7	2.45959e-48	0.29177	0.997	0.999	8.04976e-44	1	RPL7
RPS21	5.55481e-48	0.332287	0.997	0.998	1.81798e-43	1	RPS21
GLTSCR2	6.28568e-48	0.411132	0.93	0.849	2.05718e-43	1	GLTSCR2
SH3BGRL3	1.16455e-47	-0.524136	0.889	0.954	3.81133e-43	1	SH3BGRL3
ARHGDIB	1.46707e-47	-0.469463	0.862	0.956	4.80142e-43	1	ARHGDIB
CALM1	1.53357e-47	-0.4458	0.889	0.937	5.01907e-43	1	CALM1
GPR56	2.59802e-47	-0.694865	0.073	0.361	8.5028e-43	1	GPR56
RPL28	5.02087e-47	0.298632	1	0.999	1.64323e-42	1	RPL28
UBB	5.24122e-47	-0.451718	0.944	0.978	1.71535e-42	1	UBB
RPSA	5.75119e-47	0.395071	0.997	0.997	1.88225e-42	1	RPSA
FXYD7	2.26931e-46	0.594384	0.249	0.03	7.42698e-42	1	FXYD7
APMAP	2.30776e-46	-0.683259	0.355	0.632	7.55283e-42	1	APMAP
TNFRSF18	7.53547e-46	0.664136	0.419	0.102	2.46621e-41	1	TNFRSF18
RPS16	8.55521e-46	0.292202	0.997	0.999	2.79995e-41	1	RPS16
RPL10	2.94416e-45	0.268987	1	1	9.63564e-41	1	RPL10
DBI	3.9895e-45	-0.583569	0.478	0.71	1.30568e-40	1	DBI
RPL35	4.81655e-45	0.316439	0.997	0.997	1.57636e-40	1	RPL35
RPL22	5.94797e-45	0.361906	0.982	0.989	1.94665e-40	1	RPL22
RPL38	1.54509e-44	0.308324	0.991	0.997	5.05676e-40	1	RPL38
RPL36A	6.91086e-44	0.449305	0.991	0.956	2.26179e-39	1	RPL36A
COL9A2	7.24743e-44	0.272648	0.129	0.001	2.37194e-39	1	COL9A2
SERF2	5.14034e-42	-0.36797	0.965	0.988	1.68233e-37	1	SERF2
S100A6	1.21716e-41	-0.701363	0.543	0.818	3.98352e-37	1	S100A6
RPS15	2.50746e-41	0.268457	0.997	0.999	8.20643e-37	1	RPS15
ABHD17A	6.23105e-41	-0.674489	0.343	0.631	2.0393e-36	1	ABHD17A
MT2A	9.01088e-41	-1.2384	0.284	0.625	2.94908e-36	1	MT2A
SELL	2.28579e-40	0.787809	0.695	0.296	7.48093e-36	1	SELL
RPS7	2.67969e-40	0.280968	0.994	0.998	8.77008e-36	1	RPS7
ANXA2	1.39778e-39	-0.568239	0.079	0.32	4.57467e-35	1	ANXA2
TCF7	1.83314e-39	0.546032	0.648	0.309	5.99949e-35	1	TCF7
LCP1	4.42518e-39	-0.581807	0.396	0.635	1.44827e-34	1	LCP1
CAPZB	1.08367e-38	-0.525734	0.449	0.629	3.54662e-34	1	CAPZB
PPP2R5C	2.43391e-38	-0.765715	0.299	0.61	7.9657e-34	1	PPP2R5C
RPL5	6.98343e-38	0.322407	0.991	0.996	2.28554e-33	1	RPL5
PRSS23	1.93968e-37	-0.731054	0.076	0.342	6.34818e-33	1	PRSS23
RPS11	2.23086e-37	0.270431	0.994	0.999	7.30115e-33	1	RPS11
PPIA	2.34803e-37	-0.399462	0.809	0.897	7.68465e-33	1	PPIA
PYHIN1	6.02873e-37	-0.624024	0.117	0.398	1.97308e-32	1	PYHIN1
MALAT1	1.18397e-36	-0.275265	1	1	3.8749e-32	1	MALAT1
PPP1CA	1.36403e-36	-0.497814	0.493	0.68	4.4642e-32	1	PPP1CA
ITM2C	2.15055e-36	0.433393	0.152	0.007	7.03832e-32	1	ITM2C
RARRES3	1.03929e-35	-0.541822	0.455	0.667	3.40138e-31	1	RARRES3
NAP1L1	2.13655e-35	0.493425	0.821	0.615	6.9925e-31	1	NAP1L1
RORA	1.93468e-34	-0.526176	0.15	0.438	6.33182e-30	1	RORA
CALR	2.37229e-34	-0.601619	0.469	0.671	7.76403e-30	1	CALR
RPLP0	4.0316e-34	0.406582	0.971	0.954	1.31946e-29	1	RPLP0
ZEB2	4.77098e-34	-0.67648	0.085	0.358	1.56145e-29	1	ZEB2
AGTRAP	9.70457e-34	-0.586608	0.079	0.332	3.17611e-29	1	AGTRAP
RPL12	1.66946e-33	0.28936	0.991	0.998	5.4638e-29	1	RPL12
LITAF	2.80152e-33	-0.580665	0.566	0.809	9.16881e-29	1	LITAF
GATA3	4.66405e-33	0.551668	0.501	0.2	1.52645e-28	1	GATA3
LYAR	5.88252e-33	-0.677806	0.22	0.527	1.92523e-28	1	LYAR
C1orf21	1.59739e-32	-0.628423	0.132	0.401	5.22795e-28	1	C1orf21
SPTSSB	2.1056e-32	0.465023	0.249	0.029	6.89121e-28	1	SPTSSB
RAC2	2.80672e-32	-0.405726	0.628	0.751	9.18585e-28	1	RAC2
COTL1	3.80847e-32	0.554253	0.302	0.048	1.24644e-27	1	COTL1
NDUFB2	4.65639e-32	-0.476142	0.487	0.668	1.52394e-27	1	NDUFB2
DHRS7	1.4007e-31	-0.543203	0.238	0.455	4.58421e-27	1	DHRS7
RAP1B	2.14224e-31	-0.438742	0.633	0.738	7.01114e-27	1	RAP1B
MYL12B	2.39542e-31	-0.416201	0.584	0.722	7.83972e-27	1	MYL12B
WDR1	2.70582e-31	-0.513036	0.211	0.404	8.85559e-27	1	WDR1
EEF1B2	3.21288e-31	0.340522	0.985	0.963	1.05151e-26	1	EEF1B2
C12orf75	4.75924e-31	-0.542186	0.299	0.551	1.55761e-26	1	C12orf75
FCRL6	9.85297e-31	-0.576301	0.067	0.286	3.22468e-26	1	FCRL6
SNHG8	2.22939e-30	0.485874	0.73	0.465	7.29635e-26	1	SNHG8
PLEK	2.38411e-30	-0.482619	0.147	0.342	7.80272e-26	1	PLEK
CD52	3.61244e-30	0.43647	0.897	0.579	1.18228e-25	1	CD52
RPL7A	4.26872e-30	0.255855	1	0.998	1.39707e-25	1	RPL7A
ABI3	5.6156e-30	-0.47598	0.041	0.235	1.83787e-25	1	ABI3
FCER1G	5.75604e-30	-0.433177	0.718	0.772	1.88384e-25	1	FCER1G
RPL17	7.06191e-30	0.326679	0.997	0.97	2.31122e-25	1	RPL17
GPR183	8.90368e-30	0.407636	0.194	0.017	2.914e-25	1	GPR183
XCL2	9.35446e-30	0.650612	0.701	0.397	3.06153e-25	1	XCL2
TNFRSF1B	1.81004e-29	-0.536489	0.038	0.267	5.92391e-25	1	TNFRSF1B
LSP1	2.00608e-29	-0.437634	0.633	0.779	6.5655e-25	1	LSP1
GNB2L1	2.83179e-29	0.291806	0.991	0.99	9.26788e-25	1	GNB2L1
LBH	3.23097e-29	-0.521709	0.103	0.318	1.05743e-24	1	LBH
AES	3.66021e-29	-0.55674	0.51	0.711	1.19791e-24	1	AES
HLA-A	3.93544e-29	-0.289847	0.997	0.998	1.28799e-24	1	HLA-A
HAPLN3	5.81585e-29	0.301861	0.141	0.007	1.90341e-24	1	HAPLN3
RPL6	5.87474e-29	0.252284	0.994	0.999	1.92269e-24	1	RPL6
HCST	6.08348e-29	-0.354605	0.909	0.958	1.991e-24	1	HCST
DOK2	7.50603e-29	-0.5093	0.364	0.571	2.45657e-24	1	DOK2
SSBP2	1.97235e-28	0.362461	0.196	0.024	6.4551e-24	1	SSBP2
INPP4B	2.48133e-28	0.263804	0.109	0.003	8.12089e-24	1	INPP4B
CCL3	3.02325e-28	-1.5336	0.103	0.391	9.89449e-24	1	CCL3
RHOC	3.03874e-28	-0.505226	0.446	0.622	9.94519e-24	1	RHOC
PPP1R18	4.51792e-28	-0.462456	0.27	0.446	1.47862e-23	1	PPP1R18
EFHD2	4.64242e-28	-0.539385	0.299	0.557	1.51937e-23	1	EFHD2
PDIA3	8.35741e-28	-0.455625	0.434	0.629	2.73521e-23	1	PDIA3
MRPL10	1.54142e-27	-0.461087	0.053	0.266	5.04477e-23	1	MRPL10
AKR1C3	1.82959e-27	-0.491738	0.047	0.253	5.98787e-23	1	AKR1C3
FLNA	1.89832e-27	-0.543843	0.34	0.546	6.21281e-23	1	FLNA
C6orf48	3.1522e-27	0.453486	0.739	0.466	1.03165e-22	1	C6orf48
LAIR2	3.97152e-27	-0.739431	0.164	0.377	1.2998e-22	1	LAIR2
POMP	4.189e-27	-0.546321	0.326	0.567	1.37097e-22	1	POMP
CARD16	1.17365e-26	-0.519238	0.188	0.403	3.84113e-22	1	CARD16
PPIB	2.80536e-26	-0.423826	0.598	0.72	9.18139e-22	1	PPIB
SEC11A	3.33693e-26	0.444286	0.695	0.428	1.09211e-21	1	SEC11A
FGR	5.6288e-26	-0.422502	0.261	0.405	1.84219e-21	1	FGR
RPSAP58	5.63766e-26	0.34831	0.962	0.915	1.84509e-21	1	RPSAP58
CAP1	1.75257e-25	-0.443018	0.422	0.571	5.73581e-21	1	CAP1
SRGN	3.22642e-25	-0.360051	0.736	0.888	1.05594e-20	1	SRGN
MSN	4.15484e-25	-0.424898	0.446	0.626	1.3598e-20	1	MSN
IGFBP4	5.88773e-25	0.269166	0.129	0.007	1.92694e-20	1	IGFBP4
SUB1	6.85736e-24	-0.437258	0.572	0.758	2.24428e-19	1	SUB1
LAPTM5	8.58869e-24	-0.406218	0.73	0.858	2.8109e-19	1	LAPTM5
CAPN2	1.34054e-23	-0.461542	0.082	0.269	4.38733e-19	1	CAPN2
HLA-DRA	1.84163e-23	0.510135	0.264	0.051	6.0273e-19	1	HLA-DRA
ATP6V0E1	3.14398e-23	-0.390252	0.314	0.483	1.02896e-18	1	ATP6V0E1
S100A11	4.58277e-23	-0.390251	0.152	0.289	1.49985e-18	1	S100A11
KLRG1	4.77028e-23	-0.502771	0.091	0.259	1.56122e-18	1	KLRG1
CMC1	8.45137e-23	0.608517	0.804	0.686	2.76597e-18	1	CMC1
HINT1	9.36464e-23	0.351367	0.9	0.788	3.06486e-18	1	HINT1
GLRX	9.52464e-23	-0.433926	0.194	0.365	3.11722e-18	1	GLRX
CORO1A	1.31949e-22	-0.302519	0.809	0.844	4.31843e-18	1	CORO1A
BTF3	1.774e-22	0.290779	0.971	0.944	5.80595e-18	1	BTF3
PPP1R9A	2.24249e-22	0.285943	0.15	0.014	7.33922e-18	1	PPP1R9A
FAM49B	2.91472e-22	-0.438996	0.434	0.622	9.53931e-18	1	FAM49B
EIF3E	3.70702e-22	0.407541	0.806	0.576	1.21323e-17	1	EIF3E
UPP1	5.54704e-22	-0.494458	0.117	0.321	1.81544e-17	1	UPP1
ANXA6	6.36697e-22	-0.348461	0.387	0.527	2.08378e-17	1	ANXA6
SLC44A1	7.8237e-22	0.304277	0.158	0.02	2.56054e-17	1	SLC44A1
IFI27L2	8.49148e-22	-0.464628	0.117	0.321	2.77909e-17	1	IFI27L2
CD53	8.65176e-22	-0.387894	0.484	0.619	2.83155e-17	1	CD53
CX3CR1	1.00539e-21	-0.341827	0.015	0.141	3.29043e-17	1	CX3CR1
CTSC	1.00747e-21	-0.391028	0.226	0.382	3.29723e-17	1	CTSC
ARPC4	1.02404e-21	-0.367583	0.475	0.633	3.35146e-17	1	ARPC4
UBC	1.06235e-21	-0.385811	0.842	0.93	3.47685e-17	1	UBC
CTSD	1.96403e-21	-0.418096	0.528	0.677	6.42787e-17	1	CTSD
TMA7	3.49789e-21	-0.303968	0.93	0.97	1.14479e-16	1	TMA7
RHOA	3.78423e-21	-0.352182	0.595	0.709	1.2385e-16	1	RHOA
GSTP1	1.37358e-20	-0.31053	0.622	0.725	4.49546e-16	1	GSTP1
NCR3	1.87139e-20	-0.497552	0.305	0.489	6.1247e-16	1	NCR3
HLA-B	2.27447e-20	-0.364023	1	1	7.44389e-16	1	HLA-B
APOBEC3G	3.20684e-20	-0.391036	0.258	0.417	1.04953e-15	1	APOBEC3G
SYNGR1	4.17929e-20	-0.424637	0.012	0.155	1.3678e-15	1	SYNGR1
LGALS1	5.08078e-20	-0.687679	0.279	0.478	1.66284e-15	1	LGALS1
FEZ1	5.32436e-20	-0.442627	0.029	0.197	1.74256e-15	1	FEZ1
PSAP	6.24367e-20	-0.420886	0.299	0.477	2.04343e-15	1	PSAP
OSTF1	6.98276e-20	-0.360061	0.393	0.52	2.28532e-15	1	OSTF1
TMEM123	8.85978e-20	0.471743	0.484	0.211	2.89963e-15	1	TMEM123
ARPC3	9.36452e-20	-0.270847	0.78	0.83	3.06482e-15	1	ARPC3
C20orf24	1.07611e-19	-0.755073	0.302	0.551	3.5219e-15	1	C20orf24
BRK1	2.00584e-19	-0.361019	0.361	0.494	6.5647e-15	1	BRK1
IFITM3	2.13783e-19	0.477314	0.718	0.45	6.99669e-15	1	IFITM3
CYCS	2.21833e-19	-0.44652	0.361	0.519	7.26016e-15	1	CYCS
SH2D2A	2.61775e-19	-0.421286	0.076	0.252	8.56737e-15	1	SH2D2A
TMEM2	3.0277e-19	-0.562004	0.147	0.369	9.90907e-15	1	TMEM2
PTPN6	3.57845e-19	-0.368782	0.111	0.25	1.17116e-14	1	PTPN6
PLEKHF1	7.95348e-19	-0.382577	0.07	0.229	2.60302e-14	1	PLEKHF1
GPR82	1.18384e-18	0.367502	0.223	0.048	3.87448e-14	1	GPR82
EVL	1.59738e-18	-0.334321	0.704	0.782	5.22789e-14	1	EVL
PGAM1	1.804e-18	-0.362999	0.273	0.393	5.90414e-14	1	PGAM1
ARPC1B	2.01292e-18	-0.267923	0.563	0.616	6.58788e-14	1	ARPC1B
ARPC5	2.01486e-18	-0.325046	0.358	0.438	6.59425e-14	1	ARPC5
MTSS1	2.64149e-18	-0.392169	0.023	0.17	8.64508e-14	1	MTSS1
MYO1F	2.84902e-18	-0.385978	0.707	0.827	9.32428e-14	1	MYO1F
PRKCH	2.95131e-18	-0.416853	0.311	0.502	9.65904e-14	1	PRKCH
C5orf56	3.61673e-18	-0.413185	0.191	0.356	1.18368e-13	1	C5orf56
CD74	3.72912e-18	0.421202	0.815	0.681	1.22047e-13	1	CD74
ATF4	3.88213e-18	0.339361	0.686	0.49	1.27054e-13	1	ATF4
P4HB	4.62051e-18	-0.391062	0.419	0.569	1.5122e-13	1	P4HB
UCP2	5.64662e-18	-0.290518	0.504	0.587	1.84803e-13	1	UCP2
ANXA4	6.2937e-18	-0.27432	0.023	0.146	2.0598e-13	1	ANXA4
GLIPR1	8.17051e-18	-0.348084	0.079	0.237	2.67404e-13	1	GLIPR1
TFDP2	9.06833e-18	-0.407059	0.141	0.334	2.96788e-13	1	TFDP2
AOAH	1.06525e-17	-0.3773	0.138	0.292	3.48633e-13	1	AOAH
MAPK1	1.09051e-17	-0.480052	0.111	0.294	3.56903e-13	1	MAPK1
MYBL1	1.32338e-17	-0.396221	0.07	0.223	4.33115e-13	1	MYBL1
OAZ1	1.73048e-17	-0.257515	0.812	0.877	5.66351e-13	1	OAZ1
TIGIT	1.80133e-17	-0.325273	0.026	0.146	5.89538e-13	1	TIGIT
RP11-94L15.2	1.86464e-17	-0.340213	0.038	0.166	6.10259e-13	1	RP11-94L15.2
PSMB9	2.19163e-17	-0.287931	0.446	0.558	7.17275e-13	1	PSMB9
KLRF1	2.72296e-17	-0.283483	0.654	0.789	8.91169e-13	1	KLRF1
GUK1	3.0874e-17	-0.335862	0.639	0.774	1.01045e-12	1	GUK1
IL2RG	3.41875e-17	-0.357192	0.496	0.628	1.11889e-12	1	IL2RG
ATP1B3	4.16316e-17	-0.369122	0.085	0.241	1.36252e-12	1	ATP1B3
RPA2	5.21916e-17	-0.343709	0.103	0.247	1.70813e-12	1	RPA2
ALDOA	7.10604e-17	-0.29621	0.595	0.692	2.32566e-12	1	ALDOA
ZAP70	7.47447e-17	-0.321883	0.34	0.481	2.44625e-12	1	ZAP70
PLA2G16	7.6142e-17	-0.366874	0.091	0.242	2.49197e-12	1	PLA2G16
MYO1G	7.81638e-17	-0.396278	0.346	0.497	2.55814e-12	1	MYO1G
HDDC2	8.03429e-17	-0.363091	0.155	0.31	2.62946e-12	1	HDDC2
PLP2	9.02382e-17	0.369721	0.279	0.13	2.95332e-12	1	PLP2
CASP1	1.3177e-16	-0.311889	0.041	0.163	4.31257e-12	1	CASP1
SDF2L1	1.56981e-16	-0.430972	0.194	0.355	5.13767e-12	1	SDF2L1
SELT	1.62662e-16	-0.365469	0.276	0.43	5.32362e-12	1	SELT
YWHAZ	1.89128e-16	-0.363242	0.543	0.663	6.18978e-12	1	YWHAZ
TMEM71	2.02851e-16	-0.316017	0.047	0.167	6.63891e-12	1	TMEM71
GNPTAB	2.08568e-16	-0.412644	0.117	0.291	6.82602e-12	1	GNPTAB
CD244	2.24343e-16	-0.339184	0.103	0.244	7.34229e-12	1	CD244
SKAP1	2.46867e-16	-0.355034	0.299	0.461	8.07947e-12	1	SKAP1
SELPLG	4.51714e-16	-0.310847	0.117	0.246	1.47837e-11	1	SELPLG
COX6A1	6.71532e-16	-0.319344	0.56	0.637	2.19779e-11	1	COX6A1
APOBEC3C	8.86142e-16	-0.323164	0.15	0.283	2.90017e-11	1	APOBEC3C
HCLS1	9.38132e-16	-0.355087	0.337	0.48	3.07032e-11	1	HCLS1
KLRD1	1.00402e-15	-0.280638	0.607	0.709	3.28596e-11	1	KLRD1
HMOX2	1.00856e-15	-0.311933	0.123	0.252	3.30082e-11	1	HMOX2
FOS	1.02419e-15	0.401795	0.672	0.487	3.35198e-11	1	FOS
PSMA7	1.22823e-15	-0.312771	0.431	0.55	4.01974e-11	1	PSMA7
ZFP36L1	1.5101e-15	0.487109	0.469	0.376	4.94227e-11	1	ZFP36L1
SCP2	1.68793e-15	-0.348089	0.279	0.407	5.52426e-11	1	SCP2
TBC1D10C	2.10311e-15	-0.316811	0.405	0.561	6.88306e-11	1	TBC1D10C
PABPC1	2.3689e-15	0.262824	0.965	0.913	7.75295e-11	1	PABPC1
HNRNPDL	2.53499e-15	-0.317314	0.71	0.822	8.29652e-11	1	HNRNPDL
CEP78	3.30715e-15	-0.443835	0.191	0.368	1.08236e-10	1	CEP78
BIN2	3.39817e-15	-0.309919	0.757	0.826	1.11215e-10	1	BIN2
STAT4	3.72511e-15	-0.443513	0.217	0.414	1.21915e-10	1	STAT4
HLA-DRB1	4.15719e-15	0.433095	0.302	0.109	1.36057e-10	1	HLA-DRB1
THEMIS2	4.58728e-15	-0.376714	0.123	0.292	1.50133e-10	1	THEMIS2
ACTR3	4.72675e-15	-0.284485	0.24	0.316	1.54697e-10	1	ACTR3
TNFRSF4	4.88063e-15	0.313858	0.147	0.036	1.59733e-10	1	TNFRSF4
LAIR1	5.05417e-15	-0.398156	0.223	0.319	1.65413e-10	1	LAIR1
PDIA4	5.13557e-15	-0.30637	0.073	0.193	1.68077e-10	1	PDIA4
DYNLL1	5.18522e-15	-0.318952	0.152	0.272	1.69702e-10	1	DYNLL1
WIPF1	5.9439e-15	-0.335227	0.452	0.608	1.94532e-10	1	WIPF1
ZFAS1	6.55431e-15	0.316859	0.724	0.536	2.14509e-10	1	ZFAS1
UBE2L3	7.8075e-15	-0.322063	0.334	0.487	2.55524e-10	1	UBE2L3
BSG	8.33693e-15	-0.297442	0.455	0.557	2.72851e-10	1	BSG
SYTL1	1.0322e-14	-0.352852	0.249	0.398	3.3782e-10	1	SYTL1
NFKBID	1.09425e-14	0.328992	0.205	0.062	3.58125e-10	1	NFKBID
LINC00152	1.19988e-14	-0.408263	0.103	0.253	3.92698e-10	1	LINC00152
RHOG	1.26486e-14	-0.324625	0.27	0.412	4.13962e-10	1	RHOG
IL32	1.41803e-14	-0.417111	0.487	0.559	4.64093e-10	1	IL32
LTA4H	1.69057e-14	0.331162	0.232	0.09	5.5329e-10	1	LTA4H
RNF167	1.94458e-14	-0.357568	0.17	0.313	6.36424e-10	1	RNF167
MVD	2.023e-14	-0.375453	0.202	0.37	6.62088e-10	1	MVD
TMEM14C	2.21548e-14	0.299571	0.208	0.046	7.25082e-10	1	TMEM14C
SNRPB	2.4395e-14	-0.330556	0.499	0.616	7.98398e-10	1	SNRPB
GTF3C1	2.44892e-14	-0.379847	0.038	0.17	8.01481e-10	1	GTF3C1
DAD1	3.43171e-14	-0.29673	0.32	0.42	1.12313e-09	1	DAD1
HSPB1	3.5099e-14	0.345363	0.246	0.129	1.14872e-09	1	HSPB1
ANKRD20A4	4.19678e-14	-0.318567	0.012	0.118	1.37352e-09	1	ANKRD20A4
TPM3	4.62728e-14	-0.327452	0.674	0.773	1.51441e-09	1	TPM3
UBL5	4.85422e-14	-0.263261	0.575	0.632	1.58869e-09	1	UBL5
CXCR3	5.00422e-14	0.273933	0.176	0.041	1.63778e-09	1	CXCR3
ATP5B	5.29197e-14	-0.290036	0.311	0.42	1.73195e-09	1	ATP5B
PTPRC	5.87991e-14	-0.261817	0.54	0.652	1.92438e-09	1	PTPRC
ITGAL	8.16248e-14	-0.363304	0.276	0.403	2.67142e-09	1	ITGAL
C9orf89	8.25396e-14	0.331503	0.27	0.108	2.70136e-09	1	C9orf89
UQCR10	1.43682e-13	-0.275223	0.419	0.532	4.70242e-09	1	UQCR10
VASP	2.27464e-13	-0.280471	0.346	0.436	7.44444e-09	1	VASP
SYPL1	2.34049e-13	0.279206	0.17	0.048	7.65997e-09	1	SYPL1
HSPA8	2.44018e-13	-0.289058	0.551	0.632	7.98623e-09	1	HSPA8
GOLGA7	2.50409e-13	-0.309268	0.126	0.276	8.1954e-09	1	GOLGA7
CCND3	2.55385e-13	-0.306058	0.628	0.738	8.35824e-09	1	CCND3
SHISA5	2.7414e-13	-0.309964	0.182	0.308	8.97204e-09	1	SHISA5
LCK	3.11188e-13	-0.312975	0.387	0.503	1.01846e-08	1	LCK
LDHA	3.36006e-13	-0.329703	0.493	0.598	1.09968e-08	1	LDHA
SIRT2	3.46815e-13	-0.380115	0.17	0.321	1.13506e-08	1	SIRT2
CD320	4.77104e-13	-0.345992	0.106	0.242	1.56147e-08	1	CD320
ACTR2	5.43599e-13	-0.282635	0.199	0.307	1.77909e-08	1	ACTR2
CLEC2B	7.07479e-13	-0.338556	0.387	0.518	2.31544e-08	1	CLEC2B
VPS37B	8.37666e-13	-0.408608	0.129	0.297	2.74151e-08	1	VPS37B
PRDM1	8.92993e-13	-0.340858	0.041	0.177	2.92259e-08	1	PRDM1
IDH2	9.25532e-13	-0.260877	0.238	0.357	3.02908e-08	1	IDH2
TAGLN2	9.52286e-13	0.38264	0.674	0.526	3.11664e-08	1	TAGLN2
SRSF3	1.06974e-12	-0.328136	0.551	0.67	3.50105e-08	1	SRSF3
HOPX	1.10853e-12	-0.258578	0.809	0.868	3.628e-08	1	HOPX
MT1X	1.18783e-12	-0.420955	0.07	0.195	3.88754e-08	1	MT1X
MIR4435-1HG	1.21832e-12	-0.267544	0.023	0.122	3.98732e-08	1	MIR4435-1HG
CISD3	1.22818e-12	-0.30619	0.109	0.224	4.01958e-08	1	CISD3
SPN	1.3741e-12	-0.287103	0.258	0.342	4.49716e-08	1	SPN
GIMAP7	1.4497e-12	-0.304466	0.208	0.316	4.74457e-08	1	GIMAP7
DNAJB11	1.67561e-12	-0.306283	0.129	0.251	5.48394e-08	1	DNAJB11
RNF166	1.7152e-12	-0.432038	0.223	0.405	5.61349e-08	1	RNF166
TSEN54	1.85547e-12	-0.321929	0.161	0.319	6.07258e-08	1	TSEN54
FUT7	2.19788e-12	0.260705	0.114	0.021	7.19323e-08	1	FUT7
TGFB1	2.21107e-12	-0.336205	0.592	0.715	7.23637e-08	1	TGFB1
GCHFR	2.24532e-12	-0.307914	0.22	0.309	7.34849e-08	1	GCHFR
LAT2	2.54389e-12	-0.2804	0.191	0.308	8.32566e-08	1	LAT2
CYTIP	3.29052e-12	-0.292985	0.185	0.319	1.07692e-07	1	CYTIP
SLC44A2	3.37637e-12	-0.317819	0.144	0.274	1.10502e-07	1	SLC44A2
MYEOV2	4.22118e-12	-0.300641	0.457	0.548	1.38151e-07	1	MYEOV2
PTGDS	4.37758e-12	-1.31185	0.015	0.126	1.4327e-07	1	PTGDS
LRP10	4.57439e-12	-0.339466	0.199	0.345	1.4971e-07	1	LRP10
PDIA6	5.70446e-12	-0.255186	0.238	0.324	1.86695e-07	1	PDIA6
APOL6	5.9637e-12	-0.434955	0.167	0.326	1.9518e-07	1	APOL6
PDE4D	6.20269e-12	-0.372715	0.082	0.228	2.03002e-07	1	PDE4D
TMEM59	8.1982e-12	-0.303609	0.411	0.512	2.68311e-07	1	TMEM59
RP11-81H14.2	1.14704e-11	-0.259964	0.07	0.172	3.75403e-07	1	RP11-81H14.2
PRR13	1.29928e-11	-0.284132	0.516	0.625	4.25229e-07	1	PRR13
LAT	1.54877e-11	-0.289636	0.238	0.368	5.06881e-07	1	LAT
SSBP3	1.84969e-11	-0.31706	0.07	0.19	6.05365e-07	1	SSBP3
RAP1GAP2	2.89813e-11	-0.269359	0.067	0.174	9.485e-07	1	RAP1GAP2
HSP90B1	2.95346e-11	-0.311265	0.37	0.476	9.66609e-07	1	HSP90B1
ZCCHC17	3.0407e-11	-0.259574	0.062	0.16	9.95161e-07	1	ZCCHC17
TRAPPC1	3.04089e-11	-0.269526	0.446	0.525	9.95224e-07	1	TRAPPC1
GLIPR2	3.53157e-11	-0.319186	0.302	0.432	1.15581e-06	1	GLIPR2
RGS2	4.21622e-11	-0.420365	0.109	0.27	1.37989e-06	1	RGS2
TRIM22	4.73695e-11	-0.261085	0.065	0.172	1.55031e-06	1	TRIM22
UBE2F	4.92476e-11	-0.327051	0.267	0.393	1.61178e-06	1	UBE2F
SH3KBP1	5.07118e-11	-0.30532	0.147	0.274	1.6597e-06	1	SH3KBP1
PTGER2	5.37146e-11	-0.306212	0.088	0.199	1.75797e-06	1	PTGER2
SAP18	6.87071e-11	-0.285631	0.534	0.666	2.24865e-06	1	SAP18
DNAJB6	7.77057e-11	-0.371931	0.408	0.572	2.54315e-06	1	DNAJB6
RPS17	9.00673e-11	0.253553	0.56	0.369	2.94772e-06	1	RPS17
CD8A	1.0567e-10	-0.328889	0.035	0.138	3.45838e-06	1	CD8A
VAMP8	1.05688e-10	-0.251426	0.434	0.514	3.45894e-06	1	VAMP8
SASH3	1.33097e-10	-0.259053	0.173	0.263	4.356e-06	1	SASH3
ZBTB16	1.9563e-10	-0.251455	0.17	0.297	6.40258e-06	1	ZBTB16
TNFRSF14	2.0204e-10	-0.316707	0.238	0.372	6.61237e-06	1	TNFRSF14
SCAND1	2.20232e-10	-0.299283	0.425	0.522	7.20774e-06	1	SCAND1
CYTH1	2.25227e-10	-0.304409	0.249	0.391	7.37124e-06	1	CYTH1
CD2	2.27576e-10	0.442088	0.551	0.324	7.44812e-06	1	CD2
TMED9	2.5675e-10	-0.278949	0.326	0.414	8.40291e-06	1	TMED9
EIF1	2.97753e-10	-0.272837	1	1	9.74486e-06	1	EIF1
FAM107B	3.17913e-10	-0.311777	0.208	0.308	1.04046e-05	1	FAM107B
GNG5	3.34327e-10	-0.262081	0.343	0.44	1.09418e-05	1	GNG5
ARL4C	3.97316e-10	-0.349751	0.472	0.59	1.30034e-05	1	ARL4C
RP11-796E2.4	4.19873e-10	0.280051	0.238	0.093	1.37416e-05	1	RP11-796E2.4
SLC2A3	4.45824e-10	-0.289641	0.053	0.155	1.45909e-05	1	SLC2A3
NSMCE1	4.586e-10	0.316943	0.34	0.17	1.50091e-05	1	NSMCE1
HVCN1	5.372e-10	0.259237	0.167	0.041	1.75815e-05	1	HVCN1
GYPC	5.64615e-10	-0.264593	0.469	0.598	1.84787e-05	1	GYPC
FYN	5.76224e-10	-0.346871	0.343	0.468	1.88586e-05	1	FYN
IFNGR1	5.91992e-10	-0.296007	0.07	0.195	1.93747e-05	1	IFNGR1
NCOA1	6.63826e-10	-0.269656	0.088	0.194	2.17257e-05	1	NCOA1
PSMD8	6.93598e-10	-0.2598	0.299	0.383	2.27001e-05	1	PSMD8
SUMF2	7.58039e-10	-0.261828	0.185	0.308	2.48091e-05	1	SUMF2
LMAN2	9.09164e-10	-0.263805	0.255	0.352	2.97551e-05	1	LMAN2
CYB5B	9.6829e-10	-0.254612	0.094	0.185	3.16902e-05	1	CYB5B
FTH1	1.22545e-09	-0.295019	0.985	0.993	4.01066e-05	1	FTH1
SUPT4H1	1.24523e-09	-0.275259	0.176	0.292	4.07538e-05	1	SUPT4H1
NDUFA6	1.28294e-09	-0.274681	0.252	0.355	4.19882e-05	1	NDUFA6
MYH9	1.41112e-09	-0.250347	0.229	0.335	4.6183e-05	1	MYH9
CD47	1.49683e-09	-0.289306	0.305	0.414	4.89884e-05	1	CD47
SPCS2	1.76176e-09	-0.269088	0.328	0.436	5.7659e-05	1	SPCS2
POLR3GL	1.87055e-09	-0.279015	0.284	0.401	6.12194e-05	1	POLR3GL
LSM3	2.14272e-09	-0.257624	0.287	0.387	7.01269e-05	1	LSM3
IL18R1	2.18319e-09	0.250534	0.199	0.073	7.14513e-05	1	IL18R1
ITGB7	2.41521e-09	-0.279815	0.188	0.3	7.9045e-05	1	ITGB7
HIPK2	2.48213e-09	-0.287792	0.073	0.174	8.12351e-05	1	HIPK2
DSTN	2.74138e-09	-0.323802	0.402	0.525	8.972e-05	1	DSTN
PPDPF	2.79416e-09	-0.279765	0.633	0.716	9.14474e-05	1	PPDPF
CREM	2.98695e-09	-0.392228	0.097	0.224	9.77569e-05	1	CREM
SLC15A4	3.52295e-09	-0.345239	0.079	0.2	0.000115299	1	SLC15A4
ZNF428	3.72316e-09	-0.287799	0.29	0.385	0.000121851	1	ZNF428
CD3E	3.86524e-09	0.269102	0.279	0.119	0.000126502	1	CD3E
HSPA5	4.32682e-09	-0.307401	0.352	0.47	0.000141608	1	HSPA5
IDS	4.89736e-09	-0.358874	0.331	0.448	0.000160281	1	IDS
VAMP5	5.37633e-09	-0.286262	0.211	0.315	0.000175957	1	VAMP5
PTPN18	5.66181e-09	-0.256696	0.144	0.244	0.0001853	1	PTPN18
RAB7L1	5.72215e-09	-0.277363	0.123	0.225	0.000187274	1	RAB7L1
HSP90AA1	6.36914e-09	-0.272894	0.704	0.788	0.000208449	1	HSP90AA1
CD164	7.19699e-09	-0.261017	0.34	0.428	0.000235543	1	CD164
GSAP	7.61374e-09	-0.291062	0.161	0.275	0.000249183	1	GSAP
ARHGEF1	7.64794e-09	-0.279609	0.402	0.488	0.000250302	1	ARHGEF1
MAP1LC3B	7.72971e-09	-0.306285	0.419	0.547	0.000252978	1	MAP1LC3B
SNRPG	9.05791e-09	-0.291349	0.202	0.323	0.000296447	1	SNRPG
CST3	1.04298e-08	0.266037	0.235	0.098	0.000341346	1	CST3
PIP4K2A	1.1386e-08	-0.301785	0.343	0.455	0.000372641	1	PIP4K2A
RP11-485G4.2	1.31721e-08	-0.26161	0.073	0.173	0.000431098	1	RP11-485G4.2
FOSB	1.44901e-08	0.339965	0.279	0.16	0.000474231	1	FOSB
CCNH	1.66289e-08	-0.322194	0.15	0.274	0.000544229	1	CCNH
SMDT1	2.02125e-08	0.262926	0.663	0.465	0.000661516	1	SMDT1
LLGL2	2.20384e-08	-0.254217	0.067	0.164	0.000721274	1	LLGL2
CIB1	2.28381e-08	-0.272723	0.455	0.535	0.000747446	1	CIB1
ITPRIP	2.36333e-08	-0.290528	0.044	0.148	0.000773472	1	ITPRIP
PITPNC1	2.77069e-08	-0.296131	0.097	0.212	0.000906792	1	PITPNC1
TXNIP	2.84724e-08	0.260173	0.959	0.902	0.000931845	1	TXNIP
F2R	3.07429e-08	-0.271996	0.056	0.157	0.00100615	1	F2R
2018-09-09	3.42452e-08	-0.296488	0.411	0.511	0.00112078	1	2018-09-09
SGSM3	3.65013e-08	0.252271	0.261	0.122	0.00119462	1	SGSM3
RRBP1	4.08792e-08	0.286469	0.317	0.2	0.00133789	1	RRBP1
PKN1	5.36572e-08	-0.261302	0.141	0.239	0.00175609	1	PKN1
SUN2	5.54375e-08	-0.279637	0.296	0.404	0.00181436	1	SUN2
SNORD3A	6.31079e-08	-0.307973	0.106	0.183	0.00206539	1	SNORD3A
PXN	7.30936e-08	-0.27093	0.196	0.291	0.00239221	1	PXN
CALM3	8.62712e-08	-0.258829	0.396	0.477	0.00282348	1	CALM3
SORL1	9.10495e-08	-0.343223	0.305	0.443	0.00297987	1	SORL1
SDCBP	9.17791e-08	-0.252432	0.094	0.192	0.00300375	1	SDCBP
PHPT1	1.07458e-07	-0.256684	0.196	0.283	0.00351688	1	PHPT1
PTPN12	1.43224e-07	-0.268591	0.161	0.254	0.00468745	1	PTPN12
PIGT	1.6672e-07	-0.251157	0.114	0.199	0.0054564	1	PIGT
RAB5C	2.15511e-07	-0.265705	0.358	0.447	0.00705324	1	RAB5C
C9orf142	2.39319e-07	-0.253481	0.54	0.625	0.00783243	1	C9orf142
RTN4	2.60747e-07	-0.298033	0.199	0.297	0.00853372	1	RTN4
IDI1	3.09904e-07	-0.346275	0.287	0.419	0.0101425	1	IDI1
SURF4	3.18675e-07	-0.257083	0.12	0.207	0.0104296	1	SURF4
SELK	3.62469e-07	-0.328224	0.44	0.564	0.0118629	1	SELK
CASP8	3.64814e-07	-0.254996	0.217	0.318	0.0119396	1	CASP8
KLF10	5.08892e-07	0.25546	0.305	0.161	0.016655	1	KLF10
C1orf174	5.26476e-07	-0.279174	0.126	0.229	0.0172305	1	C1orf174
IGFBP7	6.84691e-07	-0.284979	0.082	0.176	0.0224086	1	IGFBP7
SRP19	8.19805e-07	-0.251462	0.226	0.318	0.0268306	1	SRP19
TCF25	1.1166e-06	-0.279895	0.628	0.694	0.0365442	1	TCF25
FGFBP2.1	2.54114889473131e-312	-1.55855	0.437	0.9	8.31667e-308	2	FGFBP2
GZMB.1	5.90255e-162	-0.939717	0.617	0.898	1.93179e-157	2	GZMB
GZMK.1	8.82674e-147	1.02579	0.478	0.082	2.88882e-142	2	GZMK
SPON2.1	1.02965e-130	-1.00738	0.441	0.786	3.36985e-126	2	SPON2
FCGR3A.1	1.38117e-114	-0.954797	0.292	0.658	4.52028e-110	2	FCGR3A
NKG7.1	3.05139e-101	-0.408534	0.999	0.994	9.98661e-97	2	NKG7
B2M.1	2.56478e-93	-0.275712	1	1	8.39401e-89	2	B2M
GZMH.1	1.72331e-92	-0.830715	0.417	0.732	5.64006e-88	2	GZMH
LGALS1.1	4.46108e-84	-1.03616	0.185	0.516	1.46002e-79	2	LGALS1
S100A4.1	1.1385e-83	-0.600084	0.834	0.937	3.72609e-79	2	S100A4
TPT1.1	9.97999e-81	0.253765	1	1	3.26625e-76	2	TPT1
CST7.1	1.51087e-68	-0.451461	0.922	0.949	4.94476e-64	2	CST7
PRSS23.1	4.47769e-62	-0.651752	0.102	0.366	1.46546e-57	2	PRSS23
MYOM2.1	1.12691e-60	-0.789216	0.149	0.423	3.68816e-56	2	MYOM2
PRF1.1	1.78891e-58	-0.785885	0.498	0.667	5.85474e-54	2	PRF1
XCL1.1	7.58822e-58	0.671285	0.55	0.258	2.48347e-53	2	XCL1
HLA-C.1	7.68247e-56	-0.262018	0.998	1	2.51432e-51	2	HLA-C
CYBA.1	6.00528e-55	-0.422992	0.899	0.955	1.96541e-50	2	CYBA
ARPC2.1	3.96156e-51	-0.353448	0.897	0.949	1.29654e-46	2	ARPC2
CMC1.1	6.39572e-50	0.493838	0.84	0.667	2.09319e-45	2	CMC1
ITGB2.1	1.04782e-46	-0.402956	0.841	0.906	3.42932e-42	2	ITGB2
CD44.1	2.52218e-46	0.451312	0.65	0.382	8.2546e-42	2	CD44
CCL4.1	2.90763e-45	-0.693133	0.385	0.628	9.51609e-41	2	CCL4
S100A6.1	5.05402e-45	-0.464569	0.664	0.825	1.65408e-40	2	S100A6
PABPC1.1	2.4653e-41	0.319486	0.951	0.91	8.06844e-37	2	PABPC1
RP11-277L2.4	1.5701e-40	0.457291	0.377	0.171	5.13862e-36	2	RP11-277L2.4
XCL2.1	1.2207e-39	0.485568	0.621	0.38	3.99511e-35	2	XCL2
FCRL6.1	2.14226e-39	-0.46896	0.106	0.303	7.01119e-35	2	FCRL6
CD99.1	4.73962e-39	-0.390906	0.702	0.827	1.55118e-34	2	CD99
CD27	6.51273e-39	0.28204	0.126	0.016	2.13149e-34	2	CD27
GPR56.1	8.86814e-39	-0.478354	0.174	0.373	2.90236e-34	2	GPR56
LAIR2.1	1.00605e-38	-0.625303	0.188	0.395	3.2926e-34	2	LAIR2
CD3E.1	1.33921e-37	0.419248	0.288	0.1	4.38295e-33	2	CD3E
SH3BGRL3.1	1.34076e-36	-0.333166	0.914	0.956	4.38804e-32	2	SH3BGRL3
ACTB.1	2.02001e-34	-0.371842	0.988	0.993	6.61109e-30	2	ACTB
CLDND1	6.44686e-34	0.415293	0.403	0.212	2.10993e-29	2	CLDND1
IGFBP7.1	2.75567e-33	-0.420783	0.042	0.193	9.01875e-29	2	IGFBP7
UBB.1	3.47755e-32	-0.255375	0.954	0.98	1.13813e-27	2	UBB
ITGB7.1	4.89093e-32	-0.415943	0.138	0.322	1.6007e-27	2	ITGB7
AKR1C3.1	1.03457e-31	-0.408077	0.096	0.266	3.38595e-27	2	AKR1C3
CX3CR1.1	2.78937e-31	-0.332475	0.028	0.152	9.12906e-27	2	CX3CR1
GNLY	2.69257e-30	-0.276654	0.977	0.984	8.81226e-26	2	GNLY
PIK3R1	4.32672e-30	0.344479	0.597	0.391	1.41605e-25	2	PIK3R1
DBI.1	5.78726e-29	-0.344397	0.583	0.716	1.89406e-24	2	DBI
TTC38.1	6.02753e-29	-0.408507	0.289	0.446	1.97269e-24	2	TTC38
ZEB2.1	4.60763e-28	-0.422451	0.191	0.367	1.50799e-23	2	ZEB2
CD247.1	5.29233e-28	-0.323943	0.791	0.845	1.73207e-23	2	CD247
AK5	1.54453e-26	-0.282238	0.01	0.106	5.05493e-22	2	AK5
UCP2.1	2.61916e-26	-0.351695	0.468	0.603	8.57199e-22	2	UCP2
IFRD1	3.21562e-26	0.445008	0.494	0.373	1.05241e-21	2	IFRD1
MYL6.1	4.51513e-26	-0.252761	0.885	0.94	1.47771e-21	2	MYL6
GZMA.1	1.84964e-25	-0.318605	0.764	0.838	6.05349e-21	2	GZMA
EMP3	6.8184e-25	-0.345437	0.568	0.691	2.23153e-20	2	EMP3
SPTSSB.1	6.95992e-25	0.265184	0.126	0.028	2.27784e-20	2	SPTSSB
AES.1	2.44237e-24	-0.306235	0.568	0.722	7.99339e-20	2	AES
PPP1CA.1	5.49656e-24	-0.294149	0.563	0.687	1.79891e-19	2	PPP1CA
TMEM173	3.05997e-23	-0.286865	0.046	0.16	1.00147e-18	2	TMEM173
CTSD.1	7.91593e-23	-0.298548	0.569	0.686	2.59073e-18	2	CTSD
ANXA1	1.02332e-22	-0.299821	0.404	0.569	3.34911e-18	2	ANXA1
ARPC4.1	2.90257e-22	-0.284564	0.541	0.638	9.49955e-18	2	ARPC4
TCF7.1	1.28343e-20	0.293845	0.469	0.305	4.2004e-16	2	TCF7
CD52.1	1.50281e-20	-0.44987	0.528	0.612	4.91839e-16	2	CD52
APMAP.1	1.60541e-20	-0.300853	0.501	0.635	5.25418e-16	2	APMAP
ACTG1.1	4.85122e-20	-0.251362	0.927	0.946	1.58771e-15	2	ACTG1
SPN.1	5.00987e-20	-0.315936	0.227	0.357	1.63963e-15	2	SPN
PTPRCAP.1	6.70619e-20	-0.254109	0.81	0.862	2.1948e-15	2	PTPRCAP
SSBP3.1	2.49946e-19	-0.275096	0.079	0.201	8.18024e-15	2	SSBP3
CLIC3.1	3.18777e-19	-0.312551	0.685	0.742	1.04329e-14	2	CLIC3
CXCR4.1	7.30197e-19	0.253201	0.688	0.521	2.38979e-14	2	CXCR4
ABHD17A.1	1.27757e-18	-0.306767	0.511	0.63	4.18123e-14	2	ABHD17A
CD74.1	2.54416e-18	0.27539	0.777	0.673	8.32653e-14	2	CD74
MYO1G.1	3.74285e-18	-0.298742	0.384	0.506	1.22496e-13	2	MYO1G
PTGDS.1	8.08507e-18	-1.1072	0.043	0.132	2.64608e-13	2	PTGDS
DSTN.1	1.69632e-17	-0.300802	0.394	0.539	5.55172e-13	2	DSTN
GTF3C1.1	1.8596e-17	-0.293904	0.069	0.179	6.08609e-13	2	GTF3C1
UBE2F.1	2.61614e-17	-0.282226	0.264	0.407	8.56209e-13	2	UBE2F
ANKRD20A4.1	1.07767e-16	-0.265185	0.037	0.124	3.527e-12	2	ANKRD20A4
PGAM1.1	1.16515e-16	-0.271808	0.289	0.402	3.81331e-12	2	PGAM1
PPP1R18.1	4.03528e-16	-0.269734	0.326	0.455	1.32067e-11	2	PPP1R18
FLNA.1	5.29882e-16	-0.270753	0.42	0.553	1.7342e-11	2	FLNA
DHRS7.1	8.37668e-16	-0.27076	0.351	0.457	2.74152e-11	2	DHRS7
CNN2	1.62388e-15	0.267178	0.393	0.272	5.31465e-11	2	CNN2
SYNGR1.1	2.09663e-15	-0.28406	0.064	0.16	6.86185e-11	2	SYNGR1
KLRC1.1	2.13977e-15	0.3387	0.584	0.439	7.00304e-11	2	KLRC1
CEP78.1	2.89767e-15	-0.288061	0.256	0.375	9.4835e-11	2	CEP78
PDCD4	3.79768e-15	0.268449	0.436	0.293	1.24291e-10	2	PDCD4
ANXA2.1	3.82117e-15	-0.256764	0.203	0.323	1.25059e-10	2	ANXA2
SCP2.1	8.55859e-15	-0.262158	0.303	0.416	2.80105e-10	2	SCP2
ANXA6.1	8.99723e-15	-0.26118	0.436	0.533	2.94461e-10	2	ANXA6
SH2D1A	1.16122e-14	0.257229	0.317	0.2	3.80045e-10	2	SH2D1A
ITGAM	2.20055e-14	-0.258231	0.154	0.266	7.20195e-10	2	ITGAM
LAIR1.1	2.63698e-14	-0.323556	0.234	0.328	8.63032e-10	2	LAIR1
GLIPR2.1	3.30285e-14	-0.255961	0.315	0.444	1.08096e-09	2	GLIPR2
SNHG8.1	3.36245e-14	0.253754	0.603	0.46	1.10046e-09	2	SNHG8
CCL3.1	7.65446e-14	-0.652368	0.268	0.391	2.50515e-09	2	CCL3
SPOCK2	1.01243e-13	0.250448	0.34	0.213	3.31349e-09	2	SPOCK2
S1PR5.1	1.33966e-13	-0.273986	0.313	0.43	4.38444e-09	2	S1PR5
CARD16.1	1.49809e-13	-0.257007	0.287	0.407	4.90295e-09	2	CARD16
TMEM107.1	1.48999e-12	-0.371614	0.115	0.203	4.87645e-08	2	TMEM107
TIMP1	1.8368e-12	-0.28005	0.118	0.213	6.0115e-08	2	TIMP1
C20orf24.1	3.24383e-12	-0.286766	0.42	0.556	1.06164e-07	2	C20orf24
ALOX5AP.1	5.17513e-12	-0.274376	0.365	0.468	1.69372e-07	2	ALOX5AP
CTD-2035E11.3	5.09206e-11	0.250466	0.282	0.179	1.66653e-06	2	CTD-2035E11.3
SYNE2.1	5.70601e-11	-0.259483	0.314	0.425	1.86746e-06	2	SYNE2
ISG15	1.24411e-10	-0.279602	0.209	0.299	4.07172e-06	2	ISG15
IFIT2	3.20049e-09	-0.48092	0.068	0.137	0.000104746	2	IFIT2
WDR74	1.03479e-08	-0.539872	0.345	0.375	0.000338665	2	WDR74
ZFP36.1	5.55708e-69	0.640209	0.91	0.765	1.81872e-64	3	ZFP36
IER2	3.08318e-54	0.571127	0.885	0.767	1.00906e-49	3	IER2
JUNB	3.94147e-50	0.535011	0.921	0.823	1.28997e-45	3	JUNB
TSPYL2.1	9.55989e-41	0.582914	0.512	0.274	3.12876e-36	3	TSPYL2
NR4A2.1	3.39722e-32	0.525182	0.516	0.309	1.11184e-27	3	NR4A2
NFKBIA	4.01575e-31	0.464307	0.845	0.758	1.31428e-26	3	NFKBIA
FOS.1	1.79938e-28	0.470931	0.665	0.47	5.88901e-24	3	FOS
RBM39.1	1.03459e-27	0.315644	0.958	0.929	3.386e-23	3	RBM39
GZMK.2	1.47236e-24	-0.597141	0.036	0.162	4.81872e-20	3	GZMK
CCL3.2	2.29325e-24	0.629175	0.53	0.344	7.50534e-20	3	CCL3
PPP1R15A	4.98846e-22	0.370542	0.594	0.413	1.63262e-17	3	PPP1R15A
CSRNP1	1.06251e-21	0.408604	0.399	0.249	3.47738e-17	3	CSRNP1
BTG2	7.20165e-21	0.352856	0.652	0.492	2.35696e-16	3	BTG2
SERTAD1.1	5.44857e-20	0.359933	0.35	0.202	1.78321e-15	3	SERTAD1
C20orf24.2	4.80755e-19	0.381176	0.671	0.511	1.57341e-14	3	C20orf24
FUS	7.34014e-19	0.274003	0.854	0.82	2.40228e-14	3	FUS
TNFAIP3	7.68206e-19	0.391252	0.469	0.332	2.51419e-14	3	TNFAIP3
TMEM2.1	1.03676e-18	0.329332	0.49	0.331	3.39309e-14	3	TMEM2
IER5	9.15244e-18	0.312198	0.237	0.117	2.99541e-13	3	IER5
MT2A.1	9.72122e-18	0.594372	0.675	0.591	3.18156e-13	3	MT2A
RGS1	4.3938e-17	0.37261	0.265	0.144	1.438e-12	3	RGS1
ATG2A	8.57536e-17	0.369925	0.538	0.417	2.80655e-12	3	ATG2A
BTG1	1.10957e-16	0.356199	0.776	0.686	3.63141e-12	3	BTG1
YPEL5	7.70255e-16	0.310328	0.553	0.41	2.52089e-11	3	YPEL5
PMAIP1.1	8.21977e-16	0.311736	0.579	0.413	2.69017e-11	3	PMAIP1
EPC1	1.64721e-15	0.274956	0.749	0.638	5.39098e-11	3	EPC1
IFRD1.1	2.4796e-15	0.306014	0.508	0.371	8.11523e-11	3	IFRD1
ZNF331	2.62875e-15	0.33553	0.341	0.207	8.60337e-11	3	ZNF331
JUN	6.34428e-15	0.295821	0.775	0.65	2.07635e-10	3	JUN
DNAJA1	8.6334e-15	0.269877	0.526	0.387	2.82554e-10	3	DNAJA1
IRF2BP2	9.54732e-15	0.297079	0.365	0.242	3.12465e-10	3	IRF2BP2
CCL4.2	2.78776e-14	0.28615	0.703	0.571	9.12379e-10	3	CCL4
CCNL1	1.11534e-13	0.254377	0.755	0.67	3.65027e-09	3	CCNL1
SRSF2.1	1.71311e-13	0.267307	0.723	0.651	5.60666e-09	3	SRSF2
VIM	2.69222e-12	-0.326228	0.333	0.484	8.81109e-08	3	VIM
BHLHE40	8.84905e-12	0.272592	0.43	0.33	2.89612e-07	3	BHLHE40
DUSP1	2.28452e-11	0.271675	0.378	0.255	7.47679e-07	3	DUSP1
CORO1A.1	9.54753e-11	-0.250933	0.773	0.853	3.12472e-06	3	CORO1A
RBM38	1.03334e-10	0.258979	0.407	0.298	3.38192e-06	3	RBM38
GZMA.2	1.43693e-10	-0.269722	0.776	0.835	4.7028e-06	3	GZMA
PDE4D.1	2.65659e-10	0.255099	0.303	0.204	8.69447e-06	3	PDE4D
PRF1.2	2.73779e-10	-0.410543	0.561	0.654	8.96025e-06	3	PRF1
JMJD6	4.39037e-10	0.257968	0.288	0.207	1.43688e-05	3	JMJD6
CD69	4.40565e-10	0.268367	0.575	0.477	1.44188e-05	3	CD69
ZC3H12A	1.06886e-09	0.251999	0.268	0.175	3.49816e-05	3	ZC3H12A
LTB.1	2.34564e-08	-0.392421	0.082	0.174	0.000767682	3	LTB
IL32.1	6.69429e-08	-0.303897	0.51	0.562	0.00219091	3	IL32
S100A11.1	1.55234e-07	-0.288378	0.178	0.298	0.00508049	3	S100A11
ARPC1B.1	3.77569e-07	-0.257347	0.51	0.631	0.0123571	3	ARPC1B
UCP2.2	5.29583e-07	-0.278763	0.484	0.599	0.0173322	3	UCP2
KLRC1.2	7.1146e-07	-0.313519	0.353	0.48	0.0232847	3	KLRC1
ACTB.2	7.6833e-07	-0.272102	0.997	0.991	0.0251459	3	ACTB
WDR74.2	1.24617e-30	-0.837717	0.23	0.406	4.07847e-26	4	WDR74
CD52.2	1.64061e-19	0.262218	0.645	0.588	5.36939e-15	4	CD52
SNORD3A.1	1.57464e-18	-0.35477	0.08	0.203	5.15348e-14	4	SNORD3A
TMEM107.2	1.37262e-17	-0.38563	0.097	0.212	4.49231e-13	4	TMEM107
XCL1.2	1.55753e-17	-0.50197	0.202	0.33	5.0975e-13	4	XCL1
FCER1G.1	9.7331e-17	-0.35333	0.64	0.801	3.18545e-12	4	FCER1G
CD160.1	1.59324e-16	-0.351975	0.426	0.588	5.21435e-12	4	CD160
SPON2.2	2.36903e-16	-0.287004	0.695	0.742	7.75337e-12	4	SPON2
RP11-386I14.4	8.39657e-16	-0.50996	0.161	0.265	2.74803e-11	4	RP11-386I14.4
GZMK.3	4.41249e-14	-0.455138	0.069	0.162	1.44412e-09	4	GZMK
XCL2.2	1.43555e-13	-0.415796	0.292	0.449	4.69825e-09	4	XCL2
RNU12	4.62309e-12	-0.260816	0.058	0.14	1.51305e-07	4	RNU12
CCL3.3	1.26897e-11	-0.479409	0.334	0.381	4.15307e-07	4	CCL3
CMC1.2	3.53905e-11	-0.369747	0.561	0.728	1.15826e-06	4	CMC1
CCL4.3	8.62927e-08	-0.291692	0.533	0.605	0.00282419	4	CCL4
B2M.2	1.05686e-144	0.269031	1	1	3.45888e-140	5	B2M
FGFBP2.2	1.4911e-128	0.459536	0.98	0.781	4.88006e-124	5	FGFBP2
GZMB.2	1.4819e-122	0.509118	0.977	0.816	4.84995e-118	5	GZMB
ACTB.3	2.1222e-116	0.525941	0.998	0.99	6.94555e-112	5	ACTB
FCGR3A.2	2.56784e-116	0.595791	0.834	0.528	8.40404e-112	5	FCGR3A
S100A4.2	7.06642e-116	0.473583	0.981	0.902	2.3127e-111	5	S100A4
CST7.2	3.49635e-109	0.385985	0.992	0.93	1.14429e-104	5	CST7
PRF1.4	6.33707e-109	0.735433	0.833	0.58	2.074e-104	5	PRF1
GZMA.3	2.88364e-101	0.501195	0.95	0.788	9.43758e-97	5	GZMA
NKG7.2	6.07264e-95	0.274113	1	0.993	1.98745e-90	5	NKG7
SPON2.3	2.56224e-92	0.499433	0.907	0.677	8.3857e-88	5	SPON2
CYBA.2	1.86091e-90	0.370934	0.989	0.933	6.09038e-86	5	CYBA
ITGB2.2	5.19829e-88	0.400775	0.964	0.875	1.7013e-83	5	ITGB2
TPT1.2	2.87146e-81	-0.260458	1	1	9.39771e-77	5	TPT1
GZMH.2	3.91214e-79	0.488254	0.869	0.625	1.28037e-74	5	GZMH
TMSB4X.1	4.01081e-73	0.295557	1	0.999	1.31266e-68	5	TMSB4X
RPS23.1	3.37254e-71	-0.250021	1	1	1.10377e-66	5	RPS23
CFL1.1	5.83905e-71	0.308161	0.993	0.967	1.911e-66	5	CFL1
HLA-A.1	1.26083e-70	0.254791	1	0.998	4.12645e-66	5	HLA-A
PFN1.1	8.87849e-68	0.301455	0.998	0.988	2.90575e-63	5	PFN1
PRSS23.2	1.02958e-67	0.470481	0.535	0.259	3.3696e-63	5	PRSS23
ARPC2.2	6.59185e-66	0.301716	0.986	0.927	2.15738e-61	5	ARPC2
GZMK.4	1.37978e-61	-0.669546	0.026	0.18	4.51574e-57	5	GZMK
CALR.1	1.66993e-58	0.43545	0.8	0.613	5.46534e-54	5	CALR
CD99.2	9.77894e-57	0.307357	0.913	0.774	3.20045e-52	5	CD99
MYL6.2	3.1066e-54	0.299316	0.975	0.917	1.01673e-49	5	MYL6
SH3BGRL3.2	2.11765e-53	0.314931	0.978	0.941	6.93066e-49	5	SH3BGRL3
LGALS1.2	9.46608e-53	0.574678	0.636	0.411	3.09806e-48	5	LGALS1
S100A6.2	5.40286e-51	0.314346	0.894	0.77	1.76825e-46	5	S100A6
UCP2.3	2.19448e-50	0.418274	0.759	0.526	7.18209e-46	5	UCP2
MYL12A.1	6.82176e-50	0.325888	0.958	0.867	2.23262e-45	5	MYL12A
RPS2.1	2.70607e-49	-0.25234	0.993	0.995	8.85642e-45	5	RPS2
PDIA3.1	6.34049e-48	0.374521	0.765	0.569	2.07511e-43	5	PDIA3
FCER1G.2	2.73236e-46	0.358494	0.887	0.731	8.94246e-42	5	FCER1G
PPP1CA.2	5.34326e-45	0.339781	0.806	0.624	1.74874e-40	5	PPP1CA
CD247.2	5.73744e-45	0.29584	0.925	0.809	1.87775e-40	5	CD247
XCL1.3	1.62102e-44	-0.611607	0.167	0.346	5.30527e-40	5	XCL1
DBI.2	3.06162e-44	0.3236	0.831	0.652	1.00201e-39	5	DBI
CTSW	2.07482e-43	0.26394	0.982	0.944	6.79047e-39	5	CTSW
FOS.2	2.96323e-43	-0.699402	0.371	0.539	9.69807e-39	5	FOS
RAC2.1	2.67456e-42	0.337529	0.865	0.705	8.75329e-38	5	RAC2
CLIC1	6.90059e-42	0.339623	0.85	0.72	2.25842e-37	5	CLIC1
MYL12B.1	9.62195e-42	0.334444	0.823	0.678	3.14907e-37	5	MYL12B
S100A11.2	4.50085e-41	0.438881	0.433	0.232	1.47304e-36	5	S100A11
EMP3.1	6.7945e-41	0.349506	0.789	0.635	2.22371e-36	5	EMP3
CD44.2	3.06034e-40	-0.441326	0.3	0.463	1.00159e-35	5	CD44
GNLY.1	4.28201e-40	0.292772	0.995	0.979	1.40142e-35	5	GNLY
CAPZB.1	6.09852e-40	0.334549	0.751	0.576	1.99592e-35	5	CAPZB
MYOM2.2	1.00711e-39	0.424576	0.536	0.331	3.29607e-35	5	MYOM2
CAP1.1	2.0098e-39	0.344892	0.706	0.515	6.57767e-35	5	CAP1
ACTG1.2	1.27117e-38	0.297999	0.973	0.933	4.16027e-34	5	ACTG1
ITGB7.2	3.87427e-38	0.351577	0.447	0.245	1.26797e-33	5	ITGB7
CORO1A.2	1.47974e-36	0.321662	0.915	0.818	4.84291e-32	5	CORO1A
PABPC1.2	2.57095e-36	-0.264988	0.888	0.925	8.41421e-32	5	PABPC1
ANXA1.1	4.10753e-36	0.333915	0.702	0.494	1.34431e-31	5	ANXA1
CTSD.2	4.28909e-36	0.30492	0.771	0.635	1.40373e-31	5	CTSD
GPR56.2	2.71549e-35	0.32855	0.498	0.293	8.88724e-31	5	GPR56
ANXA6.2	4.78537e-35	0.351299	0.662	0.472	1.56616e-30	5	ANXA6
GLTSCR2.1	5.53162e-35	-0.302702	0.806	0.869	1.81039e-30	5	GLTSCR2
NFKBIA.1	8.02966e-33	-0.444691	0.686	0.798	2.62795e-28	5	NFKBIA
CLIC3.2	1.0822e-32	0.315159	0.847	0.697	3.54181e-28	5	CLIC3
PTPRCAP.2	3.43832e-32	0.27612	0.915	0.835	1.12529e-27	5	PTPRCAP
FCRL6.2	2.72765e-30	0.328481	0.404	0.23	8.92706e-26	5	FCRL6
ALOX5AP.2	3.38284e-30	0.33655	0.587	0.409	1.10714e-25	5	ALOX5AP
LSP1.1	8.59307e-30	0.257895	0.864	0.74	2.81234e-25	5	LSP1
PPIB.1	1.39921e-29	0.28212	0.817	0.679	4.57934e-25	5	PPIB
BTG1.1	3.02795e-29	-0.423739	0.596	0.732	9.90988e-25	5	BTG1
PSAP.1	3.46799e-29	0.296906	0.6	0.423	1.135e-24	5	PSAP
PPP1R18.2	8.91421e-29	0.318541	0.578	0.39	2.91744e-24	5	PPP1R18
WDR1.1	5.5598e-28	0.320109	0.512	0.354	1.81961e-23	5	WDR1
CX3CR1.2	7.38667e-28	0.286601	0.234	0.101	2.41751e-23	5	CX3CR1
AGTRAP.1	3.54709e-27	0.27965	0.448	0.274	1.16089e-22	5	AGTRAP
ENO1	5.94646e-27	0.299002	0.686	0.509	1.94616e-22	5	ENO1
SPN.2	1.35064e-26	0.319112	0.468	0.295	4.42036e-22	5	SPN
IER2.1	5.88102e-26	-0.386052	0.75	0.796	1.92474e-21	5	IER2
NDUFB2.1	7.2868e-26	0.259983	0.769	0.62	2.38482e-21	5	NDUFB2
PSMB10	7.58563e-26	0.303627	0.605	0.436	2.48262e-21	5	PSMB10
PLEKHF1.1	1.07621e-25	0.294814	0.333	0.183	3.52223e-21	5	PLEKHF1
NR4A2.2	1.35938e-25	-0.436619	0.222	0.377	4.44897e-21	5	NR4A2
TTC38.2	1.47719e-25	0.302442	0.55	0.382	4.83455e-21	5	TTC38
ATP6V0E1.1	1.72305e-25	0.27993	0.61	0.429	5.63918e-21	5	ATP6V0E1
ARPC1B.2	2.6514e-25	0.309809	0.733	0.575	8.67749e-21	5	ARPC1B
CMC1.3	5.04877e-25	-0.284224	0.689	0.695	1.65236e-20	5	CMC1
PPP1R15A.1	6.58729e-25	-0.440969	0.339	0.472	2.15589e-20	5	PPP1R15A
ARPC4.2	1.18357e-24	0.260293	0.737	0.587	3.87358e-20	5	ARPC4
JUN.1	1.46759e-24	-0.450289	0.596	0.692	4.80312e-20	5	JUN
RAP1B.1	2.13618e-24	0.265511	0.818	0.704	6.99131e-20	5	RAP1B
PLAC8	6.37111e-24	0.258363	0.883	0.78	2.08514e-19	5	PLAC8
ANXA2.2	7.52388e-24	0.293907	0.423	0.267	2.46242e-19	5	ANXA2
CDK2AP2	9.75207e-24	0.302915	0.376	0.226	3.19166e-19	5	CDK2AP2
DHRS7.2	1.3028e-23	0.276951	0.566	0.402	4.26381e-19	5	DHRS7
IFRD1.2	4.27195e-23	-0.390141	0.303	0.42	1.39812e-18	5	IFRD1
CD53.1	5.102e-23	0.254477	0.727	0.574	1.66978e-18	5	CD53
GSTP1.1	8.22574e-23	0.253179	0.822	0.685	2.69212e-18	5	GSTP1
PRSS57	1.16484e-22	0.270657	0.129	0.043	3.8123e-18	5	PRSS57
PGAM1.2	1.71685e-22	0.274893	0.5	0.349	5.61892e-18	5	PGAM1
GLIPR2.2	3.3632e-22	0.259148	0.528	0.391	1.10071e-17	5	GLIPR2
TNFAIP3.1	5.56302e-22	-0.381815	0.255	0.383	1.82067e-17	5	TNFAIP3
PIK3R1.1	6.39264e-22	-0.324174	0.331	0.452	2.09218e-17	5	PIK3R1
PMAIP1.2	1.60852e-21	-0.643136	0.367	0.461	5.26438e-17	5	PMAIP1
XCL2.3	2.10677e-21	-0.321033	0.331	0.444	6.89503e-17	5	XCL2
MANF	3.59841e-21	0.264038	0.31	0.177	1.17769e-16	5	MANF
TMBIM6	6.39279e-21	0.275868	0.556	0.422	2.09223e-16	5	TMBIM6
ARPC5.1	1.01003e-20	0.280492	0.552	0.396	3.30563e-16	5	ARPC5
YWHAB	1.1085e-20	0.252184	0.706	0.559	3.6279e-16	5	YWHAB
TMED9.1	2.25888e-20	0.253741	0.512	0.376	7.39287e-16	5	TMED9
CD69.1	2.42574e-20	-0.333479	0.404	0.519	7.93895e-16	5	CD69
TRAPPC1.1	2.89722e-20	0.26136	0.638	0.483	9.48201e-16	5	TRAPPC1
CXCR4.2	4.6154e-20	-0.348492	0.449	0.578	1.51053e-15	5	CXCR4
NFKBIZ	4.69424e-20	-0.369574	0.11	0.222	1.53633e-15	5	NFKBIZ
SNHG8.2	4.69943e-20	-0.269882	0.412	0.504	1.53803e-15	5	SNHG8
TCF7.2	7.33033e-20	-0.257714	0.251	0.356	2.39907e-15	5	TCF7
CD63	8.05611e-20	0.264065	0.778	0.665	2.6366e-15	5	CD63
OSTF1.1	8.10962e-20	0.25967	0.623	0.477	2.65412e-15	5	OSTF1
SCP2.2	2.5176e-19	0.251274	0.499	0.367	8.23959e-15	5	SCP2
APOBEC3G.1	2.93097e-18	0.254683	0.52	0.37	9.59247e-14	5	APOBEC3G
ARL6IP5	4.53054e-18	0.272889	0.46	0.336	1.48276e-13	5	ARL6IP5
CTSC.1	4.69368e-18	0.259082	0.481	0.337	1.53615e-13	5	CTSC
CTD-2035E11.3.1	1.75161e-17	-0.285802	0.121	0.218	5.73267e-13	5	CTD-2035E11.3
FOSB.1	2.70434e-17	-0.286461	0.098	0.189	8.85078e-13	5	FOSB
ZFP36.2	2.16171e-16	-0.328299	0.761	0.794	7.07484e-12	5	ZFP36
LAIR2.2	3.36157e-16	0.316279	0.445	0.337	1.10018e-11	5	LAIR2
GIMAP7.1	2.40775e-15	0.255999	0.404	0.279	7.88007e-11	5	GIMAP7
CSRNP1.1	7.30114e-15	-0.292233	0.189	0.297	2.38952e-10	5	CSRNP1
DUSP1.1	2.78992e-14	-0.268137	0.193	0.299	9.13085e-10	5	DUSP1
BTG2.1	5.93085e-14	-0.270576	0.43	0.543	1.94105e-09	5	BTG2
JUNB.1	1.7212e-12	-0.271535	0.816	0.844	5.63314e-08	5	JUNB
LTB.3	6.13127e-12	-0.357136	0.124	0.172	2.00664e-07	5	LTB
ZNF331.1	1.77035e-11	-0.265401	0.167	0.246	5.794e-07	5	ZNF331
TSPYL2.2	7.7267e-11	-0.302879	0.235	0.333	2.5288e-06	5	TSPYL2
WDR74.3	3.18305e-10	-0.490204	0.331	0.382	1.04175e-05	5	WDR74
IFIT2.1	1.96442e-08	-0.466171	0.101	0.135	0.000642914	5	IFIT2
WDR74.4	1.90857e-168	1.57621	0.666	0.315	6.24636e-164	6	WDR74
RPS27.1	1.4669e-129	-0.322789	1	1	4.80086e-125	6	RPS27
RPS29.1	7.64459e-119	-0.306273	0.999	0.999	2.50192e-114	6	RPS29
TMEM107.3	4.07742e-104	0.954023	0.459	0.139	1.33446e-99	6	TMEM107
RPLP2.1	2.71428e-100	-0.311623	1	1	8.88328e-96	6	RPLP2
RPL34.1	3.26752e-94	-0.312197	1	0.999	1.06939e-89	6	RPL34
RPL23A.1	5.72519e-91	-0.291781	0.996	0.999	1.87374e-86	6	RPL23A
RPL39.1	6.3453e-91	-0.285632	0.998	0.999	2.07669e-86	6	RPL39
RPL32.1	5.01563e-90	-0.271996	0.999	0.999	1.64152e-85	6	RPL32
RPS14.1	9.14836e-90	-0.320553	0.998	0.999	2.99407e-85	6	RPS14
SNORD3A.2	6.83067e-88	0.809165	0.423	0.132	2.23554e-83	6	SNORD3A
RPS18.1	7.52424e-88	-0.279308	0.999	0.999	2.46253e-83	6	RPS18
RPS25.1	1.64192e-87	-0.310358	0.994	0.998	5.37367e-83	6	RPS25
RPL21.1	9.83791e-87	-0.274511	1	1	3.21975e-82	6	RPL21
RPS3.1	1.24092e-85	-0.277821	1	0.999	4.06127e-81	6	RPS3
RPS27A.1	8.59093e-84	-0.26205	0.999	0.999	2.81164e-79	6	RPS27A
RPS12.1	4.26994e-83	-0.300193	0.999	0.999	1.39747e-78	6	RPS12
RPS28.1	4.7268e-80	-0.279115	0.998	0.999	1.54699e-75	6	RPS28
RPL13.1	9.73447e-80	-0.265534	1	1	3.1859e-75	6	RPL13
SNORD3D	3.16774e-73	0.672961	0.29	0.064	1.03674e-68	6	SNORD3D
RPL19.1	4.62291e-72	-0.25834	1	0.999	1.51299e-67	6	RPL19
SPON2.4	1.89513e-71	0.495636	0.924	0.697	6.20238e-67	6	SPON2
RPS21.1	4.93389e-71	-0.295137	0.998	0.998	1.61476e-66	6	RPS21
RPL30.1	2.8994e-70	-0.252067	0.999	0.999	9.48917e-66	6	RPL30
RPL27A	7.36095e-70	-0.253071	0.998	0.999	2.40909e-65	6	RPL27A
RPL13A.1	2.6839e-69	-0.265323	1	1	8.78386e-65	6	RPL13A
RPS19.1	1.44967e-68	-0.267766	0.999	1	4.74449e-64	6	RPS19
RPL18A.1	1.01469e-66	-0.271831	0.996	1	3.32089e-62	6	RPL18A
CLIC3.3	4.8987e-66	0.523223	0.899	0.702	1.60325e-61	6	CLIC3
RPL9.1	1.07661e-65	-0.263815	0.999	0.999	3.52352e-61	6	RPL9
RPS23.2	3.35539e-64	-0.264109	1	1	1.09815e-59	6	RPS23
LINC00910	3.00777e-63	0.679839	0.245	0.057	9.84381e-59	6	LINC00910
TPT1.3	2.76796e-62	-0.257461	1	1	9.05898e-58	6	TPT1
C12orf57	1.74844e-60	0.651013	0.67	0.505	5.72228e-56	6	C12orf57
FGFBP2.3	1.67008e-59	0.321917	0.959	0.804	5.46585e-55	6	FGFBP2
GZMB.3	6.74073e-58	0.38663	0.972	0.833	2.20611e-53	6	GZMB
RNU12.1	1.70676e-57	0.665592	0.299	0.091	5.5859e-53	6	RNU12
RPS10.1	2.32122e-56	-0.277977	0.995	0.996	7.5969e-52	6	RPS10
RPL38.1	8.38798e-56	-0.265857	0.994	0.997	2.74522e-51	6	RPL38
RPS2.2	2.14227e-54	-0.31063	0.994	0.994	7.01122e-50	6	RPS2
FCGR3A.3	1.17513e-53	0.452849	0.83	0.559	3.84596e-49	6	FCGR3A
RPS20	4.40418e-53	-0.253981	0.998	0.998	1.4414e-48	6	RPS20
SNORD3B-2	1.58392e-50	0.58719	0.229	0.053	5.18384e-46	6	SNORD3B-2
PRF1.5	1.4282e-48	0.509005	0.859	0.6	4.6742e-44	6	PRF1
CD247.3	6.48152e-48	0.365647	0.949	0.815	2.12127e-43	6	CD247
RPL8.1	6.8375e-47	-0.274738	0.994	0.994	2.23778e-42	6	RPL8
SNORD3B-1	3.2044e-45	0.57306	0.245	0.071	1.04874e-40	6	SNORD3B-1
ACTB.4	4.90851e-43	0.344111	0.999	0.991	1.60646e-38	6	ACTB
HIST1H1E	1.50468e-41	0.523196	0.337	0.149	4.92452e-37	6	HIST1H1E
GZMK.5	1.76837e-41	-0.595921	0.028	0.165	5.78753e-37	6	GZMK
RPL36A.1	2.66083e-39	-0.274006	0.951	0.959	8.70835e-35	6	RPL36A
CD160.2	8.63598e-38	0.437295	0.745	0.519	2.82638e-33	6	CD160
RP11-386I14.4.1	2.11665e-35	0.770033	0.363	0.222	6.92738e-31	6	RP11-386I14.4
MYL12A.2	2.46499e-34	0.309533	0.963	0.875	8.06741e-30	6	MYL12A
RPL17.1	8.81919e-34	-0.257471	0.971	0.972	2.88635e-29	6	RPL17
RAC2.2	1.2155e-32	0.34276	0.9	0.714	3.97809e-28	6	RAC2
RNU11	1.22654e-31	0.345156	0.167	0.04	4.01421e-27	6	RNU11
EEF1B2.1	1.32789e-31	-0.254947	0.949	0.968	4.34591e-27	6	EEF1B2
FGR.1	1.50761e-31	0.44052	0.585	0.361	4.9341e-27	6	FGR
CD44.3	2.36005e-31	-0.442624	0.306	0.446	7.72396e-27	6	CD44
FCER1G.3	1.03169e-30	0.382083	0.899	0.744	3.37652e-26	6	FCER1G
MYOM2.3	5.03411e-30	0.459969	0.501	0.358	1.64756e-25	6	MYOM2
HIST2H2BE	8.63346e-30	0.312226	0.161	0.043	2.82556e-25	6	HIST2H2BE
PTCH2	9.00332e-30	0.407798	0.165	0.049	2.94661e-25	6	PTCH2
NEAT1	1.24432e-29	0.319274	0.882	0.781	4.07242e-25	6	NEAT1
FCRL6.3	1.83219e-28	0.381247	0.441	0.24	5.99639e-24	6	FCRL6
GZMA.4	1.84507e-28	0.306854	0.937	0.806	6.03854e-24	6	GZMA
S1PR5.2	6.07205e-28	0.345091	0.587	0.379	1.98726e-23	6	S1PR5
PTPRCAP.3	8.38459e-28	0.307164	0.927	0.84	2.74411e-23	6	PTPRCAP
TTC38.3	1.01317e-27	0.373206	0.605	0.388	3.31591e-23	6	TTC38
PLAC8.1	1.33804e-27	0.342133	0.901	0.786	4.37913e-23	6	PLAC8
RAP1B.2	2.27464e-27	0.337412	0.862	0.707	7.44443e-23	6	RAP1B
ITGB2.3	5.62399e-27	0.256686	0.956	0.885	1.84062e-22	6	ITGB2
CD38	1.19082e-26	0.344147	0.316	0.131	3.89733e-22	6	CD38
NFKBIA.2	1.32933e-26	-0.445593	0.629	0.798	4.35064e-22	6	NFKBIA
HNRNPA2B1	3.91224e-26	0.30907	0.898	0.773	1.2804e-21	6	HNRNPA2B1
GPR56.3	4.35162e-26	0.370779	0.512	0.31	1.4242e-21	6	GPR56
ARPC5.2	6.33372e-26	0.355331	0.633	0.396	2.0729e-21	6	ARPC5
GZMH.3	2.58035e-25	0.329292	0.826	0.657	8.44498e-21	6	GZMH
PTPN6.1	1.64934e-24	0.363073	0.41	0.21	5.39796e-20	6	PTPN6
PPP1CA.3	4.00495e-24	0.282307	0.828	0.638	1.31074e-19	6	PPP1CA
ZEB2.2	9.75878e-24	0.284054	0.487	0.313	3.19385e-19	6	ZEB2
EVL.1	1.78898e-23	0.267084	0.877	0.759	5.85496e-19	6	EVL
LSP1.2	4.5296e-23	0.268424	0.889	0.747	1.48245e-18	6	LSP1
IFRD1.3	7.11223e-23	-0.503372	0.261	0.416	2.32769e-18	6	IFRD1
PTPRC.1	1.2529e-22	0.303419	0.782	0.62	4.10049e-18	6	PTPRC
GNG2.1	2.88166e-22	0.273694	0.638	0.452	9.4311e-18	6	GNG2
HIST1H2BK	3.14598e-22	0.322409	0.259	0.106	1.02962e-17	6	HIST1H2BK
DBI.3	4.51076e-22	0.270498	0.833	0.669	1.47628e-17	6	DBI
CORO1A.3	8.19104e-22	0.292533	0.921	0.827	2.68076e-17	6	CORO1A
CEP78.2	1.32957e-21	0.301451	0.513	0.328	4.35142e-17	6	CEP78
AKR1C3.2	2.43511e-21	0.277395	0.389	0.212	7.96963e-17	6	AKR1C3
HIST1H1C	4.61319e-21	0.37044	0.301	0.169	1.50981e-16	6	HIST1H1C
HIST1H1D	5.24311e-21	0.32161	0.22	0.097	1.71596e-16	6	HIST1H1D
PRSS23.3	6.71254e-21	0.325879	0.477	0.297	2.19688e-16	6	PRSS23
CD52.3	2.34884e-20	-0.312504	0.505	0.617	7.6873e-16	6	CD52
ANKRD20A4.2	3.39034e-20	0.287254	0.213	0.092	1.10959e-15	6	ANKRD20A4
UCP2.4	3.80995e-20	0.354972	0.739	0.552	1.24692e-15	6	UCP2
APMAP.2	7.4928e-20	0.258165	0.756	0.587	2.45224e-15	6	APMAP
PSMB9.1	2.51837e-19	0.311699	0.706	0.522	8.24212e-15	6	PSMB9
CX3CR1.3	3.01038e-19	0.285059	0.252	0.11	9.85238e-15	6	CX3CR1
RARRES3.1	3.58589e-19	0.271406	0.791	0.628	1.17359e-14	6	RARRES3
ALOX5AP.3	3.64072e-19	0.280934	0.606	0.423	1.19153e-14	6	ALOX5AP
HNRNPK	3.70765e-19	0.26897	0.774	0.611	1.21344e-14	6	HNRNPK
PLEK.1	3.72799e-19	0.350165	0.484	0.3	1.2201e-14	6	PLEK
ARPC3.1	8.39056e-19	0.250299	0.912	0.811	2.74606e-14	6	ARPC3
ANXA6.3	2.08629e-18	0.328432	0.679	0.488	6.82801e-14	6	ANXA6
MYL12B.2	1.44492e-17	0.262365	0.839	0.689	4.72893e-13	6	MYL12B
LIMD2	1.51394e-17	0.269057	0.832	0.709	4.95482e-13	6	LIMD2
TCF7.3	3.35606e-17	-0.294227	0.237	0.348	1.09837e-12	6	TCF7
SNHG8.3	1.96912e-16	-0.276358	0.404	0.497	6.44453e-12	6	SNHG8
TNFRSF18.1	2.6434e-16	-0.269758	0.05	0.136	8.6513e-12	6	TNFRSF18
CD53.2	5.51762e-16	0.260183	0.75	0.584	1.80581e-11	6	CD53
ADD3	6.78668e-16	0.293285	0.467	0.291	2.22115e-11	6	ADD3
GLTSCR2.2	7.03952e-16	-0.256461	0.815	0.862	2.30389e-11	6	GLTSCR2
ACTR2.1	8.96224e-16	0.287672	0.434	0.275	2.93316e-11	6	ACTR2
XCL1.4	1.60625e-15	-0.402301	0.218	0.319	5.25694e-11	6	XCL1
SELPLG.1	1.80536e-15	0.283412	0.374	0.212	5.90859e-11	6	SELPLG
AOAH.1	5.01625e-15	0.268877	0.417	0.257	1.64172e-10	6	AOAH
CD3E.2	8.24849e-15	-0.286186	0.062	0.142	2.69956e-10	6	CD3E
ARHGAP30	8.25385e-15	0.276598	0.537	0.376	2.70132e-10	6	ARHGAP30
RHOC.1	1.68573e-14	0.251704	0.712	0.591	5.51705e-10	6	RHOC
LBH.1	1.96893e-14	0.250205	0.439	0.278	6.44392e-10	6	LBH
DHRS7.3	8.41713e-14	0.269609	0.576	0.416	2.75476e-09	6	DHRS7
DDX17	1.34557e-13	0.268064	0.55	0.382	4.40379e-09	6	DDX17
ZAP70.1	1.46558e-13	0.250962	0.611	0.446	4.79655e-09	6	ZAP70
OSTF1.2	2.99543e-13	0.252718	0.656	0.485	9.80344e-09	6	OSTF1
PMAIP1.3	4.6113e-13	-0.633583	0.329	0.458	1.50919e-08	6	PMAIP1
POLR2G	7.38773e-13	0.262192	0.482	0.324	2.41786e-08	6	POLR2G
DYNLL1.1	1.64945e-12	0.283967	0.382	0.242	5.39833e-08	6	DYNLL1
LAIR2.3	3.18236e-12	0.302572	0.463	0.344	1.04152e-07	6	LAIR2
LTB.4	3.32418e-12	-0.356998	0.11	0.17	1.08794e-07	6	LTB
XIST	3.37391e-12	0.299646	0.551	0.402	1.10421e-07	6	XIST
NR4A2.3	4.96215e-12	-0.398516	0.265	0.354	1.62401e-07	6	NR4A2
ARPC1B.3	5.86521e-12	0.262951	0.754	0.586	1.91956e-07	6	ARPC1B
ATP5B.1	1.09555e-11	0.2533	0.539	0.39	3.58552e-07	6	ATP5B
FOS.3	1.15633e-11	-0.399522	0.398	0.518	3.78442e-07	6	FOS
SPN.3	5.06373e-11	0.250704	0.468	0.312	1.65726e-06	6	SPN
NFKBIZ.1	1.58853e-10	-0.310579	0.112	0.211	5.19895e-06	6	NFKBIZ
CSRNP1.2	1.51093e-06	-0.264642	0.199	0.285	0.0494498	6	CSRNP1
PMAIP1.4	3.37604e-161	2.05681	0.944	0.422	1.10491e-156	7	PMAIP1
IFIT3	2.9619e-159	2.28196	0.831	0.055	9.6937e-155	7	IFIT3
IFIT2.3	8.73688e-146	2.35875	0.875	0.103	2.85941e-141	7	IFIT2
CCL3.5	1.10453e-83	2.093	0.869	0.356	3.61491e-79	7	CCL3
CCL3L1	2.95043e-76	1.89873	0.581	0.053	9.65616e-72	7	CCL3L1
CCL3L3	3.11558e-68	1.75191	0.481	0.037	1.01967e-63	7	CCL3L3
TNF	1.13156e-61	1.68343	0.425	0.029	3.70339e-57	7	TNF
NFKBIZ.2	1.32415e-60	1.27217	0.694	0.18	4.33367e-56	7	NFKBIZ
OASL	1.92489e-52	0.983706	0.444	0.034	6.29978e-48	7	OASL
ISG15.1	2.34898e-51	1.02291	0.569	0.276	7.68773e-47	7	ISG15
GCA	2.96362e-47	0.799693	0.325	0.019	9.69933e-43	7	GCA
CCL4.4	1.52583e-43	1.44256	0.831	0.583	4.99375e-39	7	CCL4
PPP1R15A.3	1.91058e-39	1.02077	0.775	0.429	6.25294e-35	7	PPP1R15A
RPS4Y1.3	3.21893e-36	0.833433	0.819	0.256	1.05349e-31	7	RPS4Y1
IFIT1	3.6834e-36	0.58698	0.238	0.008	1.2055e-31	7	IFIT1
CCL4L2	2.96242e-35	0.948715	0.262	0.013	9.69541e-31	7	CCL4L2
LTA	2.14146e-32	0.780017	0.238	0.015	7.00856e-28	7	LTA
TNFAIP3.2	1.8096e-30	0.912747	0.706	0.341	5.92247e-26	7	TNFAIP3
FOS.4	4.51672e-25	0.988075	0.794	0.49	1.47823e-20	7	FOS
CD69.2	5.43839e-23	0.785848	0.712	0.485	1.77988e-18	7	CD69
AC069363.1	1.11383e-22	0.697028	0.288	0.048	3.64535e-18	7	AC069363.1
ZC3HAV1	1.83809e-22	0.633717	0.45	0.25	6.0157e-18	7	ZC3HAV1
YBX1	7.30159e-22	0.688981	0.775	0.47	2.38967e-17	7	YBX1
CCL4L1	1.95729e-19	0.954823	0.194	0.025	6.40582e-15	7	CCL4L1
ETV3	2.99388e-19	0.584617	0.275	0.055	9.79838e-15	7	ETV3
HELB	1.10158e-18	0.482287	0.219	0.034	3.60524e-14	7	HELB
LAX1	1.59528e-18	0.607345	0.288	0.064	5.22103e-14	7	LAX1
XIST.1	1.65003e-18	-0.937817	0.05	0.437	5.40022e-14	7	XIST
RP1-40E16.12	5.02879e-18	0.412195	0.15	0.008	1.64582e-13	7	RP1-40E16.12
MYL12A.3	1.30463e-17	-0.650237	0.731	0.894	4.2698e-13	7	MYL12A
KLRB1	4.19473e-17	-0.521674	0.775	0.953	1.37285e-12	7	KLRB1
PTGER4	3.27529e-16	0.628473	0.312	0.093	1.07194e-11	7	PTGER4
TMSB4X.2	4.10347e-16	-0.50002	0.994	1	1.34298e-11	7	TMSB4X
TXNIP.1	6.10224e-16	-0.71143	0.756	0.911	1.99714e-11	7	TXNIP
FTH1.1	1.73783e-15	0.405176	1	0.992	5.68757e-11	7	FTH1
NANS	2.49526e-15	0.583432	0.338	0.119	8.1665e-11	7	NANS
EHD4	5.1132e-15	0.586597	0.369	0.138	1.67345e-10	7	EHD4
CCL5.1	2.15131e-14	0.627818	0.9	0.769	7.04079e-10	7	CCL5
PRF1.6	2.74891e-14	-1.10922	0.356	0.649	8.99663e-10	7	PRF1
C20orf24.3	3.93938e-14	0.550684	0.825	0.525	1.28928e-09	7	C20orf24
MT2A.2	9.21546e-13	0.784822	0.756	0.598	3.01604e-08	7	MT2A
DDX3Y	1.1574e-12	0.583951	0.319	0.087	3.78793e-08	7	DDX3Y
CDKN1A	1.47806e-12	0.349599	0.125	0.013	4.8374e-08	7	CDKN1A
APOL6.1	2.69035e-12	0.538549	0.556	0.308	8.80496e-08	7	APOL6
ARHGAP11B	2.90395e-12	0.32649	0.138	0.02	9.50404e-08	7	ARHGAP11B
NR4A2.4	1.33681e-11	0.626246	0.594	0.332	4.37513e-07	7	NR4A2
CD7	2.3021e-11	-0.389051	0.888	0.969	7.5343e-07	7	CD7
TTTY15	2.46626e-11	0.415661	0.162	0.029	8.07158e-07	7	TTTY15
CMC1.4	2.63595e-11	-0.914145	0.4	0.703	8.62694e-07	7	CMC1
ZBP1	2.81327e-11	0.512125	0.512	0.278	9.20727e-07	7	ZBP1
CORO1A.4	8.01765e-11	-0.613293	0.612	0.849	2.62402e-06	7	CORO1A
RBM39.2	1.81235e-10	0.380006	0.962	0.932	5.93147e-06	7	RBM39
GZMA.5	2.06596e-10	-0.603494	0.719	0.83	6.76146e-06	7	GZMA
ACTB.5	2.12583e-10	-0.550006	0.988	0.992	6.95743e-06	7	ACTB
RGS1.1	2.22708e-10	0.599352	0.369	0.156	7.2888e-06	7	RGS1
ZBTB20	2.33292e-10	0.415232	0.244	0.112	7.63518e-06	7	ZBTB20
FGR.2	5.28751e-10	-0.677219	0.1	0.405	1.7305e-05	7	FGR
BTG1.2	5.77497e-10	0.529465	0.85	0.695	1.89003e-05	7	BTG1
DNAJB6.1	6.0253e-10	0.439522	0.688	0.558	1.97196e-05	7	DNAJB6
TNIP1	9.19889e-10	0.436579	0.394	0.261	3.01061e-05	7	TNIP1
S100A11.3	1.12652e-09	-0.612477	0.038	0.288	3.68687e-05	7	S100A11
C1orf162	1.26323e-09	-0.616215	0.169	0.476	4.1343e-05	7	C1orf162
SAMD3	2.44161e-09	-0.619862	0.2	0.504	7.99089e-05	7	SAMD3
FCER1G.4	2.75331e-09	-0.625313	0.588	0.774	9.01104e-05	7	FCER1G
RAC2.3	3.1114e-09	-0.593593	0.456	0.752	0.00010183	7	RAC2
IFITM2	3.61586e-09	-0.488677	0.806	0.93	0.00011834	7	IFITM2
IFIH1	3.86618e-09	0.313227	0.106	0.019	0.000126532	7	IFIH1
ZEB2-AS1	4.13517e-09	0.251453	0.106	0.014	0.000135336	7	ZEB2-AS1
DNAJB4	5.34919e-09	0.253721	0.112	0.019	0.000175068	7	DNAJB4
MYL12B.3	6.34724e-09	-0.516861	0.438	0.722	0.000207733	7	MYL12B
HERC5	1.06211e-08	0.345863	0.15	0.039	0.000347607	7	HERC5
LINC-PINT	1.16771e-08	0.483585	0.388	0.201	0.000382169	7	LINC-PINT
LMNB1	2.86811e-08	0.422445	0.219	0.073	0.000938675	7	LMNB1
CLIC3.4	2.96401e-08	-0.55492	0.506	0.74	0.00097006	7	CLIC3
CLIC1.1	3.00807e-08	-0.545319	0.55	0.758	0.000984482	7	CLIC1
KLRG1.1	4.29709e-08	-0.522756	0.05	0.255	0.00140635	7	KLRG1
CD160.3	5.75997e-08	-0.582726	0.319	0.562	0.00188512	7	CD160
HMHA1	1.10316e-07	-0.469552	0.112	0.369	0.00361042	7	HMHA1
CLEC2B.1	1.16829e-07	0.360194	0.588	0.507	0.00382359	7	CLEC2B
EVL.2	1.74037e-07	-0.425466	0.581	0.783	0.00569587	7	EVL
LGALS1.3	1.75996e-07	0.439452	0.631	0.459	0.00576	7	LGALS1
ARPC5.3	1.81389e-07	-0.572549	0.169	0.442	0.00593651	7	ARPC5
NFKBIA.3	2.70339e-07	0.348202	0.925	0.766	0.00884765	7	NFKBIA
IGFBP7.2	2.72704e-07	0.440632	0.325	0.165	0.00892507	7	IGFBP7
GZMK.6	2.83725e-07	-0.630548	0.006	0.148	0.00928574	7	GZMK
TGIF1	2.95078e-07	0.331449	0.188	0.084	0.0096573	7	TGIF1
PTPRCAP.4	2.98599e-07	-0.449747	0.75	0.857	0.00977254	7	PTPRCAP
ANXA2R	3.11624e-07	0.259844	0.156	0.126	0.0101988	7	ANXA2R
NEDD9	3.54729e-07	0.359604	0.225	0.109	0.0116096	7	NEDD9
CTD-2037K23.2	3.884e-07	0.309479	0.219	0.088	0.0127116	7	CTD-2037K23.2
KLRF1.1	4.38815e-07	-0.438485	0.581	0.787	0.0143615	7	KLRF1
KLF9	4.4639e-07	0.377032	0.244	0.109	0.0146094	7	KLF9
CTD-2035E11.3.2	4.927e-07	0.461439	0.306	0.191	0.0161251	7	CTD-2035E11.3
DDIT4	5.50957e-07	-0.420277	0.406	0.635	0.0180317	7	DDIT4
CCNL1.1	5.58858e-07	0.354605	0.8	0.679	0.0182903	7	CCNL1
SBDS	6.76399e-07	0.435564	0.606	0.431	0.0221372	7	SBDS
EHD1	6.9917e-07	-0.424328	0.056	0.25	0.0228825	7	EHD1
PCMT1	7.2069e-07	-0.341028	0.012	0.16	0.0235868	7	PCMT1
TXK	8.904e-07	-0.389025	0.194	0.442	0.029141	7	TXK
NBEAL1	9.25166e-07	0.285892	0.912	0.841	0.0302788	7	NBEAL1
RAP1B.3	9.48276e-07	-0.485097	0.525	0.738	0.0310352	7	RAP1B
SBF2	9.86495e-07	0.442501	0.394	0.246	0.032286	7	SBF2
ANKRD28	9.95849e-07	0.392351	0.188	0.087	0.0325921	7	ANKRD28
BCL2L11	1.16506e-06	0.271625	0.138	0.035	0.0381301	7	BCL2L11
TRIM26	1.19773e-06	0.306328	0.169	0.064	0.0391992	7	TRIM26
GABARAPL1	1.20783e-06	0.433793	0.444	0.264	0.0395299	7	GABARAPL1
ARF6	1.43598e-06	0.352296	0.575	0.373	0.0469968	7	ARF6
