# Supplementary material for: Heterogeneity of human bone marrow and blood natural killer cells defined by single-cell transcriptome
Source: Nat Commun. 2019 Sep 2;10:3931. doi: 10.1038/s41467-019-11947-7 (PMC6718415; doi:10.1038/s41467-019-11947-7)
Supplement: Supplementary file 13 — Supplementary Data 9 [file 41467_2019_11947_MOESM13_ESM.xlsx]

## Sheet: Supplementary Data 9
Gene set
h	pathway	pval	padj	ES	NES	nMoreExtreme	size
18	HALLMARK_APICAL_JUNCTION	0.000125549	0.00179954	0.690198	2.04413	0	36
21	HALLMARK_PI3K_AKT_MTOR_SIGNALING	0.000121536	0.00179954	0.623141	1.93889	0	48
30	HALLMARK_OXIDATIVE_PHOSPHORYLATION	0.000108225	0.00179954	0.493688	1.77441	0	140
1	HALLMARK_TNFA_SIGNALING_VIA_NFKB	0.000692042	0.00689971	-0.761461	-3.15107	0	70
41	HALLMARK_ALLOGRAFT_REJECTION	0.000802292	0.00689971	0.493881	1.66636	6	82
22	HALLMARK_MTORC1_SIGNALING	0.00135227	0.00969123	0.472051	1.61818	11	92
37	HALLMARK_COAGULATION	0.00215285	0.0132247	0.660284	1.72869	15	20
2	HALLMARK_HYPOXIA	0.00318471	0.0140695	-0.440152	-1.75852	4	60
6	HALLMARK_IL6_JAK_STAT3_SIGNALING	0.00327198	0.0140695	-0.583345	-1.88979	7	23
10	HALLMARK_ADIPOGENESIS	0.00278035	0.0140695	0.482618	1.60773	23	75
33	HALLMARK_P53_PATHWAY	0.00512445	0.0200319	-0.382964	-1.60448	6	76
19	HALLMARK_COMPLEMENT	0.00914849	0.0327821	0.469205	1.53892	77	67
15	HALLMARK_PROTEIN_SECRETION	0.0148905	0.0474211	0.504274	1.54013	120	43
34	HALLMARK_UV_RESPONSE_UP	0.0154394	0.0474211	-0.391709	-1.52561	25	52
c2_kegg	pathway	pval	padj	ES	NES	nMoreExtreme	size
3	KEGG_OXIDATIVE_PHOSPHORYLATION	0.000114103	0.00154975	0.564055	1.91921	0	85
47	KEGG_NATURAL_KILLER_CELL_MEDIATED_CYTOTOXICITY	0.000120322	0.00154975	0.628368	2.00135	0	55
55	KEGG_REGULATION_OF_ACTIN_CYTOSKELETON	0.000118526	0.00154975	0.651813	2.11263	0	61
62	KEGG_ALZHEIMERS_DISEASE	0.000113392	0.00154975	0.553284	1.89389	0	88
63	KEGG_PARKINSONS_DISEASE	0.000114929	0.00154975	0.547792	1.85637	0	83
65	KEGG_HUNTINGTONS_DISEASE	0.00011162	0.00154975	0.502333	1.75853	0	106
68	KEGG_PATHOGENIC_ESCHERICHIA_COLI_INFECTION	0.000130702	0.00154975	0.753323	2.09366	0	26
11	KEGG_PROTEASOME	0.000251319	0.0024362	0.64503	1.93705	1	39
83	KEGG_VIRAL_MYOCARDITIS	0.000264166	0.0024362	0.692272	1.88728	1	24
25	KEGG_LYSOSOME	0.000378263	0.00284519	0.609163	1.81302	2	37
39	KEGG_TIGHT_JUNCTION	0.000387047	0.00284519	0.648217	1.8536	2	30
42	KEGG_TOLL_LIKE_RECEPTOR_SIGNALING_PATHWAY	0.000411353	0.00284519	-0.721184	-2.34935	0	24
41	KEGG_ANTIGEN_PROCESSING_AND_PRESENTATION	0.000513875	0.00304654	0.629246	1.81091	3	31
51	KEGG_FC_GAMMA_R_MEDIATED_PHAGOCYTOSIS	0.000509165	0.00304654	0.629031	1.84296	3	34
7	KEGG_RIBOSOME	0.00076864	0.0040681	-0.938708	-4.00281	0	83
37	KEGG_CELL_ADHESION_MOLECULES_CAMS	0.000784211	0.0040681	0.647152	1.79858	5	26
52	KEGG_LEUKOCYTE_TRANSENDOTHELIAL_MIGRATION	0.00113151	0.00552441	0.588123	1.75885	8	38
21	KEGG_OOCYTE_MEIOSIS	0.00192012	0.00847004	0.596186	1.72532	14	32
36	KEGG_FOCAL_ADHESION	0.00193892	0.00847004	0.535957	1.68367	15	50
49	KEGG_B_CELL_RECEPTOR_SIGNALING_PATHWAY	0.00274977	0.0114115	-0.517083	-1.81262	5	33
82	KEGG_GRAFT_VERSUS_HOST_DISEASE	0.00380693	0.0150465	0.675858	1.69027	27	16
38	KEGG_ADHERENS_JUNCTION	0.00594373	0.0224241	0.610773	1.6651	44	24
71	KEGG_COLORECTAL_CANCER	0.00822707	0.029689	-0.550141	-1.79215	19	24
17	KEGG_CYTOKINE_CYTOKINE_RECEPTOR_INTERACTION	0.0135747	0.0469457	-0.526251	-1.71433	32	24
48	KEGG_T_CELL_RECEPTOR_SIGNALING_PATHWAY	0.0150493	0.048042	-0.416889	-1.5684	28	44
66	KEGG_VIBRIO_CHOLERAE_INFECTION	0.0145291	0.048042	0.579925	1.581	109	24
c2_reactome	pathway	pval	padj	ES	NES	nMoreExtreme	size
9	REACTOME_DEVELOPMENTAL_BIOLOGY	0.000116632	0.00142816	0.562921	1.89504	0	77
10	REACTOME_CROSS_PRESENTATION_OF_SOLUBLE_EXOGENOUS_ANTIGENS_ENDOSOMES	0.00012721	0.00142816	0.666136	1.97679	0	36
11	REACTOME_TCA_CYCLE_AND_RESPIRATORY_ELECTRON_TRANSPORT	0.00011485	0.00142816	0.575175	1.96816	0	86
12	REACTOME_ANTIGEN_PROCESSING_CROSS_PRESENTATION	0.000120861	0.00142816	0.647971	2.06125	0	53
15	REACTOME_ER_PHAGOSOME_PATHWAY	0.000121684	0.00142816	0.65683	2.07176	0	50
53	REACTOME_RESPONSE_TO_ELEVATED_PLATELET_CYTOSOLIC_CA2_	0.000131822	0.00142816	0.777605	2.13663	0	24
55	REACTOME_METABOLISM_OF_AMINO_ACIDS_AND_DERIVATIVES	0.000120584	0.00142816	0.573326	1.83935	0	56
59	REACTOME_REGULATION_OF_ORNITHINE_DECARBOXYLASE_ODC	0.000125739	0.00142816	0.66481	2.00316	0	39
98	REACTOME_AXON_GUIDANCE	0.000121684	0.00142816	0.661413	2.08621	0	50
137	REACTOME_RESPIRATORY_ELECTRON_TRANSPORT	0.000120192	0.00142816	0.561486	1.8114	0	58
160	REACTOME_HEMOSTASIS	0.000109987	0.00142816	0.540242	1.92831	0	122
163	REACTOME_HIV_INFECTION	0.000110951	0.00142816	0.514726	1.82457	0	115
166	REACTOME_HOST_INTERACTIONS_OF_HIV_FACTORS	0.000115861	0.00142816	0.606523	2.05257	0	80
167	REACTOME_RESPIRATORY_ELECTRON_TRANSPORT_ATP_SYNTHESIS_BY_CHEMIOSMOTIC_COUPLING_AND_HEAT_PRODUCTION_BY_UNCOUPLING_PROTEINS_	0.000117247	0.00142816	0.567793	1.89459	0	72
180	REACTOME_IMMUNE_SYSTEM	0.000101678	0.00142816	0.390371	1.50086	0	333
183	REACTOME_ADAPTIVE_IMMUNE_SYSTEM	0.000104145	0.00142816	0.494256	1.85751	0	227
186	REACTOME_ANTIGEN_PRESENTATION_FOLDING_ASSEMBLY_AND_PEPTIDE_LOADING_OF_CLASS_I_MHC	0.000137741	0.00142816	0.801523	1.98106	0	15
187	REACTOME_CLASS_I_MHC_MEDIATED_ANTIGEN_PROCESSING_PRESENTATION	0.000111185	0.00142816	0.539599	1.90755	0	113
192	REACTOME_PLATELET_ACTIVATION_SIGNALING_AND_AGGREGATION	0.000119076	0.00142816	0.634957	2.07851	0	63
139	REACTOME_ASSEMBLY_OF_THE_PRE_REPLICATIVE_COMPLEX	0.000251477	0.00225187	0.609512	1.83654	1	39
176	REACTOME_SCF_BETA_TRCP_MEDIATED_DEGRADATION_OF_EMI1	0.000251477	0.00225187	0.62126	1.87194	1	39
194	REACTOME_SCFSKP2_MEDIATED_DEGRADATION_OF_P27_P21	0.000251477	0.00225187	0.616613	1.85794	1	39
5	REACTOME_SIGNALING_BY_WNT	0.000366345	0.00275228	0.595053	1.85893	2	47
22	REACTOME_ORC1_REMOVAL_FROM_CHROMATIN	0.000500438	0.00275228	0.603307	1.82603	3	40
40	REACTOME_P53_INDEPENDENT_G1_S_DNA_DAMAGE_CHECKPOINT	0.000502955	0.00275228	0.603827	1.81941	3	39
45	REACTOME_CDK_MEDIATED_PHOSPHORYLATION_AND_REMOVAL_OF_CDC6	0.000378406	0.00275228	0.614179	1.84152	2	38
60	REACTOME_REGULATION_OF_APOPTOSIS	0.00049975	0.00275228	0.595861	1.80941	3	41
79	REACTOME_P53_DEPENDENT_G1_DNA_DAMAGE_RESPONSE	0.00049975	0.00275228	0.588182	1.78609	3	41
91	REACTOME_M_G1_TRANSITION	0.00049505	0.00275228	0.577479	1.77311	3	43
116	REACTOME_CDT1_ASSOCIATION_WITH_THE_CDC6_ORC_ORIGIN_COMPLEX	0.000378406	0.00275228	0.614179	1.84152	2	38
117	REACTOME_SYNTHESIS_OF_DNA	0.00049334	0.00275228	0.586082	1.80918	3	44
118	REACTOME_AUTODEGRADATION_OF_THE_E3_UBIQUITIN_LIGASE_COP1	0.000500438	0.00275228	0.594134	1.79826	3	40
124	REACTOME_REGULATION_OF_MITOTIC_CELL_CYCLE	0.00049334	0.00275228	0.590205	1.82191	3	44
150	REACTOME_DESTABILIZATION_OF_MRNA_BY_AUF1_HNRNP_D0	0.00049505	0.00275228	0.583837	1.79264	3	43
171	REACTOME_APC_C_CDC20_MEDIATED_DEGRADATION_OF_MITOTIC_PROTEINS	0.00049505	0.00275228	0.584302	1.79407	3	43
195	REACTOME_VIF_MEDIATED_DEGRADATION_OF_APOBEC3G	0.000371287	0.00275228	0.61783	1.89701	2	43
3	REACTOME_FORMATION_OF_THE_TERNARY_COMPLEX_AND_SUBSEQUENTLY_THE_43S_COMPLEX	0.000542594	0.00288894	-0.870752	-3.28119	0	46
50	REACTOME_ACTIVATION_OF_THE_MRNA_UPON_BINDING_OF_THE_CAP_BINDING_COMPLEX_AND_EIFS_AND_SUBSEQUENT_BINDING_TO_43S	0.000578704	0.00300012	-0.857555	-3.33611	0	53
78	REACTOME_CYCLIN_E_ASSOCIATED_EVENTS_DURING_G1_S_TRANSITION_	0.000620732	0.00313549	0.581154	1.77481	4	42
18	REACTOME_IMMUNOREGULATORY_INTERACTIONS_BETWEEN_A_LYMPHOID_AND_A_NON_LYMPHOID_CELL	0.000649266	0.00319346	0.648142	1.82776	4	27
110	REACTOME_SEMAPHORIN_INTERACTIONS	0.000664628	0.00319346	0.700126	1.87317	4	21
65	REACTOME_PEPTIDE_CHAIN_ELONGATION	0.000745156	0.00335628	-0.947611	-4.0148	0	82
170	REACTOME_APC_C_CDH1_MEDIATED_DEGRADATION_OF_CDC20_AND_OTHER_APC_C_CDH1_TARGETED_PROTEINS_IN_LATE_MITOSIS_EARLY_G1	0.000744879	0.00335628	0.578891	1.7679	5	42
172	REACTOME_AUTODEGRADATION_OF_CDH1_BY_CDH1_APC_C	0.000749625	0.00335628	0.580444	1.7626	5	41
26	REACTOME_SRP_DEPENDENT_COTRANSLATIONAL_PROTEIN_TARGETING_TO_MEMBRANE	0.000886525	0.00356419	-0.825216	-3.64556	0	102
94	REACTOME_3_UTR_MEDIATED_TRANSLATIONAL_REGULATION	0.00087108	0.00356419	-0.910737	-4.00625	0	100
162	REACTOME_INFLUENZA_VIRAL_RNA_TRANSCRIPTION_AND_REPLICATION	0.000839631	0.00356419	-0.89962	-3.91019	0	94
188	REACTOME_NONSENSE_MEDIATED_DECAY_ENHANCED_BY_THE_EXON_JUNCTION_COMPLEX	0.000839631	0.00356419	-0.924238	-4.01719	0	94
193	REACTOME_S_PHASE	0.000851789	0.00356419	0.551945	1.74093	6	50
58	REACTOME_INTEGRIN_CELL_SURFACE_INTERACTIONS	0.000935954	0.00361535	0.698406	1.84819	6	20
161	REACTOME_INFLUENZA_LIFE_CYCLE	0.000929368	0.00361535	-0.838824	-3.73399	0	107
95	REACTOME_G1_S_TRANSITION	0.000976443	0.00362942	0.554954	1.74357	7	49
122	REACTOME_MITOTIC_G1_G1_S_PHASES	0.000964669	0.00362942	0.544615	1.74724	7	56
1	REACTOME_TRANSLATION	0.00116144	0.00423711	-0.789247	-3.62263	0	132
182	REACTOME_GLUCOSE_METABOLISM	0.00146218	0.00523727	0.671485	1.79655	10	21
119	REACTOME_METABOLISM_OF_MRNA	0.0015015	0.00528207	-0.653758	-3.09272	0	161
138	REACTOME_ASPARAGINE_N_LINKED_GLYCOSYLATION	0.00155824	0.00538549	0.612774	1.72803	11	27
177	REACTOME_THE_ROLE_OF_NEF_IN_HIV1_REPLICATION_AND_DISEASE_PATHOGENESIS	0.00163354	0.00554841	0.687359	1.75375	11	17
75	REACTOME_CELL_CYCLE_CHECKPOINTS	0.00169184	0.00564903	0.529227	1.68736	13	54
121	REACTOME_METABOLISM_OF_RNA	0.00182149	0.00588253	-0.627077	-2.9851	0	178
189	REACTOME_ANTIGEN_PROCESSING_UBIQUITINATION_PROTEASOME_DEGRADATION	0.00182108	0.00588253	0.478543	1.65223	15	93
131	REACTOME_POST_TRANSLATIONAL_PROTEIN_MODIFICATION	0.00235878	0.00749484	0.553763	1.69116	18	42
13	REACTOME_TRIF_MEDIATED_TLR3_SIGNALING	0.00256191	0.00801106	-0.566069	-1.87901	5	25
89	REACTOME_METABOLISM_OF_PROTEINS	0.00273224	0.00841018	-0.552578	-2.70783	0	234
151	REACTOME_RIG_I_MDA5_MEDIATED_INDUCTION_OF_IFN_ALPHA_BETA_PATHWAYS	0.00280243	0.00849351	-0.482051	-1.75687	5	36
37	REACTOME_CELL_SURFACE_INTERACTIONS_AT_THE_VASCULAR_WALL	0.00324971	0.00969988	0.6068	1.69641	24	26
149	REACTOME_NFKB_AND_MAP_KINASES_ACTIVATION_MEDIATED_BY_TLR4_SIGNALING_REPERTOIRE	0.00365705	0.0107528	-0.582216	-1.87911	8	22
159	REACTOME_APOPTOSIS	0.00408211	0.0118261	0.466414	1.57015	34	77
144	REACTOME_TRAF6_MEDIATED_INDUCTION_OF_NFKB_AND_MAP_KINASES_UPON_TLR7_8_OR_9_ACTIVATION	0.00433088	0.012365	-0.548473	-1.83575	9	26
155	REACTOME_DNA_REPLICATION	0.0050624	0.014247	0.470551	1.56446	42	70
125	REACTOME_MITOTIC_M_M_G1_PHASES	0.00544701	0.0151135	0.469788	1.55246	45	68
71	REACTOME_OPIOID_SIGNALLING	0.00584873	0.0160028	0.626184	1.67535	43	21
173	REACTOME_MYD88_MAL_CASCADE_INITIATED_ON_PLASMA_MEMBRANE	0.0065189	0.0175836	-0.51978	-1.75335	14	27
179	REACTOME_ACTIVATED_TLR4_SIGNALLING	0.00660502	0.0175836	-0.510696	-1.76713	14	29
143	REACTOME_REGULATION_OF_MRNA_STABILITY_BY_PROTEINS_THAT_BIND_AU_RICH_ELEMENTS	0.00759677	0.0199542	0.491109	1.57558	62	56
52	REACTOME_GENERIC_TRANSCRIPTION_PATHWAY	0.00796416	0.0206439	-0.445023	-1.64681	15	40
69	REACTOME_INTEGRATION_OF_ENERGY_METABOLISM	0.00866641	0.0221725	0.567074	1.61768	66	29
30	REACTOME_ACTIVATION_OF_NF_KAPPAB_IN_B_CELLS	0.011723	0.0296082	0.496675	1.5516	95	47
86	REACTOME_GPVI_MEDIATED_ACTIVATION_CASCADE	0.0125666	0.0309452	0.63689	1.60029	91	16
101	REACTOME_REGULATION_OF_INSULIN_SECRETION	0.0124652	0.0309452	0.591519	1.60095	93	22
70	REACTOME_CELL_CYCLE_MITOTIC	0.0142281	0.0346041	0.410822	1.44205	126	107
181	REACTOME_TOLL_RECEPTOR_CASCADES	0.0145852	0.0350401	-0.459981	-1.64363	31	33
157	REACTOME_METABOLISM_OF_CARBOHYDRATES	0.0175846	0.0417369	0.48429	1.51291	143	47
36	REACTOME_INSULIN_RECEPTOR_SIGNALLING_CASCADE	0.0184488	0.0432668	-0.558457	-1.67682	48	17
20	REACTOME_CELL_CYCLE	0.0194599	0.0451013	0.386873	1.39228	177	133
174	REACTOME_INNATE_IMMUNE_SYSTEM	0.0198494	0.045469	-0.340144	-1.42225	28	74
29	REACTOME_DOWNSTREAM_SIGNALING_EVENTS_OF_B_CELL_RECEPTOR_BCR	0.0218256	0.0494213	0.46241	1.48351	180	56
148	REACTOME_NEGATIVE_REGULATORS_OF_RIG_I_MDA5_SIGNALING	0.0269637	0.0603618	-0.51174	-1.5906	68	19
2	REACTOME_PYRUVATE_METABOLISM_AND_CITRIC_ACID_TCA_CYCLE	0.0303153	0.0671025	0.589585	1.52179	223	18
74	REACTOME_NEUROTRANSMITTER_RECEPTOR_BINDING_AND_DOWNSTREAM_TRANSMISSION_IN_THE_POSTSYNAPTIC_CELL	0.0328236	0.0718473	0.546386	1.50131	248	24
62	REACTOME_NEURONAL_SYSTEM	0.0377815	0.0817906	0.486026	1.44231	296	36
76	REACTOME_DIABETES_PATHWAYS	0.038982	0.0834723	0.47029	1.43624	313	42
51	REACTOME_GENERATION_OF_SECOND_MESSENGER_MOLECULES	0.041661	0.0882496	0.59377	1.49194	304	16
88	REACTOME_METABOLISM_OF_NUCLEOTIDES	0.0450392	0.0943906	0.526262	1.45996	344	25
c3	pathway	pval	padj	ES	NES	nMoreExtreme	size
11	ATF_01	0.000729927	0.04223	-0.475136	-2.03134	0	79
21	CREBP1CJUN_01	0.000610128	0.04223	-0.526544	-2.12273	0	59
112	CREB_Q2	0.000747943	0.04223	-0.420174	-1.79784	0	80
113	CREB_Q4	0.000732064	0.04223	-0.41466	-1.76537	0	78
114	CREBP1_Q2	0.000704225	0.04223	-0.43581	-1.8266	0	72
284	ATF3_Q6	0.000654879	0.04223	-0.556467	-2.2689	0	63
290	NERF_Q2	0.000232856	0.04223	0.512298	1.72366	1	76
330	ATF1_Q6	0.000651042	0.04223	-0.475587	-1.93048	0	62
379	ETS_Q4	0.000339328	0.04223	0.48593	1.68927	2	98
416	CREB_Q2_01	0.000654879	0.04223	-0.54598	-2.22614	0	63
417	CREB_Q4_01	0.000586854	0.04223	-0.47176	-1.8904	0	56
682	TGACGTCA_ATF3_Q6	0.000572082	0.04223	-0.538089	-2.14196	0	54
722	RGAGGAARY_PU1_Q6	0.000439464	0.04223	0.462345	1.65393	3	127
c5	pathway	pval	padj	ES	NES	nMoreExtreme	size
8	GO_REGULATION_OF_ESTABLISHMENT_OF_PLANAR_POLARITY	0.000121344	0.00271243	0.647287	2.04965	0	51
82	GO_POSITIVE_REGULATION_OF_ENDOCYTOSIS	0.000132398	0.00271243	0.729685	2.00995	0	24
111	GO_IMMUNE_SYSTEM_PROCESS	0.000100311	0.00271243	0.408812	1.59739	0	545
133	GO_SECRETION_BY_CELL	0.000113649	0.00271243	0.53525	1.84681	0	94
140	GO_POSITIVE_REGULATION_OF_RESPONSE_TO_STIMULUS	0.000100594	0.00271243	0.430911	1.67745	0	497
150	GO_ACTIN_FILAMENT_BASED_PROCESS	0.000111807	0.00271243	0.629224	2.20858	0	108
155	GO_POSITIVE_REGULATION_OF_CELL_COMMUNICATION	0.000101143	0.00271243	0.383557	1.48079	0	399
175	GO_CYTOSKELETON_ORGANIZATION	0.00010563	0.00271243	0.470194	1.7416	0	186
179	GO_NON_CANONICAL_WNT_SIGNALING_PATHWAY	0.000119531	0.00271243	0.625343	2.03035	0	60
231	GO_REGULATION_OF_CELLULAR_COMPONENT_SIZE	0.000114587	0.00271243	0.531472	1.81493	0	86
235	GO_SINGLE_ORGANISM_BIOSYNTHETIC_PROCESS	0.000102103	0.00271243	0.411692	1.57266	0	315
257	GO_SMALL_MOLECULE_METABOLIC_PROCESS	0.000101297	0.00271243	0.466478	1.79795	0	380
273	GO_FC_GAMMA_RECEPTOR_SIGNALING_PATHWAY	0.000127747	0.00271243	0.716443	2.11947	0	35
293	GO_ORGANOPHOSPHATE_METABOLIC_PROCESS	0.000103348	0.00271243	0.484973	1.83125	0	248
308	GO_ANTIGEN_PROCESSING_AND_PRESENTATION_OF_PEPTIDE_ANTIGEN	0.000114863	0.00271243	0.633974	2.16138	0	85
332	GO_REGULATION_OF_IMMUNE_RESPONSE	0.000102396	0.00271243	0.46999	1.78923	0	288
340	GO_VESICLE_MEDIATED_TRANSPORT	0.000101885	0.00271243	0.49505	1.89644	0	334
369	GO_POSITIVE_REGULATION_OF_CELLULAR_COMPONENT_ORGANIZATION	0.000102312	0.00271243	0.412927	1.57428	0	302
373	GO_CARBOHYDRATE_DERIVATIVE_METABOLIC_PROCESS	0.000103231	0.00271243	0.468538	1.77324	0	256
388	GO_REGULATION_OF_VESICLE_MEDIATED_TRANSPORT	0.000111807	0.00271243	0.552021	1.9376	0	108
402	GO_REGULATION_OF_ACTIN_FILAMENT_BASED_PROCESS	0.000115687	0.00271243	0.575883	1.94485	0	79
405	GO_NUCLEOBASE_CONTAINING_SMALL_MOLECULE_METABOLIC_PROCESS	0.00010563	0.00271243	0.512501	1.89831	0	186
422	GO_CELLULAR_RESPIRATION	0.000114877	0.00271243	0.548841	1.86897	0	84
430	GO_SECRETION	0.000111957	0.00271243	0.524943	1.84001	0	106
459	GO_SMALL_MOLECULE_BIOSYNTHETIC_PROCESS	0.000114877	0.00271243	0.524772	1.787	0	84
470	GO_REGULATION_OF_ANATOMICAL_STRUCTURE_SIZE	0.000113392	0.00271243	0.499161	1.72556	0	95
507	GO_REGULATION_OF_ACTIN_FILAMENT_LENGTH	0.000121212	0.00271243	0.661756	2.1007	0	52
549	GO_NEURAL_NUCLEUS_DEVELOPMENT	0.000132398	0.00271243	0.722992	1.99151	0	24
583	GO_ANTIGEN_PROCESSING_AND_PRESENTATION	0.000113392	0.00271243	0.617705	2.13536	0	95
604	GO_POSITIVE_REGULATION_OF_IMMUNE_SYSTEM_PROCESS	0.000102796	0.00271243	0.452366	1.71655	0	268
638	GO_REGULATION_OF_CELLULAR_LOCALIZATION	0.000102166	0.00271243	0.420797	1.60672	0	313
639	GO_SUBSTANTIA_NIGRA_DEVELOPMENT	0.000132398	0.00271243	0.722992	1.99151	0	24
645	GO_ANTIGEN_PROCESSING_AND_PRESENTATION_OF_PEPTIDE_ANTIGEN_VIA_MHC_CLASS_I	0.00011946	0.00271243	0.70215	2.27492	0	59
660	GO_NUCLEOSIDE_TRIPHOSPHATE_METABOLIC_PROCESS	0.000110595	0.00271243	0.537204	1.90982	0	121
673	GO_FC_RECEPTOR_SIGNALING_PATHWAY	0.000112701	0.00271243	0.543572	1.89041	0	99
689	GO_PHOSPHATE_CONTAINING_COMPOUND_METABOLIC_PROCESS	0.000100392	0.00271243	0.381927	1.48992	0	521
721	GO_REGULATION_OF_IMMUNE_SYSTEM_PROCESS	0.000101153	0.00271243	0.465838	1.79872	0	400
736	GO_EPHRIN_RECEPTOR_SIGNALING_PATHWAY	0.000131961	0.00271243	0.792334	2.20174	0	25
781	GO_OXIDATION_REDUCTION_PROCESS	0.000104559	0.00271243	0.503292	1.88431	0	218
830	GO_ANTIGEN_PROCESSING_AND_PRESENTATION_OF_EXOGENOUS_PEPTIDE_ANTIGEN_VIA_MHC_CLASS_I	0.000122684	0.00271243	0.694255	2.16635	0	47
841	GO_MOVEMENT_OF_CELL_OR_SUBCELLULAR_COMPONENT	0.00010395	0.00271243	0.445001	1.67375	0	234
848	GO_ACTIVATION_OF_IMMUNE_RESPONSE	0.000107193	0.00271243	0.506164	1.85177	0	161
919	GO_IMMUNE_RESPONSE	0.000103199	0.00271243	0.452204	1.71162	0	257
974	GO_GLYCOSYL_COMPOUND_METABOLIC_PROCESS	0.000108354	0.00271243	0.522104	1.89215	0	145
1012	GO_REGULATION_OF_ANATOMICAL_STRUCTURE_MORPHOGENESIS	0.000104537	0.00271243	0.447622	1.67656	0	219
1075	GO_NUCLEOSIDE_MONOPHOSPHATE_METABOLIC_PROCESS	0.000110156	0.00271243	0.532233	1.89798	0	123
1091	GO_POSITIVE_REGULATION_OF_ACTIN_FILAMENT_POLYMERIZATION	0.000133049	0.00271243	0.732887	2.00082	0	23
1158	GO_POSITIVE_REGULATION_OF_TRANSPORT	0.000104526	0.00271243	0.442729	1.65622	0	215
1168	GO_ACTIN_FILAMENT_ORGANIZATION	0.000121344	0.00271243	0.702353	2.22402	0	51
1173	GO_GENERATION_OF_PRECURSOR_METABOLITES_AND_ENERGY	0.000110254	0.00271243	0.521618	1.8608	0	124
1179	GO_REGULATION_OF_TRANSPORT	0.000101389	0.00271243	0.423531	1.6315	0	376
1185	GO_REGULATION_OF_IMMUNE_EFFECTOR_PROCESS	0.000110424	0.00271243	0.502741	1.79012	0	122
1188	GO_EXOCYTOSIS	0.000118878	0.00271243	0.582586	1.90559	0	63
1200	GO_PURINE_CONTAINING_COMPOUND_METABOLIC_PROCESS	0.000108802	0.00271243	0.515598	1.8642	0	142
1206	GO_IMMUNE_RESPONSE_REGULATING_CELL_SURFACE_RECEPTOR_SIGNALING_PATHWAY	0.000109278	0.00271243	0.493727	1.7768	0	135
1229	GO_PLATELET_DEGRANULATION	0.000132398	0.00271243	0.721346	1.98698	0	24
1254	GO_POSITIVE_REGULATION_OF_IMMUNE_RESPONSE	0.000105463	0.00271243	0.498154	1.85122	0	197
1268	GO_REGULATION_OF_ORGANELLE_ORGANIZATION	0.000101698	0.00271243	0.389256	1.49419	0	344
1274	GO_ENDOCYTOSIS	0.000109625	0.00271243	0.580339	2.08341	0	132
1337	GO_PHAGOCYTOSIS	0.00011946	0.00271243	0.665516	2.15623	0	59
1356	GO_REGULATED_EXOCYTOSIS	0.000122684	0.00271243	0.624564	1.94889	0	47
1367	GO_REGULATION_OF_CELLULAR_AMINO_ACID_METABOLIC_PROCESS	0.000123579	0.00271243	0.638203	1.97059	0	44
1378	GO_BIOLOGICAL_ADHESION	0.00010627	0.00271243	0.484024	1.78539	0	177
1444	GO_IMMUNE_EFFECTOR_PROCESS	0.000108225	0.00271243	0.521648	1.894	0	148
1484	GO_VESICLE_MEMBRANE	0.000110595	0.00271243	0.528137	1.87759	0	121
1498	GO_ACTIN_CYTOSKELETON	0.00011121	0.00271243	0.572888	2.02645	0	116
1508	GO_VACUOLE	0.000102176	0.00271243	0.421525	1.60946	0	312
1509	GO_SECRETORY_VESICLE	0.000115168	0.00271243	0.547401	1.85659	0	81
1526	GO_INTRINSIC_COMPONENT_OF_PLASMA_MEMBRANE	0.000106849	0.00271243	0.46496	1.70601	0	168
1555	GO_ENDOPLASMIC_RETICULUM_PART	0.000102396	0.00271243	0.474258	1.80548	0	288
1584	GO_CYTOSKELETON	0.000100857	0.00271243	0.390061	1.51255	0	440
1586	GO_ENDOPLASMIC_RETICULUM_LUMEN	0.00012663	0.00271243	0.692756	2.07118	0	37
1587	GO_INTRACELLULAR_VESICLE	0.000102354	0.00271243	0.496058	1.89076	0	300
1598	GO_GOLGI_MEMBRANE	0.000105887	0.00271243	0.454035	1.67807	0	181
1609	GO_EXTRACELLULAR_SPACE	0.000107296	0.00271243	0.539492	1.97155	0	157
1615	GO_CELL_SURFACE	0.000109951	0.00271243	0.55332	1.97969	0	128
1625	GO_MEMBRANE_PROTEIN_COMPLEX	0.000102312	0.00271243	0.49137	1.87335	0	302
1626	GO_NUCLEAR_OUTER_MEMBRANE_ENDOPLASMIC_RETICULUM_MEMBRANE_NETWORK	0.000102987	0.00271243	0.445268	1.68743	0	262
1651	GO_PHAGOCYTIC_VESICLE_MEMBRANE	0.000131961	0.00271243	0.714256	1.98478	0	25
1655	GO_CYTOPLASMIC_VESICLE_PART	0.00010983	0.00271243	0.550802	1.97321	0	130
1668	GO_CELL_PROJECTION	0.000102072	0.00271243	0.472249	1.80444	0	316
1684	GO_PIGMENT_GRANULE	0.000119962	0.00271243	0.635834	2.05214	0	58
1692	GO_CELL_LEADING_EDGE	0.000113649	0.00271243	0.514972	1.77685	0	94
1693	GO_ENDOPLASMIC_RETICULUM	0.000101276	0.00271243	0.42022	1.62041	0	385
1707	GO_ENDOSOME	0.000104624	0.00271243	0.432849	1.61846	0	213
1714	GO_PLASMA_MEMBRANE_PROTEIN_COMPLEX	0.000114548	0.00271243	0.531778	1.81783	0	87
1724	GO_PEPTIDASE_ACTIVITY	0.000109975	0.00271243	0.480487	1.72008	0	129
1738	GO_CYTOSKELETAL_PROTEIN_BINDING	0.000105496	0.00271243	0.505379	1.87396	0	189
1767	GO_ACTIN_BINDING	0.000113947	0.00271243	0.609577	2.09885	0	92
1787	GO_CALCIUM_ION_BINDING	0.00011538	0.00271243	0.639013	2.16346	0	80
1792	GO_CALCIUM_DEPENDENT_PROTEIN_BINDING	0.000134048	0.00271243	0.762685	2.06198	0	22
1821	GO_PROTEIN_COMPLEX_BINDING	0.000103157	0.00271243	0.416058	1.57531	0	258
1867	GO_ENZYME_INHIBITOR_ACTIVITY	0.00011538	0.00271243	0.545455	1.84671	0	80
1877	GO_TRANSMEMBRANE_TRANSPORTER_ACTIVITY	0.000109075	0.00271243	0.490764	1.7693	0	138
1928	GO_STRUCTURAL_CONSTITUENT_OF_CYTOSKELETON	0.000133049	0.00271243	0.81591	2.22748	0	23
1942	GO_ENDOPEPTIDASE_ACTIVITY	0.000115687	0.00271243	0.574163	1.93904	0	79
1948	GO_OXIDOREDUCTASE_ACTIVITY	0.000107124	0.00271243	0.509581	1.86526	0	162
1965	GO_TRANSPORTER_ACTIVITY	0.000105463	0.00271243	0.458096	1.70236	0	197
1558	GO_BLOOD_MICROPARTICLE	0.000136129	0.0027267	0.756942	1.95927	0	18
1581	GO_PROTEINACEOUS_EXTRACELLULAR_MATRIX	0.000137552	0.00272765	0.743355	1.87682	0	16
1614	GO_MITOCHONDRION	0.000200783	0.00394211	0.378678	1.47758	1	526
252	GO_REGULATION_OF_DEFENSE_RESPONSE	0.00020803	0.00400842	0.425728	1.59934	1	227
831	GO_NEGATIVE_REGULATION_OF_CATALYTIC_ACTIVITY	0.000208203	0.00400842	0.420655	1.5798	1	226
1696	GO_MEMBRANE_REGION	0.000212247	0.00404697	0.455052	1.67974	1	178
1053	GO_REGULATION_OF_MULTI_ORGANISM_PROCESS	0.000215517	0.0040702	0.455827	1.66144	1	153
940	GO_REGULATION_OF_CYTOSKELETON_ORGANIZATION	0.000218866	0.00408299	0.474111	1.70433	1	134
1657	GO_ENDOSOMAL_PART	0.000220313	0.00408299	0.481031	1.71539	1	123
483	GO_ENERGY_DERIVATION_BY_OXIDATION_OF_ORGANIC_COMPOUNDS	0.000224542	0.00408503	0.50545	1.76793	1	104
1438	GO_REGULATION_OF_CELL_MORPHOGENESIS	0.00022299	0.00408503	0.478613	1.68749	1	112
307	GO_REGULATION_OF_WNT_SIGNALING_PATHWAY	0.000229753	0.00414182	0.513042	1.74706	1	84
1574	GO_MYELIN_SHEATH	0.000232342	0.00415076	0.538662	1.80916	1	76
587	GO_POSITIVE_REGULATION_OF_CYTOSKELETON_ORGANIZATION	0.000242424	0.00421691	0.592074	1.8795	1	52
649	GO_REGULATION_OF_CELLULAR_KETONE_METABOLIC_PROCESS	0.000239923	0.00421691	0.59234	1.91177	1	58
1482	GO_SECRETORY_GRANULE	0.000240935	0.00421691	0.603848	1.93842	1	56
174	GO_PLATELET_ACTIVATION	0.000246914	0.00422095	0.604515	1.87123	1	45
1627	GO_LAMELLIPODIUM	0.000244828	0.00422095	0.597791	1.87197	1	48
840	GO_MONOCARBOXYLIC_ACID_BIOSYNTHETIC_PROCESS	0.000262847	0.00441716	0.677217	1.89682	1	26
1468	GO_EXTRACELLULAR_MATRIX	0.000262847	0.00441716	0.686182	1.92193	1	26
1022	GO_HOMOTYPIC_CELL_CELL_ADHESION	0.000272257	0.00449905	0.743489	1.92445	1	18
1386	GO_PLATELET_AGGREGATION	0.000272257	0.00449905	0.743489	1.92445	1	18
1107	GO_PROTEIN_COMPLEX_SUBUNIT_ORGANIZATION	0.000301932	0.0049482	0.366203	1.42285	2	468
1545	GO_ORGANELLE_INNER_MEMBRANE	0.000311753	0.00506727	0.40976	1.5417	2	235
353	GO_WNT_SIGNALING_PATHWAY	0.000335871	0.0054149	0.486028	1.70653	2	109
295	GO_MONOVALENT_INORGANIC_CATION_TRANSPORT	0.000345582	0.00552653	0.516317	1.75346	2	82
143	GO_REGULATION_OF_CANONICAL_WNT_SIGNALING_PATHWAY	0.000350959	0.00555335	0.542541	1.80754	2	71
609	GO_OXIDATIVE_PHOSPHORYLATION	0.00035482	0.00555335	0.536573	1.76991	2	67
1344	GO_REGULATION_OF_ORGAN_MORPHOGENESIS	0.000355661	0.00555335	0.554113	1.81993	2	65
320	GO_REGULATION_OF_PROTEIN_POLYMERIZATION	0.000359885	0.0055754	0.575113	1.85617	2	58
890	GO_REGULATION_OF_ENDOCYTOSIS	0.000364033	0.00559596	0.583472	1.84758	2	51
161	GO_ANAPHASE_PROMOTING_COMPLEX_DEPENDENT_CATABOLIC_PROCESS	0.000368053	0.00561422	0.588672	1.83689	2	47
1224	GO_RECEPTOR_MEDIATED_ENDOCYTOSIS	0.000374392	0.00562438	0.618778	1.88653	2	41
1578	GO_CONTRACTILE_FIBER	0.000374392	0.00562438	0.603702	1.84057	2	41
177	GO_MATURATION_OF_SSU_RRNA	0.000388802	0.00567939	-0.689612	-2.21077	0	21
1285	GO_POSITIVE_REGULATION_OF_PROTEIN_POLYMERIZATION	0.000389509	0.00567939	0.62693	1.80816	2	31
1469	GO_PHAGOCYTIC_VESICLE	0.000385208	0.00567939	0.638362	1.87616	2	34
1772	GO_ACTIN_FILAMENT_BINDING	0.000381825	0.00567939	0.643746	1.91484	2	36
1905	GO_PEPTIDASE_INHIBITOR_ACTIVITY	0.000399148	0.00577746	0.687701	1.87746	2	23
1093	GO_REGULATION_OF_PHAGOCYTOSIS	0.000404968	0.00581921	0.716742	1.89956	2	20
724	GO_NEGATIVE_REGULATION_OF_MOLECULAR_FUNCTION	0.000409752	0.0058456	0.390217	1.48638	3	297
17	GO_ION_TRANSPORT	0.000421452	0.00588549	0.426695	1.58636	3	198
1264	GO_RIBOSOMAL_LARGE_SUBUNIT_BIOGENESIS	0.000419111	0.00588549	-0.746178	-2.50648	0	27
1827	GO_THREONINE_TYPE_PEPTIDASE_ACTIVITY	0.000415973	0.00588549	0.750818	1.86116	2	15
10	GO_CYTOPLASMIC_TRANSLATION	0.000446628	0.00608249	-0.713708	-2.51731	0	33
250	GO_REGULATION_OF_BODY_FLUID_LEVELS	0.000447227	0.00608249	0.47395	1.66357	3	108
1623	GO_SIDE_OF_MEMBRANE	0.000447828	0.00608249	0.478827	1.68125	3	109
1927	GO_LIPID_BINDING	0.00044238	0.00608249	0.472507	1.67982	3	121
617	GO_RIBOSOMAL_SMALL_SUBUNIT_BIOGENESIS	0.000451671	0.00609295	-0.770589	-2.74475	0	34
288	GO_RIBOSOME_ASSEMBLY	0.0004662	0.0061254	-0.712796	-2.57288	0	36
680	GO_ELECTRON_TRANSPORT_CHAIN	0.000474215	0.0061254	0.548692	1.80213	3	65
759	GO_POSITIVE_REGULATION_OF_LIGASE_ACTIVITY	0.000479846	0.0061254	0.556891	1.79736	3	58
827	GO_NEGATIVE_REGULATION_OF_CANONICAL_WNT_SIGNALING_PATHWAY	0.000479846	0.0061254	0.554549	1.7898	3	58
1159	GO_POSITIVE_REGULATION_OF_WNT_SIGNALING_PATHWAY	0.000479846	0.0061254	0.564347	1.82142	3	58
1427	GO_ANATOMICAL_STRUCTURE_HOMEOSTASIS	0.000476361	0.0061254	0.54365	1.7741	3	62
1472	GO_PROTEASOME_COMPLEX	0.000480885	0.0061254	0.566799	1.82505	3	57
1483	GO_OXIDOREDUCTASE_COMPLEX	0.000484966	0.0061254	0.565106	1.79757	3	53
1540	GO_CYTOSOLIC_SMALL_RIBOSOMAL_SUBUNIT	0.000483092	0.0061254	-0.884462	-3.22661	0	38
1616	GO_RESPIRATORY_CHAIN	0.000476361	0.0061254	0.541965	1.7686	3	62
1872	GO_RRNA_BINDING	0.000490677	0.00615831	-0.733226	-2.68219	0	39
1875	GO_TRANSCRIPTIONAL_ACTIVATOR_ACTIVITY_RNA_POLYMERASE_II_CORE_PROMOTER_PROXIMAL_REGION_SEQUENCE_SPECIFIC_BINDING	0.00049776	0.00620791	-0.642138	-2.36184	0	40
1737	GO_PEPTIDASE_REGULATOR_ACTIVITY	0.00050226	0.00622489	0.605553	1.82788	3	39
284	GO_TISSUE_HOMEOSTASIS	0.000515265	0.00629488	0.623455	1.82105	3	33
463	GO_REGULATION_OF_MYELOID_CELL_DIFFERENTIATION	0.00052356	0.00629488	-0.497611	-1.86582	0	44
1232	GO_INTEGRIN_MEDIATED_SIGNALING_PATHWAY	0.000519346	0.00629488	0.623226	1.79748	3	31
1548	GO_GOLGI_APPARATUS_PART	0.00052378	0.00629488	0.41957	1.56774	4	211
1774	GO_SERINE_HYDROLASE_ACTIVITY	0.000519346	0.00629488	0.623133	1.79721	3	31
1294	GO_REGULATION_OF_INTRACELLULAR_TRANSPORT	0.000530617	0.00630067	0.434682	1.60455	4	178
1612	GO_VACUOLAR_PART	0.00052815	0.00630067	0.429947	1.59253	4	186
1308	GO_POSITIVE_REGULATION_OF_INTERLEUKIN_6_PRODUCTION	0.000554631	0.00654663	0.740883	1.83653	3	15
1549	GO_SMALL_RIBOSOMAL_SUBUNIT	0.000573066	0.00661905	-0.757117	-2.95251	0	54
1579	GO_CYTOSOLIC_LARGE_RIBOSOMAL_SUBUNIT	0.000570776	0.00661905	-0.931997	-3.59825	0	52
1605	GO_INNER_MITOCHONDRIAL_MEMBRANE_PROTEIN_COMPLEX	0.000574119	0.00661905	0.509156	1.73233	4	83
1781	GO_TRANSCRIPTIONAL_ACTIVATOR_ACTIVITY_RNA_POLYMERASE_II_TRANSCRIPTION_REGULATORY_REGION_SEQUENCE_SPECIFIC_BINDING	0.000573066	0.00661905	-0.601081	-2.34402	0	54
1855	GO_TRANSCRIPTION_FACTOR_ACTIVITY_RNA_POLYMERASE_II_CORE_PROMOTER_PROXIMAL_REGION_SEQUENCE_SPECIFIC_BINDING	0.000593824	0.00680667	-0.614961	-2.4207	0	57
356	GO_REGULATION_OF_CELLULAR_AMINE_METABOLIC_PROCESS	0.00061207	0.00685726	0.574726	1.79975	4	48
773	GO_NIK_NF_KAPPAB_SIGNALING	0.00061207	0.00685726	0.582247	1.8233	4	48
798	GO_TUMOR_NECROSIS_FACTOR_MEDIATED_SIGNALING_PATHWAY	0.000606208	0.00685726	0.557518	1.77343	4	53
952	GO_POSITIVE_REGULATION_OF_CANONICAL_WNT_SIGNALING_PATHWAY	0.000606722	0.00685726	0.565163	1.78961	4	51
302	GO_CELL_ACTIVATION	0.0006413	0.00703775	0.438063	1.60663	5	167
600	GO_ORGANIC_ACID_METABOLIC_PROCESS	0.000645925	0.00703775	0.437985	1.59794	5	155
1333	GO_RESPONSE_TO_LIGHT_STIMULUS	0.000638162	0.00703775	-0.472837	-1.92639	0	65
1502	GO_PERINUCLEAR_REGION_OF_CYTOPLASM	0.000635324	0.00703775	0.430369	1.5906	5	181
1950	GO_CORE_PROMOTER_PROXIMAL_REGION_DNA_BINDING	0.000644745	0.00703775	-0.470594	-1.92259	0	66
435	GO_CELL_CELL_ADHESION	0.000660939	0.00708455	0.465334	1.65942	5	123
989	GO_CELLULAR_COMPONENT_MORPHOGENESIS	0.000660939	0.00708455	0.458396	1.63467	5	123
1901	GO_GLYCOPROTEIN_BINDING	0.000657117	0.00708455	0.655225	1.83522	4	26
1770	GO_GATED_CHANNEL_ACTIVITY	0.000680643	0.00725653	0.717629	1.85751	4	18
336	GO_ACTIN_POLYMERIZATION_OR_DEPOLYMERIZATION	0.000693289	0.00735183	0.730437	1.81064	4	15
532	GO_RIBOSOMAL_LARGE_SUBUNIT_ASSEMBLY	0.000716846	0.00748161	-0.738079	-2.14696	1	15
895	GO_ALCOHOL_METABOLIC_PROCESS	0.00071676	0.00748161	0.550059	1.78215	5	59
1486	GO_LARGE_RIBOSOMAL_SUBUNIT	0.000709723	0.00748161	-0.798231	-3.33677	0	74
77	GO_REGULATION_OF_PROTEIN_UBIQUITINATION_INVOLVED_IN_UBIQUITIN_DEPENDENT_PROTEIN_CATABOLIC_PROCESS	0.000721327	0.00748896	0.544688	1.75385	5	57
247	GO_REGULATION_OF_EXOCYTOSIS	0.000736467	0.00760197	0.5739	1.78517	5	46
1311	GO_SINGLE_ORGANISM_CATABOLIC_PROCESS	0.00073988	0.00760197	0.423789	1.5684	6	184
640	GO_MATURATION_OF_SSU_RRNA_FROM_TRICISTRONIC_RRNA_TRANSCRIPT_SSU_RRNA_5_8S_RRNA_LSU_RRNA_	0.000744602	0.00761106	-0.747693	-2.25337	1	17
1662	GO_LYTIC_VACUOLE	0.000763525	0.00772485	0.451638	1.62824	6	138
1673	GO_EXTERNAL_SIDE_OF_PLASMA_MEMBRANE	0.000759782	0.00772485	0.605547	1.81044	5	37
377	GO_MONOCARBOXYLIC_ACID_METABOLIC_PROCESS	0.000806173	0.00809828	0.491691	1.66765	6	81
1207	GO_CELL_KILLING	0.000816771	0.00809828	0.70355	1.82107	5	18
1397	GO_HEMOSTASIS	0.00080981	0.00809828	0.496204	1.67576	6	79
1705	GO_CYTOSOLIC_RIBOSOME	0.000815661	0.00809828	-0.909476	-3.96748	0	92
269	GO_REGULATION_OF_LIGASE_ACTIVITY	0.000829187	0.0081433	0.527441	1.7302	6	64
1278	GO_NEGATIVE_REGULATION_OF_WNT_SIGNALING_PATHWAY	0.000833631	0.0081433	0.535988	1.74909	6	62
1428	GO_REGULATION_OF_TRANSMEMBRANE_TRANSPORT	0.000829876	0.0081433	0.52626	1.72845	6	65
255	GO_ESTABLISHMENT_OF_PROTEIN_LOCALIZATION_TO_ENDOPLASMIC_RETICULUM	0.00085034	0.00826581	-0.883421	-3.87207	0	96
226	GO_POSITIVE_REGULATION_OF_PROTEIN_CATABOLIC_PROCESS	0.000883392	0.00852632	0.454808	1.61945	7	122
1150	GO_NUCLEAR_TRANSCRIBED_MRNA_CATABOLIC_PROCESS_NONSENSE_MEDIATED_DECAY	0.00088574	0.00852632	-0.906933	-3.99102	0	99
1121	GO_REGULATION_OF_CELL_PROJECTION_ASSEMBLY	0.000908855	0.0086377	0.618375	1.78349	6	31
1675	GO_ENVELOPE	0.000910378	0.0086377	0.366282	1.41431	8	400
1805	GO_RNA_POLYMERASE_II_TRANSCRIPTION_FACTOR_ACTIVITY_SEQUENCE_SPECIFIC_DNA_BINDING	0.000908265	0.0086377	-0.529693	-2.336	0	102
1038	GO_MULTI_ORGANISM_METABOLIC_PROCESS	0.000923361	0.00867784	-0.883913	-3.90918	0	105
1835	GO_CYSTEINE_TYPE_ENDOPEPTIDASE_ACTIVITY	0.000919118	0.00867784	0.647145	1.82404	6	27
742	GO_RESPONSE_TO_UV	0.000932401	0.00872147	-0.524991	-1.89498	1	36
421	GO_PROTEIN_LOCALIZATION_TO_ENDOPLASMIC_RETICULUM	0.00093985	0.00873091	-0.817855	-3.62984	0	107
492	GO_PROTEIN_TARGETING_TO_MEMBRANE	0.000943396	0.00873091	-0.834406	-3.72351	0	110
1351	GO_RESPONSE_TO_MECHANICAL_STIMULUS	0.000950119	0.00873091	-0.535343	-1.94055	1	37
1633	GO_CELL_CELL_JUNCTION	0.000951022	0.00873091	0.523018	1.71075	7	63
267	GO_LEUKOCYTE_MEDIATED_CYTOTOXICITY	0.000970605	0.00886963	0.72449	1.7959	6	15
206	GO_SINGLE_ORGANISM_CELL_ADHESION	0.000995135	0.00905208	0.457382	1.62409	8	119
130	GO_POSITIVE_REGULATION_OF_CELLULAR_PROTEIN_CATABOLIC_PROCESS	0.00101971	0.00919477	0.470892	1.62958	8	96
1406	GO_PROTEOLYSIS	0.0010201	0.00919477	0.369652	1.41504	9	330
731	GO_RIBONUCLEOPROTEIN_COMPLEX_SUBUNIT_ORGANIZATION	0.00105597	0.00943235	-0.434988	-1.955	0	120
1465	GO_FILOPODIUM	0.00105139	0.00943235	0.643422	1.80217	7	26
585	GO_CELL_REDOX_HOMEOSTASIS	0.0010644	0.00946501	0.662312	1.80815	7	23
223	GO_TRANSLATIONAL_INITIATION	0.00108225	0.00958082	-0.849643	-3.82973	0	123
1644	GO_RIBOSOMAL_SUBUNIT	0.00110254	0.00971702	-0.787268	-3.5842	0	128
409	GO_DEFENSE_RESPONSE	0.00113134	0.0098845	0.389688	1.47832	10	267
1221	GO_REGULATION_OF_ION_TRANSPORT	0.00113649	0.0098845	0.473915	1.63518	9	94
1507	GO_CYTOSOLIC_PART	0.00113379	0.0098845	-0.741045	-3.39042	0	133
864	GO_REGULATION_OF_PROTEIN_LOCALIZATION	0.00123508	0.0106837	0.386781	1.4664	11	265
1557	GO_ENDOCYTIC_VESICLE_MEMBRANE	0.00123916	0.0106837	0.57971	1.7765	9	42
1521	GO_NEURON_PART	0.00125549	0.0107515	0.409051	1.52948	11	213
1828	GO_STRUCTURAL_CONSTITUENT_OF_RIBOSOME	0.00125786	0.0107515	-0.718273	-3.32284	0	143
274	GO_RRNA_METABOLIC_PROCESS	0.00129366	0.0109577	-0.785148	-3.64592	0	145
1006	GO_REGULATION_OF_RESPONSE_TO_BIOTIC_STIMULUS	0.00130101	0.0109577	0.506724	1.67145	10	67
1144	GO_TRANSMEMBRANE_RECEPTOR_PROTEIN_TYROSINE_KINASE_SIGNALING_PATHWAY	0.00129898	0.0109577	0.432137	1.56735	11	146
1512	GO_ENDOCYTIC_VESICLE	0.00130409	0.0109577	0.511378	1.67958	10	65
716	GO_ESTABLISHMENT_OF_PROTEIN_LOCALIZATION_TO_MEMBRANE	0.00134771	0.0110892	-0.728236	-3.40603	0	152
988	GO_REGULATION_OF_CELLULAR_AMIDE_METABOLIC_PROCESS	0.00133869	0.0110892	-0.310119	-1.44928	0	151
1242	GO_RNA_CATABOLIC_PROCESS	0.00133156	0.0110892	-0.788684	-3.67722	0	150
1839	GO_DOUBLE_STRANDED_DNA_BINDING	0.00134771	0.0110892	-0.356323	-1.66656	0	152
1963	GO_ISOMERASE_ACTIVITY	0.00134655	0.0110892	0.558136	1.74779	10	48
982	GO_MULTICELLULAR_ORGANISMAL_HOMEOSTASIS	0.00135937	0.0111389	0.565796	1.74702	10	44
490	GO_INNATE_IMMUNE_RESPONSE_ACTIVATING_CELL_SURFACE_RECEPTOR_SIGNALING_PATHWAY	0.00143215	0.011472	0.518285	1.68697	11	61
547	GO_REGULATION_OF_SECRETION	0.0014333	0.011472	0.443786	1.58314	12	124
1269	GO_PHOSPHORYLATION	0.0014261	0.011472	0.369584	1.41637	13	337
1403	GO_DEFENSE_RESPONSE_TO_BACTERIUM	0.00141243	0.011472	0.603271	1.77303	10	34
1786	GO_MRNA_BINDING	0.00143472	0.011472	-0.400574	-1.68884	1	76
1837	GO_MOLECULAR_FUNCTION_REGULATOR	0.00142828	0.011472	0.373087	1.42587	13	317
957	GO_REGULATION_OF_LEUKOCYTE_MEDIATED_IMMUNITY	0.0014549	0.0115866	0.544412	1.73174	11	53
622	GO_MONOSACCHARIDE_BIOSYNTHETIC_PROCESS	0.0014893	0.0116297	0.679073	1.77898	10	19
782	GO_VIRAL_LIFE_CYCLE	0.00147929	0.0116297	-0.696198	-3.26765	0	159
1454	GO_POSITIVE_REGULATION_OF_PROTEIN_MODIFICATION_BY_SMALL_PROTEIN_CONJUGATION_OR_REMOVAL	0.00148963	0.0116297	0.482152	1.64651	12	86
1497	GO_RIBOSOME	0.00147929	0.0116297	-0.714259	-3.35242	0	159
1779	GO_REGULATORY_REGION_NUCLEIC_ACID_BINDING	0.00146628	0.0116297	-0.379439	-1.77429	0	157
79	GO_RIBOSOME_BIOGENESIS	0.00154799	0.0120379	-0.742231	-3.51658	0	167
508	GO_REGULATION_OF_TRANSPORTER_ACTIVITY	0.00156108	0.0120922	0.60872	1.74656	11	30
498	GO_NCRNA_PROCESSING	0.00158479	0.0122281	-0.718036	-3.41407	0	172
1040	GO_MUSCLE_SYSTEM_PROCESS	0.00160494	0.0123356	0.55514	1.71839	12	45
625	GO_CARBOHYDRATE_DERIVATIVE_BIOSYNTHETIC_PROCESS	0.00165326	0.0126579	0.441869	1.57845	14	126
863	GO_LIPID_METABOLIC_PROCESS	0.00168901	0.012882	0.406682	1.50919	15	193
1689	GO_ACTIN_FILAMENT	0.00175486	0.0133329	0.668953	1.77291	12	20
1939	GO_SEQUENCE_SPECIFIC_DNA_BINDING	0.00176367	0.0133487	-0.350438	-1.66627	0	179
503	GO_PROTEIN_LOCALIZATION_TO_MEMBRANE	0.0017762	0.0133924	-0.624399	-2.97675	0	180
197	GO_NEGATIVE_REGULATION_OF_RESPONSE_TO_DNA_DAMAGE_STIMULUS	0.00179211	0.0134104	-0.709585	-2.06408	4	15
910	GO_ORGANIC_CYCLIC_COMPOUND_CATABOLIC_PROCESS	0.00179211	0.0134104	-0.684734	-3.26589	0	181
1667	GO_ACTIN_BASED_CELL_PROJECTION	0.00180343	0.0134443	0.601377	1.75656	13	33
1133	GO_HYDROGEN_TRANSPORT	0.00181357	0.0134693	0.534638	1.70991	14	55
346	GO_ORGANIC_ACID_BIOSYNTHETIC_PROCESS	0.00185874	0.0136773	0.568847	1.74321	14	42
1310	GO_NEGATIVE_REGULATION_OF_TRANSCRIPTION_FROM_RNA_POLYMERASE_II_PROMOTER	0.00186916	0.0136773	-0.330507	-1.57727	0	186
1621	GO_MEMBRANE_MICRODOMAIN	0.00186176	0.0136773	0.489993	1.64351	15	75
1823	GO_NUCLEIC_ACID_BINDING_TRANSCRIPTION_FACTOR_ACTIVITY	0.00186916	0.0136773	-0.410316	-1.95814	0	186
1377	GO_CELLULAR_DEFENSE_RESPONSE	0.00188425	0.0137274	0.665674	1.78173	13	21
1938	GO_INTRAMOLECULAR_OXIDOREDUCTASE_ACTIVITY	0.00188985	0.0137274	0.668364	1.77135	13	20
447	GO_TRANSCRIPTION_FROM_RNA_POLYMERASE_II_PROMOTER	0.0019084	0.0138115	-0.339962	-1.63159	0	190
317	GO_ESTABLISHMENT_OF_PROTEIN_LOCALIZATION_TO_ORGANELLE	0.00192308	0.0138384	-0.670107	-3.23349	0	197
1613	GO_MITOCHONDRIAL_PART	0.00193306	0.0138384	0.363653	1.39712	18	353
1972	GO_CYTOKINE_RECEPTOR_BINDING	0.00193237	0.0138384	-0.503185	-1.83567	3	38
1120	GO_ACTIVATION_OF_INNATE_IMMUNE_RESPONSE	0.00204569	0.0145601	0.463958	1.60083	17	94
1958	GO_RECEPTOR_BINDING	0.00204855	0.0145601	0.375418	1.42952	19	292
509	GO_CELL_JUNCTION_ORGANIZATION	0.00208144	0.014741	0.601262	1.72516	15	30
1721	GO_VACUOLAR_MEMBRANE	0.00213561	0.0150709	0.417792	1.5341	19	169
1447	GO_POSITIVE_REGULATION_OF_CELL_PROJECTION_ORGANIZATION	0.00217628	0.0153034	0.5253	1.68005	17	55
1410	GO_HYDROGEN_ION_TRANSMEMBRANE_TRANSPORT	0.0021842	0.0153048	0.531589	1.68329	17	51
234	GO_PROTEIN_TARGETING	0.00219298	0.0153123	-0.607933	-2.95368	0	211
186	GO_REGULATION_OF_MAST_CELL_ACTIVATION_INVOLVED_IN_IMMUNE_RESPONSE	0.00220083	0.0153131	0.69159	1.74612	15	16
322	GO_POSITIVE_REGULATION_OF_ORGANELLE_ORGANIZATION	0.00221542	0.0153542	0.404256	1.49899	20	189
1747	GO_CARBOHYDRATE_BINDING	0.00222222	0.0153542	0.542718	1.67994	17	45
1846	GO_ELECTRON_CARRIER_ACTIVITY	0.00225197	0.0155058	0.568687	1.72343	17	40
1957	GO_CELL_ADHESION_MOLECULE_BINDING	0.00226017	0.0155084	0.567924	1.7143	17	39
695	GO_NCRNA_METABOLIC_PROCESS	0.00228833	0.0156157	-0.64371	-3.13165	0	214
921	GO_OXIDOREDUCTION_COENZYME_METABOLIC_PROCESS	0.00229944	0.0156157	0.583648	1.72662	17	35
1969	GO_STRUCTURAL_MOLECULE_ACTIVITY	0.00229885	0.0156157	-0.492582	-2.40514	0	216
1907	GO_COFACTOR_BINDING	0.002331	0.015776	0.541209	1.68879	18	47
777	GO_REGULATION_OF_PROTEIN_CATABOLIC_PROCESS	0.00234092	0.0157893	0.407079	1.50074	21	176
415	GO_POSITIVE_REGULATION_OF_INTRACELLULAR_TRANSPORT	0.00234952	0.0157935	0.452295	1.5861	20	107
550	GO_LYMPHOCYTE_MEDIATED_IMMUNITY	0.00240598	0.0161184	0.569557	1.70284	18	37
542	GO_REGULATION_OF_DEFENSE_RESPONSE_TO_VIRUS_BY_VIRUS	0.00245031	0.0163602	0.671485	1.73807	17	18
339	GO_REGULATION_OF_INNATE_IMMUNE_RESPONSE	0.0024981	0.0165677	0.422197	1.52815	22	143
754	GO_RESPONSE_TO_RADIATION	0.00249377	0.0165677	-0.371051	-1.62593	2	94
1945	GO_OXIDOREDUCTASE_ACTIVITY_ACTING_ON_NAD_P_H_QUINONE_OR_SIMILAR_COMPOUND_AS_ACCEPTOR	0.00253261	0.0167405	0.568791	1.70055	19	37
650	GO_REGULATION_OF_MAST_CELL_ACTIVATION	0.00258644	0.0170396	0.668389	1.73006	18	18
1936	GO_UBIQUITIN_LIKE_PROTEIN_SPECIFIC_PROTEASE_ACTIVITY	0.0026087	0.0171293	-0.550503	-1.91536	5	31
1632	GO_NADH_DEHYDROGENASE_COMPLEX	0.00267278	0.0174921	0.575762	1.71262	20	36
520	GO_DEFENSE_RESPONSE_TO_OTHER_ORGANISM	0.00270483	0.0176437	0.453373	1.57672	23	99
1694	GO_MITOCHONDRIAL_PROTEIN_COMPLEX	0.00271924	0.0176795	0.456805	1.58083	23	96
915	GO_CARBOHYDRATE_METABOLIC_PROCESS	0.00275028	0.0178229	0.43634	1.56017	24	127
1088	GO_POSITIVE_REGULATION_OF_TRANSCRIPTION_FROM_RNA_POLYMERASE_II_PROMOTER	0.00283286	0.0182983	-0.30772	-1.51839	0	242
1949	GO_MONOSACCHARIDE_BINDING	0.0028587	0.0184052	0.666068	1.72405	20	18
1043	GO_POSITIVE_REGULATION_OF_PROTEOLYSIS	0.0029431	0.0188873	0.423387	1.52818	26	140
1296	GO_CELLULAR_HOMEOSTASIS	0.00297422	0.0190254	0.435161	1.55182	26	123
1856	GO_INORGANIC_CATION_TRANSMEMBRANE_TRANSPORTER_ACTIVITY	0.00302431	0.0192836	0.483306	1.61735	25	73
342	GO_LEUKOCYTE_MEDIATED_IMMUNITY	0.0030447	0.0193105	0.526236	1.6605	24	50
506	GO_REGULATION_OF_CELL_PROJECTION_ORGANIZATION	0.00305776	0.0193105	0.453112	1.57054	26	97
927	GO_RIBONUCLEOPROTEIN_COMPLEX_BIOGENESIS	0.00306748	0.0193105	-0.633637	-3.13684	0	248
1027	GO_CELL_JUNCTION_ASSEMBLY	0.00306014	0.0193105	0.632746	1.72743	22	23
162	GO_VESICLE_ORGANIZATION	0.00309278	0.0194082	0.461758	1.57848	26	87
857	GO_POSITIVE_REGULATION_OF_INNATE_IMMUNE_RESPONSE	0.0031348	0.0195481	0.447523	1.57134	27	109
1752	GO_MONOVALENT_INORGANIC_CATION_TRANSMEMBRANE_TRANSPORTER_ACTIVITY	0.00312575	0.0195481	0.510702	1.64442	25	57
654	GO_AMIDE_BIOSYNTHETIC_PROCESS	0.00320513	0.0199109	-0.576444	-2.86122	0	252
1755	GO_OXIDOREDUCTASE_ACTIVITY_ACTING_ON_NAD_P_H	0.00321305	0.0199109	0.538544	1.66287	25	44
1381	GO_RESPONSE_TO_PURINE_CONTAINING_COMPOUND	0.0032634	0.0201137	-0.499457	-1.80282	6	36
1669	GO_COATED_VESICLE	0.00326607	0.0201137	0.486878	1.62564	27	72
1868	GO_ORGANIC_ACID_BINDING	0.00328558	0.0201712	0.619815	1.73604	24	26
70	GO_REGULATION_OF_PROTEIN_BINDING	0.00330518	0.0202289	0.524698	1.64308	26	48
1089	GO_REGULATION_OF_MYELOID_LEUKOCYTE_DIFFERENTIATION	0.00334308	0.0203104	-0.554606	-1.84963	7	26
1493	GO_PLASMA_MEMBRANE_RECEPTOR_COMPLEX	0.00334922	0.0203104	0.57863	1.69012	25	33
1518	GO_APICAL_PART_OF_CELL	0.00333663	0.0203104	0.536614	1.65691	26	44
403	GO_WOUND_HEALING	0.00336398	0.0203377	0.448501	1.56831	29	103
1243	GO_REGULATION_OF_CELL_SHAPE	0.00337796	0.0203601	0.555592	1.68375	26	40
1606	GO_NEURON_PROJECTION	0.00341698	0.0205329	0.408298	1.49923	31	169
978	GO_PROTEIN_LOCALIZATION_TO_ORGANELLE	0.0034965	0.0209473	-0.575758	-2.89788	0	265
1573	GO_TRANSCRIPTION_FACTOR_COMPLEX	0.00355872	0.0212558	-0.386489	-1.60763	4	73
1603	GO_MITOCHONDRIAL_MEMBRANE_PART	0.00358785	0.0213655	0.447716	1.56773	31	105
258	GO_HOMEOSTATIC_PROCESS	0.00361197	0.0214119	0.378132	1.43125	34	257
426	GO_PEPTIDE_METABOLIC_PROCESS	0.00364964	0.0214119	-0.524017	-2.63078	0	269
687	GO_REGULATION_OF_RESPONSE_TO_STRESS	0.00362976	0.0214119	0.343379	1.33167	35	441
1087	GO_REGULATION_OF_CELL_ADHESION	0.00364572	0.0214119	0.413529	1.51179	33	158
1918	GO_RECEPTOR_ACTIVITY	0.00363837	0.0214119	0.431231	1.53835	32	124
1794	GO_CATION_TRANSMEMBRANE_TRANSPORTER_ACTIVITY	0.00368536	0.0215577	0.465086	1.57741	31	81
651	GO_MIDBRAIN_DEVELOPMENT	0.00379135	0.0221006	0.597611	1.69483	28	28
1171	GO_REGULATION_OF_LEUKOCYTE_DEGRANULATION	0.0038116	0.0221006	0.657929	1.70298	27	18
1592	GO_SYNAPSE	0.00380654	0.0221006	0.442786	1.55204	33	106
1659	GO_PLASMA_MEMBRANE_REGION	0.0039185	0.0226542	0.442166	1.55253	34	109
1273	GO_REGULATION_OF_PROTEOLYSIS	0.00396494	0.022856	0.383409	1.43758	37	221
1253	GO_REGULATION_OF_BINDING	0.00400916	0.023044	0.455561	1.55729	34	87
344	GO_PROTEIN_LOCALIZATION_TO_CELL_PERIPHERY	0.0040781	0.0233725	0.531268	1.64041	32	44
614	GO_RESPONSE_TO_CAMP	0.00412541	0.0235755	-0.558762	-1.84645	9	25
230	GO_NEGATIVE_REGULATION_OF_LOCOMOTION	0.00414079	0.0235953	0.513895	1.62156	33	50
610	GO_CELLULAR_AMIDE_METABOLIC_PROCESS	0.0041841	0.0237738	-0.491693	-2.48218	0	292
767	GO_REGULATION_OF_REGULATED_SECRETORY_PATHWAY	0.00431994	0.0244755	0.58961	1.67991	32	29
1325	GO_TRANSMEMBRANE_TRANSPORT	0.00437847	0.0247365	0.402762	1.47973	40	170
1670	GO_CELL_PROJECTION_PART	0.00439396	0.0247534	0.40612	1.48537	40	160
178	GO_RESPONSE_TO_WOUNDING	0.00443902	0.0249365	0.430599	1.52508	39	117
408	GO_CELLULAR_PROTEIN_COMPLEX_ASSEMBLY	0.00448676	0.0251335	0.415717	1.49441	40	134
1679	GO_GOLGI_APPARATUS	0.00467812	0.0261316	0.354966	1.36207	45	342
801	GO_ADAPTIVE_IMMUNE_RESPONSE	0.00475511	0.026487	0.489768	1.602	39	63
819	GO_T_CELL_RECEPTOR_SIGNALING_PATHWAY	0.00495221	0.0275076	0.461512	1.56529	42	81
1079	GO_MEMBRANE_ORGANIZATION	0.00505051	0.0279753	-0.418375	-2.12987	0	328
117	GO_INTRACELLULAR_PROTEIN_TRANSPORT	0.00510204	0.028182	-0.440663	-2.23692	0	327
1519	GO_INTRINSIC_COMPONENT_OF_ENDOPLASMIC_RETICULUM_MEMBRANE	0.00514076	0.028317	0.513775	1.61379	41	49
374	GO_NAD_METABOLIC_PROCESS	0.00517288	0.028415	0.65171	1.68688	37	18
1690	GO_MITOCHONDRIAL_ENVELOPE	0.00522273	0.0286096	0.36474	1.38888	50	291
934	GO_INTERSPECIES_INTERACTION_BETWEEN_ORGANISMS	0.00531915	0.0290575	-0.426414	-2.17503	0	335
636	GO_LEARNING	0.00535168	0.0291549	-0.605636	-1.88154	13	19
1404	GO_REGULATION_OF_CATION_TRANSMEMBRANE_TRANSPORT	0.00557621	0.0302121	0.531326	1.62823	44	42
1570	GO_CELL_JUNCTION	0.00556128	0.0302121	0.368265	1.39561	53	262
1112	GO_REGULATION_OF_SEQUENCE_SPECIFIC_DNA_BINDING_TRANSCRIPTION_FACTOR_ACTIVITY	0.00562701	0.0304043	-0.355298	-1.53481	6	89
163	GO_POSITIVE_REGULATION_OF_BINDING	0.00567322	0.0305707	0.539781	1.62125	44	38
48	GO_MITOCHONDRIAL_RESPIRATORY_CHAIN_COMPLEX_I_BIOGENESIS	0.00586547	0.0314693	0.533192	1.6256	46	41
1974	GO_CORE_PROMOTER_SEQUENCE_SPECIFIC_DNA_BINDING	0.00587173	0.0314693	-0.478573	-1.70462	12	34
1421	GO_SINGLE_ORGANISM_CELLULAR_LOCALIZATION	0.00591716	0.0315423	-0.423914	-2.15777	0	343
1680	GO_NUCLEOLUS	0.00591716	0.0315423	-0.331245	-1.68607	0	343
1559	GO_PRERIBOSOME	0.00594985	0.0316315	-0.521298	-1.7631	13	28
192	GO_POSITIVE_REGULATION_OF_TRANSPORTER_ACTIVITY	0.00610094	0.0320057	0.678543	1.682	43	15
569	GO_REGULATION_OF_MRNA_3_END_PROCESSING	0.00609319	0.0320057	-0.648231	-1.88561	16	15
1078	GO_POSITIVE_REGULATION_OF_ERK1_AND_ERK2_CASCADE	0.00604752	0.0320057	-0.503508	-1.73797	13	30
1083	GO_ORGANONITROGEN_COMPOUND_BIOSYNTHETIC_PROCESS	0.00606061	0.0320057	-0.447027	-2.28126	0	354
1798	GO_TRANSCRIPTION_FACTOR_ACTIVITY_RNA_POLYMERASE_II_DISTAL_ENHANCER_SEQUENCE_SPECIFIC_BINDING	0.00609319	0.0320057	-0.644172	-1.8738	16	15
1852	GO_ION_CHANNEL_BINDING	0.00616333	0.0322477	0.560496	1.64731	47	34
1582	GO_CYTOSKELETAL_PART	0.00621498	0.0324324	0.355002	1.35818	60	323
804	GO_PROTEIN_FOLDING	0.00625071	0.0325332	0.441507	1.52336	54	94
1060	GO_MRNA_METABOLIC_PROCESS	0.00645161	0.0334035	-0.553639	-2.82484	0	357
1417	GO_RESPONSE_TO_MOLECULE_OF_BACTERIAL_ORIGIN	0.00644745	0.0334035	-0.389103	-1.58966	9	66
1937	GO_PHOSPHOLIPID_BINDING	0.00650811	0.0336083	0.472199	1.55527	54	66
216	GO_ANTIGEN_RECEPTOR_MEDIATED_SIGNALING_PATHWAY	0.00659316	0.0337211	0.442949	1.52701	57	93
219	GO_COFACTOR_METABOLIC_PROCESS	0.00659799	0.0337211	0.461099	1.55501	56	78
1023	GO_POSITIVE_REGULATION_OF_IMMUNE_EFFECTOR_PROCESS	0.0065526	0.0337211	0.503311	1.59375	53	51
1660	GO_SARCOLEMMA	0.00659489	0.0337211	0.623315	1.66835	48	21
343	GO_ORGANOPHOSPHATE_BIOSYNTHETIC_PROCESS	0.0066726	0.0339108	0.423236	1.49709	59	116
766	GO_REGULATION_OF_PROTEIN_COMPLEX_ASSEMBLY	0.0066864	0.0339108	0.411299	1.47573	60	131
1850	GO_PHOSPHATIDYLINOSITOL_BISPHOSPHATE_BINDING	0.00665557	0.0339108	0.676313	1.67647	47	15
1086	GO_LIPOSACCHARIDE_METABOLIC_PROCESS	0.00675228	0.0341576	0.603175	1.66147	50	24
815	GO_ENDOMEMBRANE_SYSTEM_ORGANIZATION	0.00681966	0.0344106	0.401732	1.45707	62	146
1445	GO_POSITIVE_REGULATION_OF_CELL_MORPHOGENESIS_INVOLVED_IN_DIFFERENTIATION	0.00683804	0.0344158	0.541057	1.61763	53	37
228	GO_MITOCHONDRIAL_RESPIRATORY_CHAIN_COMPLEX_ASSEMBLY	0.00694191	0.0348501	0.502531	1.58571	56	50
1280	GO_REGULATION_OF_CELLULAR_PROTEIN_LOCALIZATION	0.00702277	0.0351671	0.389251	1.43501	65	176
1687	GO_TRANSPORT_VESICLE	0.00710195	0.035474	0.444837	1.52064	61	87
127	GO_REGULATION_OF_DEFENSE_RESPONSE_TO_VIRUS	0.00726656	0.0361143	0.495313	1.58018	59	54
1844	GO_RNA_POLYMERASE_II_CORE_PROMOTER_SEQUENCE_SPECIFIC_DNA_BINDING	0.007263	0.0361143	-0.589449	-1.83125	18	19
1496	GO_CYTOPLASMIC_REGION	0.0073521	0.036448	0.449472	1.53058	63	84
26	GO_CARBOHYDRATE_CATABOLIC_PROCESS	0.00738981	0.0365436	0.591996	1.64504	55	25
326	GO_REGULATION_OF_CELLULAR_COMPONENT_BIOGENESIS	0.00745329	0.0367658	0.377934	1.40982	70	207
852	GO_NATURAL_KILLER_CELL_ACTIVATION	0.00748752	0.0368431	0.669846	1.66044	53	15
190	GO_REGULATION_OF_RECEPTOR_ACTIVITY	0.00751777	0.0369003	0.649175	1.66158	54	17
1854	GO_THIOL_DEPENDENT_UBIQUITIN_SPECIFIC_PROTEASE_ACTIVITY	0.00754401	0.0369377	-0.506326	-1.70079	17	27
1033	GO_REGULATION_OF_CELLULAR_PROTEIN_CATABOLIC_PROCESS	0.00756579	0.0369531	0.406691	1.46057	68	133
1785	GO_PASSIVE_TRANSMEMBRANE_TRANSPORTER_ACTIVITY	0.0076365	0.0372068	0.544004	1.61815	59	36
1028	GO_MACROMOLECULE_CATABOLIC_PROCESS	0.00769231	0.0372955	-0.422703	-2.18054	0	380
1357	GO_POSITIVE_REGULATION_OF_NEURON_APOPTOTIC_PROCESS	0.00768668	0.0372955	-0.625966	-1.8541	20	16
120	GO_REGULATION_OF_MRNA_CATABOLIC_PROCESS	0.00781832	0.037814	-0.611395	-1.8426	20	17
384	GO_CATION_TRANSPORT	0.00797727	0.0382664	0.404626	1.45615	72	135
1013	GO_PROTEIN_HOMOOLIGOMERIZATION	0.00799618	0.0382664	0.479029	1.55919	66	61
1166	GO_MEMBRANE_LIPID_METABOLIC_PROCESS	0.00797771	0.0382664	0.538554	1.61015	62	37
1223	GO_SIGNAL_TRANSDUCTION_BY_PROTEIN_PHOSPHORYLATION	0.00802765	0.0382664	0.421213	1.48511	71	112
1476	GO_IMMUNOLOGICAL_SYNAPSE	0.00798809	0.0382664	0.630048	1.65055	58	19
1481	GO_CYTOPLASMIC_STRESS_GRANULE	0.00802752	0.0382664	-0.586001	-1.82054	20	19
902	GO_SMALL_MOLECULE_CATABOLIC_PROCESS	0.00807932	0.0384204	0.507419	1.58898	65	48
655	GO_POSITIVE_REGULATION_OF_EXOCYTOSIS	0.00814825	0.0386554	0.580104	1.62482	61	26
1783	GO_PHOSPHATIDYLINOSITOL_PHOSPHATE_BINDING	0.00834106	0.0394757	0.592949	1.6333	62	24
1900	GO_ENZYME_REGULATOR_ACTIVITY	0.00837556	0.0395446	0.365561	1.38	80	247
1368	GO_ALCOHOL_BIOSYNTHETIC_PROCESS	0.00841109	0.0395953	0.577567	1.61771	63	26
1550	GO_PROTON_TRANSPORTING_TWO_SECTOR_ATPASE_COMPLEX	0.00842624	0.0395953	0.554508	1.60864	64	32
1926	GO_MHC_PROTEIN_BINDING	0.00845813	0.0396512	0.664112	1.64623	60	15
65	GO_NEGATIVE_REGULATION_OF_PROTEIN_MODIFICATION_BY_SMALL_PROTEIN_CONJUGATION_OR_REMOVAL	0.00851511	0.0398242	0.460697	1.53822	72	72
697	GO_POSITIVE_REGULATION_OF_CELL_ACTIVATION	0.00859402	0.0400987	0.442933	1.51258	74	86
1861	GO_IDENTICAL_PROTEIN_BINDING	0.00870723	0.0405316	0.35529	1.35334	84	297
1153	GO_CELL_CELL_RECOGNITION	0.0088741	0.0411811	0.662137	1.64133	63	15
1807	GO_SH3_DOMAIN_BINDING	0.00888832	0.0411811	0.54833	1.60162	68	33
487	GO_ION_TRANSMEMBRANE_TRANSPORT	0.00917736	0.0424212	0.413292	1.46753	82	119
240	GO_STRIATED_MUSCLE_CELL_DIFFERENTIATION	0.00924933	0.0426545	0.601432	1.62602	68	22
1487	GO_LATE_ENDOSOME_MEMBRANE	0.00941835	0.0433332	0.536641	1.59626	73	36
1124	GO_GLIAL_CELL_DIFFERENTIATION	0.00955585	0.0437627	0.609922	1.63251	70	21
1923	GO_ANTIGEN_BINDING	0.00954373	0.0437627	0.569192	1.61424	72	28
1966	GO_CYTOKINE_ACTIVITY	0.00965406	0.0441106	-0.536672	-1.75048	23	23
931	GO_COENZYME_METABOLIC_PROCESS	0.00969932	0.0441418	0.489815	1.55807	79	53
1702	GO_SYNAPSE_PART	0.00970541	0.0441418	0.436768	1.49755	84	89
1338	GO_INORGANIC_ION_TRANSMEMBRANE_TRANSPORT	0.00973989	0.0441972	0.439799	1.50188	84	86
84	GO_NEGATIVE_REGULATION_OF_GENE_EXPRESSION	0.00990099	0.0447236	-0.296276	-1.54501	0	413
404	GO_RNA_PROCESSING	0.00990099	0.0447236	-0.500601	-2.61051	0	413
752	GO_REGULATION_OF_LYMPHOCYTE_MEDIATED_IMMUNITY	0.0100038	0.0450853	0.53058	1.58631	78	37
1510	GO_NUCLEAR_SPECK	0.0100457	0.0451713	-0.324435	-1.43624	10	104
1204	GO_REGULATION_OF_CELL_CYCLE_PROCESS	0.0100956	0.0452933	0.382021	1.40914	94	177
1336	GO_POSITIVE_REGULATION_OF_DEFENSE_RESPONSE	0.01014	0.0453896	0.407356	1.45516	91	126
301	GO_NEGATIVE_REGULATION_OF_NITROGEN_COMPOUND_METABOLIC_PROCESS	0.0102041	0.0454712	-0.295021	-1.53681	0	415
1601	GO_VACUOLAR_LUMEN	0.0101877	0.0454712	0.597974	1.61667	75	22
745	GO_FATTY_ACID_BIOSYNTHETIC_PROCESS	0.0102288	0.0454792	0.608654	1.62911	75	21
75	GO_RESPONSE_TO_ORGANOPHOSPHORUS	0.0103672	0.0458674	-0.482182	-1.66436	23	30
541	GO_ENZYME_LINKED_RECEPTOR_PROTEIN_SIGNALING_PATHWAY	0.0103588	0.0458674	0.383613	1.40937	96	170
1354	GO_SKELETAL_SYSTEM_MORPHOGENESIS	0.0104086	0.0458674	-0.561834	-1.77233	26	20
1756	GO_CORE_PROMOTER_BINDING	0.0103986	0.0458674	-0.39764	-1.55858	17	55
99	GO_REGULATION_OF_WOUND_HEALING	0.010498	0.0460564	0.606666	1.62379	77	21
276	GO_POSITIVE_REGULATION_OF_MRNA_METABOLIC_PROCESS	0.0104778	0.0460564	-0.496237	-1.6669	24	27
615	GO_NEGATIVE_REGULATION_OF_HEMOPOIESIS	0.0105798	0.0463128	-0.489658	-1.67811	24	29
164	GO_REGULATION_OF_HYDROLASE_ACTIVITY	0.0106155	0.0463668	0.349389	1.335	103	316
434	GO_ANION_TRANSPORT	0.0106576	0.0464294	0.48477	1.54654	87	54
991	GO_GLUTATHIONE_METABOLIC_PROCESS	0.0106767	0.0464294	0.656617	1.62765	76	15
1599	GO_COATED_VESICLE_MEMBRANE	0.0108015	0.0468403	0.504758	1.5701	87	46
1642	GO_ORGANELLE_ENVELOPE_LUMEN	0.0108184	0.0468403	0.530976	1.5794	84	36
195	GO_CELLULAR_RESPONSE_TO_EXTRACELLULAR_STIMULUS	0.010917	0.0470619	-0.408156	-1.56312	19	49
859	GO_RESPONSE_TO_AMINO_ACID	0.0109081	0.0470619	0.56978	1.5959	82	26
1371	GO_REGULATION_OF_RESPONSE_TO_DNA_DAMAGE_STIMULUS	0.0109507	0.0471047	-0.436276	-1.60466	21	40
1047	GO_LYTIC_VACUOLE_ORGANIZATION	0.0112313	0.048207	0.654682	1.62285	80	15
522	GO_CELLULAR_RESPONSE_TO_INTERFERON_GAMMA	0.0112856	0.0482312	-0.438443	-1.60385	22	39
1353	GO_APOPTOTIC_MITOCHONDRIAL_CHANGES	0.0112631	0.0482312	-0.52688	-1.71854	27	23
1677	GO_RUFFLE	0.0113845	0.0484452	0.49662	1.55516	92	48
1691	GO_RIBONUCLEOPROTEIN_COMPLEX	0.0113636	0.0484452	-0.427616	-2.24178	0	423
1775	GO_TRANSFERASE_ACTIVITY_TRANSFERRING_HEXOSYL_GROUPS	0.0115198	0.0489161	0.55825	1.59056	87	29
505	GO_AUTOPHAGY	0.0115748	0.0490447	0.412549	1.4565	103	113
730	GO_NEGATIVE_REGULATION_OF_TRANSFERASE_ACTIVITY	0.0116573	0.0492888	0.40157	1.43757	105	129
764	GO_LOCOMOTION	0.0117052	0.0493858	0.375705	1.39297	110	188
664	GO_INNATE_IMMUNE_RESPONSE	0.0117711	0.0494534	0.389251	1.41708	108	152
1451	GO_REGULATION_OF_TRANSCRIPTION_FROM_RNA_POLYMERASE_II_PROMOTER	0.0117647	0.0494534	-0.272199	-1.42107	0	429
86	GO_CELLULAR_CATABOLIC_PROCESS	0.0119048	0.0498041	-0.360001	-1.89318	0	443
1172	GO_UNSATURATED_FATTY_ACID_METABOLIC_PROCESS	0.0118917	0.0498041	0.631532	1.61642	86	17
c7	pathway	pval	padj	ES	NES	nMoreExtreme	size
2	KAECH_NAIVE_VS_DAY8_EFF_CD8_TCELL_DN	0.000112752	0.00672267	0.611346	2.1202	0	100
4	KAECH_NAIVE_VS_DAY15_EFF_CD8_TCELL_DN	0.000113727	0.00672267	0.569687	1.95892	0	93
9	KAECH_DAY8_EFF_VS_MEMORY_CD8_TCELL_UP	0.000114929	0.00672267	0.581596	1.96493	0	81
14	GOLDRATH_NAIVE_VS_EFF_CD8_TCELL_DN	0.000118036	0.00672267	0.613603	2.00792	0	64
48	GSE10325_LUPUS_BCELL_VS_LUPUS_MYELOID_DN	0.000120496	0.00672267	0.615886	1.96784	0	55
60	GSE11057_NAIVE_VS_EFF_MEMORY_CD4_TCELL_DN	0.000114116	0.00672267	0.578953	1.98253	0	90
119	GSE12845_IGD_POS_VS_NEG_BLOOD_BCELL_DN	0.00011422	0.00672267	0.588215	2.0041	0	86
126	GSE12845_IGD_NEG_BLOOD_VS_NAIVE_TONSIL_BCELL_UP	0.000111944	0.00672267	0.58143	2.0324	0	106
418	GSE16522_MEMORY_VS_NAIVE_CD8_TCELL_UP	0.000116306	0.00672267	0.557348	1.85804	0	74
435	GSE17580_UNINFECTED_VS_S_MANSONI_INF_TREG_DN	0.000113973	0.00672267	0.537802	1.84111	0	89
726	GSE17721_ALL_VS_24H_PAM3CSK4_BMDC_UP	0.000116645	0.00672267	0.615441	2.03783	0	69
914	GSE22886_NAIVE_CD8_TCELL_VS_NKCELL_DN	0.000112752	0.00672267	0.539814	1.87213	0	100
918	GSE22886_CD8_TCELL_VS_BCELL_NAIVE_UP	0.000110363	0.00672267	0.579818	2.05283	0	117
960	GSE22886_NAIVE_BCELL_VS_MONOCYTE_DN	0.000113314	0.00672267	0.589343	2.03459	0	97
970	GSE22886_NAIVE_CD4_TCELL_VS_DC_DN	0.000115274	0.00672267	0.610915	2.05625	0	79
987	GSE22886_NAIVE_CD4_TCELL_VS_48H_ACT_TH2_DN	0.000119403	0.00672267	0.579839	1.87935	0	60
992	GSE24026_PD1_LIGATION_VS_CTRL_IN_ACT_TCELL_LINE_UP	0.000112309	0.00672267	0.608532	2.11716	0	102
995	GSE24081_CONTROLLER_VS_PROGRESSOR_HIV_SPECIFIC_CD8_TCELL_DN	0.000121669	0.00672267	0.674754	2.12451	0	50
1062	GSE26495_NAIVE_VS_PD1HIGH_CD8_TCELL_DN	0.000112676	0.00672267	0.524166	1.82017	0	101
1064	GSE26495_NAIVE_VS_PD1LOW_CD8_TCELL_DN	0.000110644	0.00672267	0.608331	2.14815	0	114
1227	GSE29617_CTRL_VS_TIV_FLU_VACCINE_PBMC_2008_DN	0.000113882	0.00672267	0.556218	1.90743	0	91
1229	GSE29617_CTRL_VS_DAY3_TIV_FLU_VACCINE_PBMC_2008_DN	0.000112752	0.00672267	0.630372	2.18619	0	100
1235	GSE29618_BCELL_VS_MONOCYTE_DN	0.00011489	0.00672267	0.594882	2.01135	0	82
1237	GSE29618_BCELL_VS_PDC_DN	0.000115314	0.00672267	0.622926	2.09393	0	78
1239	GSE29618_BCELL_VS_MDC_DN	0.000112259	0.00672267	0.66568	2.31997	0	104
1245	GSE29618_PDC_VS_MDC_DN	0.00011489	0.00672267	0.587095	1.98502	0	82
1249	GSE29618_BCELL_VS_PDC_DAY7_FLU_VACCINE_DN	0.000119033	0.00672267	0.664239	2.15843	0	61
1251	GSE29618_BCELL_VS_MDC_DAY7_FLU_VACCINE_DN	0.000114929	0.00672267	0.632957	2.13845	0	81
1257	GSE29618_PDC_VS_MDC_DAY7_FLU_VACCINE_DN	0.000114613	0.00672267	0.588449	1.99376	0	83
1367	GSE34205_RSV_VS_FLU_INF_INFANT_PBMC_DN	0.00011409	0.00672267	0.61183	2.09046	0	88
1442	GSE360_L_DONOVANI_VS_B_MALAYI_LOW_DOSE_MAC_UP	0.000115274	0.00672267	0.588789	1.98178	0	79
1457	GSE360_T_GONDII_VS_B_MALAYI_LOW_DOSE_MAC_DN	0.000116306	0.00672267	0.566071	1.88445	0	73
1484	GSE36476_CTRL_VS_TSST_ACT_16H_MEMORY_CD4_TCELL_OLD_DN	0.000122205	0.00672267	0.601051	1.87923	0	48
1655	GSE3982_EFF_MEMORY_VS_CENT_MEMORY_CD4_TCELL_UP	0.000119789	0.00672267	0.608815	1.96176	0	58
1664	GSE3982_CENT_MEMORY_CD4_TCELL_VS_NKCELL_DN	0.000115314	0.00672267	0.571291	1.92037	0	78
1700	GSE6269_HEALTHY_VS_FLU_INF_PBMC_DN	0.000119589	0.00672267	0.59804	1.93313	0	59
1745	GSE7460_FOXP3_MUT_VS_WT_ACT_TCONV_UP	0.000119403	0.00672267	0.593461	1.9235	0	60
1828	GSE9650_NAIVE_VS_EFF_CD8_TCELL_DN	0.000112676	0.00672267	0.607151	2.10363	0	99
1833	GSE9650_EFFECTOR_VS_EXHAUSTED_CD8_TCELL_UP	0.000113314	0.00672267	0.525561	1.8144	0	97
1835	GSE9650_EFFECTOR_VS_MEMORY_CD8_TCELL_UP	0.00011422	0.00672267	0.583806	1.98908	0	86
1845	GSE9988_ANTI_TREM1_VS_ANTI_TREM1_AND_LPS_MONOCYTE_UP	0.000113314	0.00672267	0.520984	1.7986	0	97
1857	GSE9988_LPS_VS_VEHICLE_TREATED_MONOCYTE_DN	0.000115314	0.00672267	0.571633	1.92152	0	78
1867	GSE9988_ANTI_TREM1_AND_LPS_VS_VEHICLE_TREATED_MONOCYTES_DN	0.000114338	0.00672267	0.589766	2.01113	0	87
2068	GSE22601_IMMATURE_CD4_SINGLE_POSITIVE_VS_CD4_SINGLE_POSITIVE_THYMOCYTE_UP	0.000112676	0.00672267	0.525374	1.82029	0	99
2137	GSE3720_UNSTIM_VS_PMA_STIM_VD2_GAMMADELTA_TCELL_DN	0.000116387	0.00672267	0.582528	1.93665	0	72
2209	GSE3039_NKT_CELL_VS_ALPHAALPHA_CD8_TCELL_DN	0.000114456	0.00672267	0.52862	1.79476	0	84
2316	GSE5589_LPS_VS_LPS_AND_IL10_STIM_IL6_KO_MACROPHAGE_45MIN_DN	0.000115115	0.00672267	0.537148	1.81123	0	80
2500	GSE9509_LPS_VS_LPS_AND_IL10_STIM_IL10_KO_MACROPHAGE_20MIN_DN	0.000116306	0.00672267	0.587743	1.95937	0	74
2503	GSE9509_10MIN_VS_30MIN_LPS_STIM_IL10_KO_MACROPHAGE_UP	0.000113314	0.00672267	0.540171	1.86484	0	97
2623	GSE11386_NAIVE_VS_MEMORY_BCELL_UP	0.000116918	0.00672267	0.622146	2.05521	0	68
2743	GSE13547_CTRL_VS_ANTI_IGM_STIM_ZFX_KO_BCELL_2H_UP	0.000116645	0.00672267	0.583439	1.93187	0	69
2931	GSE18893_TCONV_VS_TREG_24H_CULTURE_UP	0.000119403	0.00672267	0.585879	1.89893	0	60
2933	GSE18893_TCONV_VS_TREG_2H_CULTURE_DN	0.000115314	0.00672267	0.565729	1.90167	0	78
2962	GSE19888_ADENOSINE_A3R_ACT_VS_TCELL_MEMBRANES_ACT_IN_MAST_CELL_UP	0.000116918	0.00672267	0.611646	2.02052	0	68
2992	GSE17322_CD103_POS_VS_CD11B_HIGH_LUNG_DC_UP	0.000116306	0.00672267	0.552143	1.84069	0	74
3079	GSE21546_SAP1A_KO_VS_SAP1A_KO_AND_ELK1_KO_ANTI_CD3_STIM_DP_THYMOCYTES_DN	0.00012108	0.00672267	0.599397	1.90777	0	54
3170	GSE19401_UNSTIM_VS_RETINOIC_ACID_AND_PAM2CSK4_STIM_FOLLICULAR_DC_UP	0.000116306	0.00672267	0.617668	2.05913	0	74
3173	GSE19401_PAM2CSK4_VS_RETINOIC_ACID_AND_PAM2CSK4_STIM_FOLLICULAR_DC_DN	0.000116645	0.00672267	0.567348	1.87859	0	69
3241	GSE22935_WT_VS_MYD88_KO_MACROPHAGE_48H_MBOVIS_BCG_STIM_DN	0.000116387	0.00672267	0.587535	1.9533	0	72
3343	GSE25123_CTRL_VS_IL4_STIM_MACROPHAGE_UP	0.000112309	0.00672267	0.565199	1.96789	0	103
3345	GSE16385_IFNG_TNF_VS_IL4_STIM_MACROPHAGE_ROSIGLITAZONE_TREATED_DN	0.000110558	0.00672267	0.528891	1.8702	0	116
3588	GSE21063_CTRL_VS_ANTI_IGM_STIM_BCELL_NFATC1_KO_3H_UP	0.000117689	0.00672267	0.59897	1.96822	0	66
3598	GSE26156_DOUBLE_POSITIVE_VS_CD4_SINGLE_POSITIVE_THYMOCYTE_DN	0.000116306	0.00672267	0.594546	1.98205	0	74
3604	GSE28726_NAIVE_CD4_TCELL_VS_NAIVE_VA24NEG_NKTCELL_UP	0.000120496	0.00672267	0.616744	1.97058	0	55
3610	GSE28726_NAIVE_VS_ACTIVATED_CD4_TCELL_DN	0.00012038	0.00672267	0.641077	2.05365	0	56
3616	GSE24574_BCL6_HIGH_VS_LOW_TFH_CD4_TCELL_DN	0.000116537	0.00672267	0.592606	1.96638	0	71
3728	GSE29164_UNTREATED_VS_CD8_TCELL_TREATED_MELANOMA_DAY7_UP	0.000113314	0.00672267	0.504399	1.74134	0	97
3732	GSE23568_ID3_KO_VS_WT_CD8_TCELL_UP	0.000113882	0.00672267	0.532317	1.82546	0	91
3751	GSE33425_CD161_HIGH_VS_INT_CD8_TCELL_DN	0.00011334	0.00672267	0.526505	1.81677	0	96
3952	GSE37301_COMMON_LYMPHOID_PROGENITOR_VS_PRO_BCELL_DN	0.000114116	0.00672267	0.600268	2.05552	0	90
4055	GSE37532_WT_VS_PPARG_KO_LN_TCONV_DN	0.000114103	0.00672267	0.576503	1.9616	0	85
4072	GSE33162_UNTREATED_VS_4H_LPS_STIM_HDAC3_KO_MACROPHAGE_UP	0.000113869	0.00672267	0.571313	1.96155	0	92
4074	GSE33162_UNTREATED_VS_4H_LPS_STIM_HDAC3_KO_MACROPHAGE_DN	0.000114338	0.00672267	0.577006	1.96762	0	87
4173	GSE40274_FOXP3_VS_FOXP3_AND_LEF1_TRANSDUCED_ACTIVATED_CD4_TCELL_UP	0.00012038	0.00672267	0.592914	1.89937	0	56
4205	GSE20727_CTRL_VS_ROS_INHIBITOR_TREATED_DC_DN	0.000116387	0.00672267	0.609033	2.02477	0	72
4223	GSE40068_CXCR5NEG_BCL6NEG_CD4_TCELL_VS_CXCR5POS_BCL6NEG_TFH_DN	0.000116387	0.00672267	0.581023	1.93165	0	72
4234	GSE39110_UNTREATED_VS_IL2_TREATED_CD8_TCELL_DAY6_POST_IMMUNIZATION_UP	0.000115314	0.00672267	0.611286	2.05481	0	78
4236	GSE36078_WT_VS_IL1R_KO_LUNG_DC_AFTER_AD5_INF_UP	0.00011798	0.00672267	0.639945	2.0986	0	65
4402	GSE36826_WT_VS_IL1R_KO_SKIN_STAPH_AUREUS_INF_UP	0.000114103	0.00672267	0.529304	1.801	0	85
4619	GSE46606_IRF4HIGH_VS_WT_CD40L_IL2_IL5_DAY3_STIMULATED_BCELL_DN	0.000118036	0.00672267	0.710725	2.32574	0	64
4637	GSE45739_UNSTIM_VS_ACD3_ACD28_STIM_NRAS_KO_CD4_TCELL_DN	0.00011489	0.00672267	0.588231	1.98886	0	82
4639	GSE45739_UNSTIM_VS_ACD3_ACD28_STIM_WT_CD4_TCELL_DN	0.000108921	0.00672267	0.500902	1.79462	0	130
4643	GSE45837_WT_VS_GFI1_KO_PDC_DN	0.000107933	0.00672267	0.500715	1.80822	0	141
4675	GSE41176_WT_VS_TAK1_KO_ANTI_IGM_STIM_BCELL_3H_DN	0.00011422	0.00672267	0.578964	1.97259	0	86
4677	GSE43260_BTLA_POS_VS_NEG_INTRATUMORAL_CD8_TCELL_UP	0.000112309	0.00672267	0.524058	1.82464	0	103
4680	GSE45365_NK_CELL_VS_CD11B_DC_MCMV_INFECTION_DN	0.000115861	0.00672267	0.630718	2.11095	0	76
2044	GSE2405_0H_VS_1.5H_A_PHAGOCYTOPHILUM_STIM_NEUTROPHIL_UP	0.000123839	0.00673428	0.652758	2.00954	0	44
3568	GSE21063_WT_VS_NFATC1_KO_16H_ANTI_IGM_STIM_BCELL_DN	0.000127243	0.00684074	0.743633	2.18996	0	34
7	KAECH_DAY8_EFF_VS_DAY15_EFF_CD8_TCELL_UP	0.000224618	0.00966218	0.506544	1.76366	1	103
64	GSE11057_NAIVE_CD4_VS_PBMC_CD4_TCELL_DN	0.000231723	0.00966218	0.52685	1.76331	1	76
133	GSE12845_NAIVE_VS_PRE_GC_TONSIL_BCELL_DN	0.000224618	0.00966218	0.50823	1.7682	1	102
139	GSE13229_IMM_VS_MATURE_NKCELL_DN	0.000237586	0.00966218	0.567499	1.84673	1	62
269	GSE1432_CTRL_VS_IFNG_24H_MICROGLIA_DN	0.000229226	0.00966218	0.5164	1.74965	1	83
387	GSE15930_NAIVE_VS_48H_IN_VITRO_STIM_CD8_TCELL_DN	0.000226116	0.00966218	0.495711	1.71476	1	98
815	GSE17974_2.5H_VS_72H_IL4_AND_ANTI_IL12_ACT_CD4_TCELL_DN	0.000238067	0.00966218	0.566799	1.8418	1	61
917	GSE22886_TCELL_VS_BCELL_NAIVE_UP	0.000219443	0.00966218	0.471351	1.67884	1	124
921	GSE22886_NAIVE_VS_IGG_IGA_MEMORY_BCELL_DN	0.000225505	0.00966218	0.504854	1.75088	1	100
937	GSE22886_IGM_MEMORY_BCELL_VS_BM_PLASMA_CELL_DN	0.000232207	0.00966218	0.527645	1.76281	1	75
1247	GSE29618_BCELL_VS_MONOCYTE_DAY7_FLU_VACCINE_DN	0.000239578	0.00966218	0.567889	1.82989	1	58
1345	GSE339_CD4POS_VS_CD8POS_DC_DN	0.000231723	0.00966218	0.540457	1.80886	1	76
1562	GSE3982_EOSINOPHIL_VS_TH1_DN	0.000230548	0.00966218	0.52564	1.76923	1	79
1793	GSE8678_IL7R_LOW_VS_HIGH_EFF_CD8_TCELL_UP	0.000236072	0.00966218	0.573968	1.87822	1	64
2273	GSE5679_PPARG_LIGAND_ROSIGLITAZONE_VS_ROSIGLITAZONE_AND_RARA_AGONIST_AM580_TREATED_DC_UP	0.000232612	0.00966218	0.55507	1.84783	1	73
2918	GSE19923_WT_VS_HEB_AND_E2A_KO_DP_THYMOCYTE_UP	0.000228232	0.00966218	0.510418	1.74784	1	90
2953	GSE19888_ADENOSINE_A3R_INH_PRETREAT_AND_ACT_BY_A3R_VS_TCELL_MEMBRANES_ACT_MAST_CELL_UP	0.000232207	0.00966218	0.534858	1.78691	1	75
3236	GSE22935_WT_VS_MYD88_KO_MACROPHAGE_UP	0.000236072	0.00966218	0.551238	1.80384	1	64
3569	GSE21063_WT_VS_NFATC1_KO_3H_ANTI_IGM_STIM_BCELL_DN	0.000240993	0.00966218	0.572581	1.82948	1	55
3618	GSE24574_BCL6_HIGH_TFH_VS_NAIVE_CD4_TCELL_DN	0.000229226	0.00966218	0.518072	1.75531	1	83
3741	GSE32164_RESTING_DIFFERENTIATED_VS_CMYC_INHIBITED_MACROPHAGE_DN	0.000222	0.00966218	0.491072	1.72737	1	111
3743	GSE33374_CD8_ALPHAALPHA_VS_ALPHABETA_CD161_HIGH_TCELL_DN	0.000226116	0.00966218	0.499739	1.72869	1	98
3796	GSE32986_GMCSF_VS_GMCSF_AND_CURDLAN_LOWDOSE_STIM_DC_UP	0.000239177	0.00966218	0.571582	1.84761	1	59
4012	GSE37532_VISCERAL_ADIPOSE_TISSUE_VS_LN_DERIVED_PPARG_KO_TCONV_CD4_TCELL_UP	0.000232612	0.00966218	0.543661	1.81242	1	74
4076	GSE33162_HDAC3_KO_VS_HDAC3_KO_MACROPHAGE_DN	0.000223889	0.00966218	0.480342	1.67905	1	106
4179	GSE40443_INDUCED_VS_TOTAL_TREG_DN	0.00023596	0.00966218	0.564193	1.85018	1	65
4250	GSE40685_NAIVE_CD4_TCELL_VS_FOXP3_KO_TREG_PRECURSOR_UP	0.000239177	0.00966218	0.56796	1.8359	1	59
4370	GSE41867_DAY6_VS_DAY8_LCMV_CLONE13_EFFECTOR_CD8_TCELL_UP	0.000236072	0.00966218	0.563035	1.84245	1	64
4589	GSE46606_UNSTIM_VS_CD40L_IL2_IL5_1DAY_STIMULATED_IRF4_KO_BCELL_UP	0.000236072	0.00966218	0.561549	1.83758	1	64
4685	GSE45365_WT_VS_IFNAR_KO_CD8A_DC_UP	0.000232612	0.00966218	0.541406	1.80234	1	73
1438	GSE360_L_DONOVANI_VS_T_GONDII_MAC_UP	0.000244409	0.0097168	0.591695	1.84997	1	48
75	GSE11864_UNTREATED_VS_CSF1_IN_MAC_DN	0.000253133	0.00981615	0.629537	1.88083	1	37
2127	GSE3565_DUSP1_VS_WT_SPLENOCYTES_POST_LPS_INJECTION_DN	0.000253133	0.00981615	0.654377	1.95504	1	37
2718	GSE14415_NATURAL_TREG_VS_TCONV_DN	0.000253133	0.00981615	0.633451	1.89252	1	37
1636	GSE3982_BCELL_VS_EFF_MEMORY_CD4_TCELL_DN	0.000261233	0.0100479	0.71279	1.99985	1	27
1	KAECH_NAIVE_VS_DAY8_EFF_CD8_TCELL_UP	0.000655308	0.0101493	-0.500259	-2.04888	0	65
6	KAECH_NAIVE_VS_MEMORY_CD8_TCELL_DN	0.000451009	0.0101493	0.491573	1.70482	3	100
8	KAECH_DAY8_EFF_VS_DAY15_EFF_CD8_TCELL_DN	0.000573723	0.0101493	-0.496145	-1.96038	0	54
11	KAECH_DAY15_EFF_VS_MEMORY_CD8_TCELL_UP	0.000478354	0.0101493	0.55154	1.78282	3	59
23	GSE10239_NAIVE_VS_KLRG1INT_EFF_CD8_TCELL_UP	0.000729395	0.0101493	-0.44153	-1.86989	0	76
51	GSE10325_BCELL_VS_LUPUS_BCELL_UP	0.000379795	0.0101493	-0.756791	-2.28509	0	18
72	GSE11057_NAIVE_VS_MEMORY_CD4_TCELL_DN	0.000673552	0.0101493	0.473221	1.64923	5	104
189	GSE13485_CTRL_VS_DAY7_YF17D_VACCINE_PBMC_UP	0.000589971	0.0101493	-0.671537	-2.66796	0	56
196	GSE13485_DAY3_VS_DAY7_YF17D_VACCINE_PBMC_UP	0.000518941	0.0101493	-0.563698	-2.13272	0	44
227	GSE14000_UNSTIM_VS_16H_LPS_DC_DN	0.000573723	0.0101493	-0.449605	-1.77649	0	54
236	GSE14308_TH2_VS_TH17_UP	0.000359368	0.0101493	0.560677	1.80665	2	58
320	GSE14769_UNSTIM_VS_20MIN_LPS_BMDM_DN	0.000564334	0.0101493	-0.653249	-2.55079	0	51
322	GSE14769_UNSTIM_VS_40MIN_LPS_BMDM_DN	0.000638162	0.0101493	-0.735194	-2.99815	0	63
324	GSE14769_UNSTIM_VS_60MIN_LPS_BMDM_DN	0.000712251	0.0101493	-0.654571	-2.74243	0	73
326	GSE14769_UNSTIM_VS_80MIN_LPS_BMDM_DN	0.000638162	0.0101493	-0.666507	-2.71804	0	63
328	GSE14769_UNSTIM_VS_120MIN_LPS_BMDM_DN	0.000609756	0.0101493	-0.545341	-2.18694	0	59
344	GSE15324_ELF4_KO_VS_WT_NAIVE_CD8_TCELL_DN	0.000407664	0.0101493	-0.621917	-2.00277	0	23
439	GSE17721_CTRL_VS_LPS_1H_BMDC_DN	0.000560852	0.0101493	-0.533546	-2.07463	0	50
503	GSE17721_CTRL_VS_GARDIQUIMOD_1H_BMDC_DN	0.000587199	0.0101493	-0.538706	-2.13439	0	55
682	GSE17721_LPS_VS_GARDIQUIMOD_2H_BMDC_UP	0.000653595	0.0101493	-0.516472	-2.10608	0	64
727	GSE17721_ALL_VS_24H_PAM3CSK4_BMDC_DN	0.000712758	0.0101493	0.53609	1.74452	5	62
755	GSE17974_0H_VS_0.5H_IN_VITRO_ACT_CD4_TCELL_DN	0.000466636	0.0101493	-0.655436	-2.3399	0	34
764	GSE17974_0H_VS_12H_IN_VITRO_ACT_CD4_TCELL_UP	0.000712251	0.0101493	-0.452816	-1.89715	0	73
766	GSE17974_0H_VS_24H_IN_VITRO_ACT_CD4_TCELL_UP	0.000664452	0.0101493	-0.456467	-1.87699	0	66
768	GSE17974_0H_VS_48H_IN_VITRO_ACT_CD4_TCELL_UP	0.000655308	0.0101493	-0.468806	-1.92006	0	65
769	GSE17974_0H_VS_48H_IN_VITRO_ACT_CD4_TCELL_DN	0.000471921	0.0101493	0.544588	1.78589	3	65
770	GSE17974_0H_VS_72H_IN_VITRO_ACT_CD4_TCELL_UP	0.000589971	0.0101493	-0.538361	-2.13886	0	56
771	GSE17974_0H_VS_72H_IN_VITRO_ACT_CD4_TCELL_DN	0.00034961	0.0101493	0.547543	1.81685	2	71
772	GSE17974_CTRL_VS_ACT_IL4_AND_ANTI_IL12_0.5H_CD4_TCELL_DN	0.000461042	0.0101493	-0.593217	-2.10099	0	33
779	GSE17974_CTRL_VS_ACT_IL4_AND_ANTI_IL12_6H_CD4_TCELL_UP	0.00070922	0.0101493	-0.434577	-1.81248	0	72
781	GSE17974_CTRL_VS_ACT_IL4_AND_ANTI_IL12_12H_CD4_TCELL_UP	0.000674764	0.0101493	-0.499878	-2.05689	0	67
783	GSE17974_CTRL_VS_ACT_IL4_AND_ANTI_IL12_24H_CD4_TCELL_UP	0.000638162	0.0101493	-0.43982	-1.7936	0	63
785	GSE17974_CTRL_VS_ACT_IL4_AND_ANTI_IL12_48H_CD4_TCELL_UP	0.000598444	0.0101493	-0.515707	-2.05541	0	57
787	GSE17974_CTRL_VS_ACT_IL4_AND_ANTI_IL12_72H_CD4_TCELL_UP	0.000690131	0.0101493	-0.429376	-1.77257	0	68
804	GSE17974_0.5H_VS_72H_UNTREATED_IN_VITRO_CD4_TCELL_UP	0.000702247	0.0101493	-0.536518	-2.22751	0	70
806	GSE17974_1H_VS_72H_UNTREATED_IN_VITRO_CD4_TCELL_UP	0.00070922	0.0101493	-0.5494	-2.29137	0	72
810	GSE17974_0.5H_VS_72H_IL4_AND_ANTI_IL12_ACT_CD4_TCELL_UP	0.00070922	0.0101493	-0.588461	-2.45428	0	72
812	GSE17974_1.5H_VS_72H_IL4_AND_ANTI_IL12_ACT_CD4_TCELL_UP	0.000542888	0.0101493	-0.670186	-2.57193	0	47
813	GSE17974_1.5H_VS_72H_IL4_AND_ANTI_IL12_ACT_CD4_TCELL_DN	0.000479157	0.0101493	0.558116	1.7984	3	58
818	GSE18791_CTRL_VS_NEWCASTLE_VIRUS_DC_1H_DN	0.00043956	0.0101493	-0.777767	-2.66852	0	29
820	GSE18791_CTRL_VS_NEWCASTLE_VIRUS_DC_2H_DN	0.00043956	0.0101493	-0.769761	-2.64105	0	29
822	GSE18791_CTRL_VS_NEWCASTLE_VIRUS_DC_4H_DN	0.000560852	0.0101493	-0.494684	-1.92352	0	50
828	GSE18791_CTRL_VS_NEWCASTLE_VIRUS_DC_10H_DN	0.000653595	0.0101493	-0.461151	-1.88049	0	64
832	GSE18791_CTRL_VS_NEWCASTLE_VIRUS_DC_14H_DN	0.000461042	0.0101493	-0.584413	-2.06981	0	33
844	GSE18791_UNSTIM_VS_NEWCATSLE_VIRUS_DC_18H_DN	0.000495295	0.0101493	-0.562572	-2.07977	0	40
858	GSE20366_EX_VIVO_VS_DEC205_CONVERSION_DN	0.000664452	0.0101493	-0.431368	-1.77378	0	66
909	GSE22886_NAIVE_TCELL_VS_NKCELL_UP	0.000702247	0.0101493	-0.597604	-2.48112	0	70
926	GSE22886_NAIVE_BCELL_VS_BLOOD_PLASMA_CELL_UP	0.000529661	0.0101493	-0.61003	-2.33578	0	46
928	GSE22886_NAIVE_BCELL_VS_BM_PLASMA_CELL_UP	0.00062461	0.0101493	-0.46768	-1.88794	0	61
929	GSE22886_NAIVE_BCELL_VS_BM_PLASMA_CELL_DN	0.000593965	0.0101493	0.538409	1.75206	4	62
934	GSE22886_IGM_MEMORY_BCELL_VS_BLOOD_PLASMA_CELL_UP	0.000518941	0.0101493	-0.60552	-2.29095	0	44
956	GSE22886_NAIVE_BCELL_VS_NEUTROPHIL_DN	0.000590179	0.0101493	0.538277	1.76143	4	64
957	GSE22886_NAIVE_BCELL_VS_DC_UP	0.000549753	0.0101493	-0.664608	-2.55125	0	48
986	GSE22886_NAIVE_CD4_TCELL_VS_48H_ACT_TH2_UP	0.000655308	0.0101493	-0.543809	-2.22725	0	65
988	GSE22886_UNSTIM_VS_IL2_STIM_NKCELL_UP	0.000719942	0.0101493	-0.558954	-2.36083	0	75
990	GSE22886_UNSTIM_VS_IL15_STIM_NKCELL_UP	0.000570776	0.0101493	-0.517542	-2.02821	0	52
994	GSE24081_CONTROLLER_VS_PROGRESSOR_HIV_SPECIFIC_CD8_TCELL_UP	0.000542888	0.0101493	-0.717829	-2.75477	0	47
1026	GSE24634_NAIVE_CD4_TCELL_VS_DAY7_IL4_CONV_TREG_UP	0.000729395	0.0101493	-0.540339	-2.28834	0	76
1027	GSE24634_NAIVE_CD4_TCELL_VS_DAY7_IL4_CONV_TREG_DN	0.000349162	0.0101493	0.532624	1.77075	2	72
1028	GSE24634_NAIVE_CD4_TCELL_VS_DAY10_IL4_CONV_TREG_UP	0.000564334	0.0101493	-0.554397	-2.16479	0	51
1031	GSE24634_TREG_VS_TCONV_POST_DAY3_IL4_CONVERSION_DN	0.000600168	0.0101493	0.552165	1.77445	4	57
1065	GSE26495_PD1HIGH_VS_PD1LOW_CD8_TCELL_UP	0.000413394	0.0101493	-0.599675	-1.94689	0	24
1083	GSE26928_EFF_MEMORY_VS_CXCR5_POS_CD4_TCELL_UP	0.000490196	0.0101493	0.583491	1.81794	3	47
1088	GSE2706_UNSTIM_VS_2H_R848_DC_DN	0.000570776	0.0101493	-0.574381	-2.25096	0	52
1092	GSE2706_UNSTIM_VS_2H_LPS_DC_DN	0.000560852	0.0101493	-0.573808	-2.23118	0	50
1096	GSE2706_UNSTIM_VS_2H_LPS_AND_R848_DC_DN	0.000560852	0.0101493	-0.655614	-2.54928	0	50
1099	GSE2706_R848_VS_LPS_2H_STIM_DC_DN	0.000407664	0.0101493	-0.672664	-2.1662	0	23
1102	GSE2706_R848_VS_R848_AND_LPS_2H_STIM_DC_DN	0.00046729	0.0101493	-0.612521	-2.21759	0	36
1107	GSE2706_LPS_VS_R848_AND_LPS_8H_STIM_DC_DN	0.000407664	0.0101493	-0.663795	-2.13763	0	23
1164	GSE27786_CD4_TCELL_VS_NKCELL_DN	0.000590179	0.0101493	0.543404	1.77821	4	64
1219	GSE29615_CTRL_VS_DAY3_LAIV_IFLU_VACCINE_PBMC_UP	0.000598444	0.0101493	-0.475145	-1.89375	0	57
1226	GSE29617_CTRL_VS_TIV_FLU_VACCINE_PBMC_2008_UP	0.00062461	0.0101493	-0.744758	-3.00645	0	61
1228	GSE29617_CTRL_VS_DAY3_TIV_FLU_VACCINE_PBMC_2008_UP	0.00070373	0.0101493	-0.706042	-2.94284	0	71
1230	GSE29617_CTRL_VS_DAY7_TIV_FLU_VACCINE_PBMC_2008_UP	0.00062461	0.0101493	-0.727828	-2.93811	0	61
1231	GSE29617_CTRL_VS_DAY7_TIV_FLU_VACCINE_PBMC_2008_DN	0.000352113	0.0101493	0.549852	1.81152	2	67
1232	GSE29617_DAY3_VS_DAY7_TIV_FLU_VACCINE_PBMC_2008_UP	0.0003571	0.0101493	0.549103	1.7843	2	61
1234	GSE29618_BCELL_VS_MONOCYTE_UP	0.000674764	0.0101493	-0.464719	-1.91222	0	67
1246	GSE29618_BCELL_VS_MONOCYTE_DAY7_FLU_VACCINE_UP	0.00070922	0.0101493	-0.416579	-1.73742	0	72
1269	GSE29618_PRE_VS_DAY7_POST_LAIV_FLU_VACCINE_MONOCYTE_DN	0.000614628	0.0101493	-0.455758	-1.83343	0	60
1346	GSE339_CD4POS_VS_CD4CD8DN_DC_UP	0.000349162	0.0101493	0.532931	1.77176	2	72
1348	GSE339_CD8POS_VS_CD4CD8DN_DC_UP	0.000697837	0.0101493	0.521771	1.73698	5	73
1373	GSE360_CTRL_VS_T_GONDII_DC_DN	0.000542888	0.0101493	-0.536003	-2.05699	0	47
1429	GSE360_T_GONDII_VS_M_TUBERCULOSIS_DC_DN	0.000356379	0.0101493	0.552526	1.798	2	62
1487	GSE36476_CTRL_VS_TSST_ACT_72H_MEMORY_CD4_TCELL_OLD_UP	0.00069979	0.0101493	-0.513097	-2.1221	0	69
1657	GSE3982_EFF_MEMORY_CD4_TCELL_VS_NKCELL_UP	0.000518403	0.0101493	-0.570003	-2.14102	0	43
1663	GSE3982_CENT_MEMORY_CD4_TCELL_VS_NKCELL_UP	0.000495295	0.0101493	-0.56064	-2.07263	0	40
1699	GSE6269_HEALTHY_VS_FLU_INF_PBMC_UP	0.000729395	0.0101493	-0.528568	-2.23849	0	76
1707	GSE6269_FLU_VS_E_COLI_INF_PBMC_UP	0.000349732	0.0101493	0.5408	1.79226	2	70
1708	GSE6269_FLU_VS_E_COLI_INF_PBMC_DN	0.000528262	0.0101493	-0.706525	-2.68973	0	45
1713	GSE6269_E_COLI_VS_STAPH_AUREUS_INF_PBMC_UP	0.000549753	0.0101493	-0.495941	-1.90379	0	48
1722	GSE7400_CTRL_VS_CSF3_IN_VIVO_TREATED_PBMC_DN	0.000352113	0.0101493	0.554203	1.82586	2	67
1749	GSE7460_FOXP3_MUT_VS_HET_ACT_TCONV_UP	0.000371839	0.0101493	0.589707	1.80411	2	42
1759	GSE7764_NKCELL_VS_SPLENOCYTE_UP	0.000606208	0.0101493	0.56493	1.79517	4	53
1791	GSE8515_IL1_VS_IL6_4H_STIM_MAC_UP	0.000570125	0.0101493	-0.456925	-1.80074	0	53
1819	GSE9037_CTRL_VS_LPS_4H_STIM_IRAK4_KO_BMDM_UP	0.000727273	0.0101493	0.554272	1.75675	5	52
1842	GSE9988_ANTI_TREM1_VS_LPS_MONOCYTE_DN	0.000570776	0.0101493	-0.517477	-2.02796	0	52
1844	GSE9988_ANTI_TREM1_VS_LOW_LPS_MONOCYTE_DN	0.000564334	0.0101493	-0.560739	-2.18955	0	51
1846	GSE9988_ANTI_TREM1_VS_ANTI_TREM1_AND_LPS_MONOCYTE_DN	0.000517063	0.0101493	-0.67662	-2.51859	0	42
1847	GSE9988_ANTI_TREM1_VS_CTRL_TREATED_MONOCYTES_UP	0.000518403	0.0101493	-0.626112	-2.35178	0	43
1850	GSE9988_ANTI_TREM1_VS_VEHICLE_TREATED_MONOCYTES_DN	0.000697837	0.0101493	0.521707	1.73676	5	73
1854	GSE9988_LPS_VS_CTRL_TREATED_MONOCYTE_UP	0.000554939	0.0101493	-0.659934	-2.5531	0	49
1856	GSE9988_LPS_VS_VEHICLE_TREATED_MONOCYTE_UP	0.000529661	0.0101493	-0.681392	-2.60902	0	46
1860	GSE9988_LOW_LPS_VS_CTRL_TREATED_MONOCYTE_UP	0.000528262	0.0101493	-0.721103	-2.74523	0	45
1862	GSE9988_LOW_LPS_VS_VEHICLE_TREATED_MONOCYTE_UP	0.000518403	0.0101493	-0.695812	-2.61358	0	43
1863	GSE9988_LOW_LPS_VS_VEHICLE_TREATED_MONOCYTE_DN	0.000461095	0.0101493	0.514361	1.73127	3	79
1864	GSE9988_ANTI_TREM1_AND_LPS_VS_CTRL_TREATED_MONOCYTES_UP	0.000486381	0.0101493	-0.728412	-2.67779	0	39
1874	GSE369_PRE_VS_POST_IL6_INJECTION_IFNG_KO_LIVER_UP	0.00034961	0.0101493	0.538089	1.78548	2	71
1966	GSE2770_UNTREATED_VS_IL12_TREATED_ACT_CD4_TCELL_2H_DN	0.000356379	0.0101493	0.556458	1.8108	2	62
1968	GSE2770_IL4_ACT_VS_ACT_CD4_TCELL_2H_UP	0.000340445	0.0101493	0.506088	1.74389	2	95
2030	GSE2124_CTRL_VS_LYMPHOTOXIN_BETA_TREATED_MLN_UP	0.000598444	0.0101493	-0.603949	-2.40711	0	57
2033	GSE2405_0H_VS_12H_A_PHAGOCYTOPHILUM_STIM_NEUTROPHIL_UP	0.000349162	0.0101493	0.530291	1.76299	2	72
2107	GSE1925_CTRL_VS_IFNG_PRIMED_MACROPHAGE_3H_IFNG_STIM_UP	0.000712251	0.0101493	-0.440441	-1.85711	0	74
2124	GSE3565_CTRL_VS_LPS_INJECTED_SPLENOCYTES_DN	0.00070373	0.0101493	-0.426692	-1.77849	0	71
2126	GSE3565_DUSP1_VS_WT_SPLENOCYTES_POST_LPS_INJECTION_UP	0.000674764	0.0101493	-0.672893	-2.76881	0	67
2131	GSE3720_UNSTIM_VS_LPS_STIM_VD1_GAMMADELTA_TCELL_DN	0.000619732	0.0101493	0.583954	1.78651	4	42
2199	GSE3039_B2_VS_B1_BCELL_DN	0.00036452	0.0101493	0.577604	1.82448	2	51
2207	GSE3039_CD4_TCELL_VS_B1_BCELL_DN	0.000358209	0.0101493	0.556591	1.804	2	60
2222	GSE4748_LPS_VS_LPS_AND_CYANOBACTERIUM_LPSLIKE_STIM_DC_3H_UP	0.00034961	0.0101493	0.532672	1.7675	2	71
2225	GSE4984_UNTREATED_VS_GALECTIN1_TREATED_DC_DN	0.000528262	0.0101493	-0.519417	-1.97741	0	45
2277	GSE4535_BM_DERIVED_DC_VS_FOLLICULAR_DC_UP	0.000714201	0.0101493	0.543824	1.76715	5	61
2283	GSE5455_EX_VIVO_VS_POST_24H_INCUBATION_MONOCYTES_FROM_TUMOR_BEARING_MOUSE_UP	0.000350754	0.0101493	0.558402	1.84463	2	68
2370	GSE3920_IFNA_VS_IFNG_TREATED_ENDOTHELIAL_CELL_UP	0.000609756	0.0101493	-0.627957	-2.51825	0	59
2376	GSE3920_UNTREATED_VS_IFNA_TREATED_FIBROBLAST_UP	0.000564334	0.0101493	-0.593457	-2.31731	0	51
2378	GSE6092_CTRL_VS_BORRELIA_BIRGDOFERI_INF_ENDOTHELIAL_CELL_DN	0.000554939	0.0101493	-0.599834	-2.32059	0	49
2415	GSE6259_FLT3L_INDUCED_DEC205_POS_DC_VS_CD8_TCELL_DN	0.000714201	0.0101493	0.542122	1.76162	5	61
2470	GSE7768_OVA_ALONE_VS_OVA_WITH_LPS_IMMUNIZED_MOUSE_WHOLE_SPLEEN_6H_DN	0.000570776	0.0101493	-0.477274	-1.87041	0	52
2624	GSE7219_WT_VS_NIK_NFKB2_KO_DC_UP	0.000653595	0.0101493	-0.556314	-2.26855	0	64
2629	GSE7219_UNSTIM_VS_LPS_AND_ANTI_CD40_STIM_NIK_NFKB2_KO_DC_DN	0.00070922	0.0101493	-0.419901	-1.75127	0	72
2719	GSE14415_ACT_VS_CTRL_NATURAL_TREG_DN	0.000598444	0.0101493	-0.45874	-1.82837	0	57
2728	GSE14386_UNTREATED_VS_IFNA_TREATED_ACT_PBMC_MS_PATIENT_UP	0.00027222	0.0101493	0.761629	1.93797	1	17
2735	GSE13547_WT_VS_ZFX_KO_BCELL_ANTI_IGM_STIM_2H_DN	0.00070922	0.0101493	-0.417385	-1.74078	0	72
2843	GSE15735_CTRL_VS_HDAC_INHIBITOR_TREATED_CD4_TCELL_2H_DN	0.000358209	0.0101493	0.553113	1.79273	2	60
2883	GSE19198_6H_VS_24H_IL21_TREATED_TCELL_UP	0.000486027	0.0101493	0.570302	1.80142	3	51
2915	GSE19923_WT_VS_HEB_AND_E2A_KO_DP_THYMOCYTE_DN	0.00070373	0.0101493	-0.678075	-2.82627	0	71
2946	GSE19888_CTRL_VS_A3R_INHIBITOR_TREATED_MAST_CELL_DN	0.000674764	0.0101493	-0.548591	-2.25733	0	67
2948	GSE19888_ADENOSINE_A3R_INH_PRETREAT_AND_ACT_BY_A3R_VS_A3R_INH_AND_TCELL_MEMBRANES_ACT_MAST_CELL_UP	0.000719942	0.0101493	-0.583503	-2.46452	0	75
2950	GSE19888_ADENOSINE_A3R_ACT_VS_TCELL_MEMBRANES_ACT_IN_MAST_CELL_DN	0.000614628	0.0101493	-0.43397	-1.74578	0	60
2995	GSE21678_WT_VS_FOXO1_FOXO3_KO_TREG_UP	0.000560852	0.0101493	-0.565446	-2.19867	0	50
3003	GSE16450_CTRL_VS_IFNA_12H_STIM_MATURE_NEURON_CELL_LINE_DN	0.000593965	0.0101493	0.538307	1.75173	4	62
3058	GSE21774_CD62L_POS_CD56_DIM_VS_CD62L_NEG_CD56_DIM_NK_CELL_DN	0.00038373	0.0101493	0.673206	1.96091	2	32
3088	GSE21546_UNSTIM_VS_ANTI_CD3_STIM_SAP1A_KO_AND_ELK1_KO_DP_THYMOCYTES_UP	0.000381582	0.0101493	0.626138	1.86003	2	36
3144	GSE21360_SECONDARY_VS_QUATERNARY_MEMORY_CD8_TCELL_UP	0.000518403	0.0101493	-0.539414	-2.02613	0	43
3169	GSE19401_UNSTIM_VS_RETINOIC_ACID_STIM_FOLLICULAR_DC_DN	0.000712251	0.0101493	-0.459295	-1.92429	0	73
3188	GSE22033_UNTREATED_VS_ROSIGLITAZONE_TREATED_MEF_DN	0.000549753	0.0101493	-0.499548	-1.91763	0	48
3263	GSE22589_HIV_VS_HIV_AND_SIV_INFECTED_DC_UP	0.000587199	0.0101493	-0.51444	-2.03825	0	55
3315	GSE23925_DARK_ZONE_VS_NAIVE_BCELL_DN	0.000674764	0.0101493	-0.596129	-2.45294	0	67
3317	GSE23925_LIGHT_ZONE_VS_NAIVE_BCELL_UP	0.000653595	0.0101493	-0.630675	-2.57178	0	64
3319	GSE16385_UNTREATED_VS_12H_ROSIGLITAZONE_IFNG_TNF_TREATED_MACROPHAGE_UP	0.000475964	0.0101493	-0.627622	-2.28567	0	37
3321	GSE16385_ROSIGLITAZONE_IFNG_TNF_VS_IL4_STIM_MACROPHAGE_UP	0.000609756	0.0101493	-0.604448	-2.42398	0	59
3342	GSE25123_WT_VS_PPARG_KO_MACROPHAGE_IL4_AND_ROSIGLITAZONE_STIM_DN	0.000587199	0.0101493	-0.479592	-1.90018	0	55
3344	GSE25123_CTRL_VS_IL4_STIM_MACROPHAGE_DN	0.000589971	0.0101493	-0.589864	-2.34348	0	56
3346	GSE25088_CTRL_VS_IL4_AND_ROSIGLITAZONE_STIM_MACROPHAGE_UP	0.000466636	0.0101493	-0.651652	-2.32639	0	34
3373	GSE25088_WT_VS_STAT6_KO_MACROPHAGE_UP	0.000653595	0.0101493	-0.486971	-1.98578	0	64
3562	GSE27241_CTRL_VS_DIGOXIN_TREATED_CD4_TCELL_IN_TH17_POLARIZING_CONDITIONS_UP	0.000609756	0.0101493	-0.562864	-2.25721	0	59
3565	GSE21063_CTRL_VS_ANTI_IGM_STIM_BCELL_8H_UP	0.000459348	0.0101493	-0.612832	-2.12159	0	31
3567	GSE21063_CTRL_VS_ANTI_IGM_STIM_BCELL_3H_UP	0.000403714	0.0101493	-0.79775	-2.5391	0	22
3583	GSE21063_CTRL_VS_ANTI_IGM_STIM_BCELL_NFATC1_KO_8H_UP	0.000712251	0.0101493	-0.60272	-2.52519	0	73
3585	GSE21063_CTRL_VS_ANTI_IGM_STIM_BCELL_NFATC1_KO_3H_DN	0.000604595	0.0101493	-0.641863	-2.56386	0	58
3608	GSE28726_ACT_CD4_TCELL_VS_ACT_NKTCELL_UP	0.000567408	0.0101493	0.488971	1.6849	4	95
3622	GSE24574_BCL6_LOW_TFH_VS_TCONV_CD4_TCELL_DN	0.000349732	0.0101493	0.550511	1.82445	2	70
3688	GSE23321_EFFECTOR_MEMORY_VS_NAIVE_CD8_TCELL_DN	0.000638162	0.0101493	-0.466665	-1.90308	0	63
3719	GSE29164_DAY3_VS_DAY7_CD8_TCELL_TREATED_MELANOMA_DN	0.000727273	0.0101493	0.55172	1.74866	5	52
3725	GSE29164_CD8_TCELL_VS_CD8_TCELL_AND_IL12_TREATED_MELANOMA_DAY7_DN	0.000365008	0.0101493	0.581961	1.83234	2	50
3730	GSE23568_CTRL_VS_ID3_TRANSDUCED_CD8_TCELL_DN	0.000463446	0.0101493	0.518909	1.73674	3	76
3735	GSE23568_CTRL_TRANSDUCED_VS_WT_CD8_TCELL_DN	0.000345821	0.0101493	0.52145	1.75513	2	79
3739	GSE32164_ALTERNATIVELY_ACT_M2_VS_CMYC_INHIBITED_MACROPHAGE_UP	0.000574449	0.0101493	0.509839	1.72381	4	82
3753	GSE33425_CD8_ALPHAALPHA_VS_ALPHABETA_CD161_HIGH_TCELL_DN	0.00034384	0.0101493	0.514318	1.74259	2	83
3784	GSE27859_MACROPHAGE_VS_CD11C_INT_F480_HI_MACROPHAGE_UP	0.000587199	0.0101493	-0.502146	-1.98954	0	55
3797	GSE32986_GMCSF_VS_GMCSF_AND_CURDLAN_LOWDOSE_STIM_DC_DN	0.000564334	0.0101493	-0.564375	-2.20375	0	51
3798	GSE32986_UNSTIM_VS_CURDLAN_LOWDOSE_STIM_DC_DN	0.000358209	0.0101493	0.55685	1.80484	2	60
3808	GSE32986_CURDLAN_HIGHDOSE_VS_GMCSF_AND_CURDLAN_HIGHDOSE_STIM_DC_DN	0.000702247	0.0101493	-0.533458	-2.2148	0	70
3810	GSE32986_CURDLAN_LOWDOSE_VS_CURDLAN_HIGHDOSE_STIM_DC_DN	0.000589971	0.0101493	-0.453653	-1.80233	0	56
3816	GSE26343_UNSTIM_VS_LPS_STIM_NFAT5_KO_MACROPHAGE_DN	0.00070922	0.0101493	-0.516968	-2.15611	0	72
3838	GSE34156_UNTREATED_VS_24H_NOD2_AND_TLR1_TLR2_LIGAND_TREATED_MONOCYTE_UP	0.000381582	0.0101493	0.647509	1.92351	2	36
3839	GSE34156_NOD2_LIGAND_VS_NOD2_AND_TLR1_TLR2_LIGAND_24H_TREATED_MONOCYTE_DN	0.000604595	0.0101493	-0.465285	-1.85853	0	58
3841	GSE34156_NOD2_LIGAND_VS_TLR1_TLR2_LIGAND_24H_TREATED_MONOCYTE_DN	0.000655308	0.0101493	-0.572559	-2.345	0	65
3846	GSE34156_UNTREATED_VS_24H_TLR1_TLR2_LIGAND_TREATED_MONOCYTE_DN	0.000570776	0.0101493	-0.458481	-1.79676	0	52
3848	GSE34156_NOD2_LIGAND_VS_NOD2_AND_TLR1_TLR2_LIGAND_6H_TREATED_MONOCYTE_UP	0.00069979	0.0101493	-0.560542	-2.31832	0	69
3906	GSE36891_UNSTIM_VS_POLYIC_TLR3_STIM_PERITONEAL_MACROPHAGE_UP	0.000390778	0.0101493	-0.894996	-2.73707	0	19
3908	GSE36891_POLYIC_TLR3_VS_PAM_TLR2_STIM_PERITONEAL_MACROPHAGE_UP	0.000457875	0.0101493	-0.83415	-2.92416	0	32
3910	GSE37605_FOXP3_FUSION_GFP_VS_IRES_GFP_TREG_C57BL6_UP	0.000436491	0.0101493	-0.716138	-2.42708	0	28
3913	GSE37605_TREG_VS_TCONV_NOD_FOXP3_FUSION_GFP_UP	0.000436491	0.0101493	-0.79483	-2.69377	0	28
3915	GSE37605_C57BL6_VS_NOD_FOXP3_FUSION_GFP_TREG_DN	0.000587199	0.0101493	-0.624048	-2.47252	0	55
3947	GSE37301_LYMPHOID_PRIMED_MPP_VS_GRAN_MONO_PROGENITOR_UP	0.000631313	0.0101493	-0.495297	-2.01018	0	62
3953	GSE37301_COMMON_LYMPHOID_PROGENITOR_VS_CD4_TCELL_UP	0.000631313	0.0101493	-0.51446	-2.08796	0	62
3970	GSE37301_MULTIPOTENT_PROGENITOR_VS_LYMPHOID_PRIMED_MPP_DN	0.000570125	0.0101493	-0.526455	-2.07476	0	53
4085	GSE32034_LY6C_HIGH_VS_LOW_MONOCYTE_UP	0.000367647	0.0101493	0.585291	1.82355	2	47
4111	GSE40274_CTRL_VS_LEF1_TRANSDUCED_ACTIVATED_CD4_TCELL_UP	0.000606208	0.0101493	0.561545	1.78441	4	53
4191	GSE40666_STAT1_KO_VS_STAT4_KO_CD8_TCELL_WITH_IFNA_STIM_90MIN_DN	0.00043956	0.0101493	-0.687343	-2.35828	0	29
4204	GSE20727_DNFB_ALLERGEN_VS_ROS_INH_AND_DNFB_ALLERGEN_TREATED_DC_UP	0.000448632	0.0101493	-0.698131	-2.41474	0	30
4209	GSE20727_CTRL_VS_ROS_INH_AND_DNFB_ALLERGEN_TREATED_DC_DN	0.00058459	0.0101493	0.52508	1.73456	4	68
4211	GSE20727_CTRL_VS_DNFB_ALLERGEN_TREATED_DC_DN	0.000549753	0.0101493	-0.552984	-2.12276	0	48
4214	GSE20727_H2O2_VS_ROS_INHIBITOR_TREATED_DC_DN	0.000690131	0.0101493	-0.492015	-2.03116	0	68
4215	GSE20727_CTRL_VS_DNFB_ALLERGEN_TREATED_DC_UP	0.000358209	0.0101493	0.562627	1.82357	2	60
4218	GSE40068_CXCR5POS_BCL6POS_TFH_VS_CXCR5NEG_BCL6NEG_CD4_TCELL_UP	0.000598444	0.0101493	-0.454092	-1.80984	0	57
4220	GSE40068_BCL6_POS_VS_NEG_CXCR5_POS_TFH_DN	0.000614628	0.0101493	-0.439893	-1.76961	0	60
4229	GSE39110_DAY3_VS_DAY6_POST_IMMUNIZATION_CD8_TCELL_UP	0.000712251	0.0101493	-0.446993	-1.88473	0	74
4231	GSE39110_UNTREATED_VS_IL2_TREATED_CD8_TCELL_DAY3_POST_IMMUNIZATION_UP	0.000598444	0.0101493	-0.480131	-1.91362	0	57
4248	GSE36078_UNTREATED_VS_AD5_T425A_HEXON_INF_MOUSE_LUNG_DC_DN	0.000363725	0.0101493	0.571008	1.81449	2	53
4342	GSE24671_CTRL_VS_BAKIMULC_INFECTED_MOUSE_SPLENOCYTES_DN	0.000598444	0.0101493	-0.725148	-2.89017	0	57
4372	GSE41867_DAY6_EFFECTOR_VS_DAY30_EXHAUSTED_CD8_TCELL_LCMV_CLONE13_UP	0.000350754	0.0101493	0.560331	1.85101	2	68
4394	GSE41087_WT_VS_FOXP3_MUT_ANTI_CD3_CD28_STIM_CD4_TCELL_UP	0.00069979	0.0101493	-0.476204	-1.96951	0	69
4409	GSE28408_LY6G_POS_VS_NEG_DC_UP	0.00069979	0.0101493	-0.426385	-1.76347	0	69
4453	GSE42021_TREG_PLN_VS_CD24HI_TREG_THYMUS_UP	0.00070922	0.0101493	-0.634231	-2.64518	0	72
4457	GSE42021_CD24HI_TREG_VS_CD24HI_TCONV_THYMUS_DN	0.000690131	0.0101493	-0.628892	-2.59622	0	68
4462	GSE43700_UNTREATED_VS_IL10_TREATED_PBMC_UP	0.000560852	0.0101493	-0.507336	-1.97272	0	50
4499	GSE43955_1H_VS_10H_ACT_CD4_TCELL_WITH_TGFB_IL6_DN	0.000487805	0.0101493	0.574136	1.80042	3	49
4599	GSE46606_UNSTIM_VS_CD40L_IL2_IL5_1DAY_STIMULATED_IRF4HIGH_SORTED_BCELL_DN	0.00069979	0.0101493	-0.633808	-2.62134	0	69
4618	GSE46606_IRF4HIGH_VS_WT_CD40L_IL2_IL5_DAY3_STIMULATED_BCELL_UP	0.000719942	0.0101493	-0.429229	-1.81292	0	75
4620	GSE46606_IRF4MID_VS_WT_CD40L_IL2_IL5_DAY3_STIMULATED_BCELL_UP	0.000653595	0.0101493	-0.467078	-1.90466	0	64
4622	GSE46606_IRF4_KO_VS_WT_UNSTIM_BCELL_UP	0.00062461	0.0101493	-0.455697	-1.83956	0	61
4660	GSE41176_WT_VS_TAK1_KO_UNSTIM_BCELL_UP	0.000604595	0.0101493	-0.526142	-2.10162	0	58
4671	GSE41176_WT_VS_TAK1_KO_ANTI_IGM_STIM_BCELL_3H_UP	0.000549753	0.0101493	-0.558502	-2.14394	0	48
4672	GSE41176_WT_VS_TAK1_KO_ANTI_IGM_STIM_BCELL_6H_UP	0.000664452	0.0101493	-0.458496	-1.88533	0	66
4708	GSE45365_CD8A_DC_VS_CD11B_DC_IFNAR_KO_MCMV_INFECTION_DN	0.000376648	0.0101493	-0.815214	-2.4155	0	17
4729	GSE45365_NK_CELL_VS_BCELL_UP	0.000564334	0.0101493	-0.546323	-2.13327	0	51
4730	GSE18804_SPLEEN_MACROPHAGE_VS_COLON_TUMORAL_MACROPHAGE_UP	0.000466309	0.0101493	0.535783	1.77564	3	70
3251	GSE20754_WT_VS_TCF1_KO_MEMORY_CD8_TCELL_UP	0.00075358	0.0104245	-0.459676	-1.95868	0	79
3487	GSE25146_UNSTIM_VS_HELIOBACTER_PYLORI_LPS_STIM_AGS_CELL_DN	0.00075358	0.0104245	-0.469592	-2.00093	0	79
121	GSE12845_IGD_POS_BLOOD_VS_NAIVE_TONSIL_BCELL_DN	0.000770416	0.0105342	-0.40568	-1.73988	0	82
1485	GSE36476_CTRL_VS_TSST_ACT_40H_MEMORY_CD4_TCELL_OLD_UP	0.00076864	0.0105342	-0.505671	-2.16158	0	81
2128	GSE3720_UNSTIM_VS_LPS_STIM_VD2_GAMMADELTA_TCELL_UP	0.000770416	0.0105342	-0.606892	-2.60284	0	82
4461	GSE27434_WT_VS_DNMT1_KO_TREG_DN	0.00076864	0.0105342	-0.631717	-2.70039	0	81
10	KAECH_DAY8_EFF_VS_MEMORY_CD8_TCELL_DN	0.000783085	0.0106459	-0.629829	-2.70417	0	83
1592	GSE3982_DC_VS_BASOPHIL_DN	0.000783085	0.0106459	-0.394356	-1.69316	0	83
25	GSE10239_NAIVE_VS_KLRG1HIGH_EFF_CD8_TCELL_UP	0.000819001	0.010763	-0.428402	-1.87591	0	91
33	GSE10239_NAIVE_VS_DAY4.5_EFF_CD8_TCELL_UP	0.000808407	0.010763	-0.541616	-2.35771	0	88
273	GSE1432_1H_VS_24H_IFNG_MICROGLIA_DN	0.000802292	0.010763	0.502216	1.70159	6	83
305	GSE1460_DP_THYMOCYTE_VS_NAIVE_CD4_TCELL_ADULT_BLOOD_DN	0.000801925	0.010763	-0.425806	-1.84361	0	86
601	GSE17721_LPS_VS_PAM3CSK4_12H_BMDC_DN	0.000814711	0.010763	0.519472	1.72702	6	72
982	GSE22886_NAIVE_CD4_TCELL_VS_48H_ACT_TH1_UP	0.000819001	0.010763	-0.509948	-2.23299	0	91
985	GSE22886_NAIVE_CD4_TCELL_VS_12H_ACT_TH2_DN	0.000814711	0.010763	0.514455	1.71034	6	72
1024	GSE24634_NAIVE_CD4_TCELL_VS_DAY5_IL4_CONV_TREG_UP	0.000814332	0.010763	-0.472961	-2.05917	0	89
1236	GSE29618_BCELL_VS_PDC_UP	0.000807103	0.010763	-0.460965	-2.016	0	90
1364	GSE34205_HEALTHY_VS_FLU_INF_INFANT_PBMC_UP	0.000808407	0.010763	-0.698605	-3.0411	0	88
1836	GSE9650_EFFECTOR_VS_MEMORY_CD8_TCELL_DN	0.000807103	0.010763	-0.583326	-2.55114	0	90
3733	GSE23568_ID3_TRANSDUCED_VS_ID3_KO_CD8_TCELL_UP	0.000802292	0.010763	0.501989	1.70082	6	83
938	GSE22886_DAY0_VS_DAY1_MONOCYTE_IN_CULTURE_UP	0.00082713	0.0108098	-0.394466	-1.73376	0	93
4348	GSE41867_DAY15_EFFECTOR_VS_DAY30_EXHAUSTED_CD8_TCELL_LCMV_CLONE13_UP	0.000826251	0.0108098	0.53365	1.74629	6	64
1022	GSE24634_NAIVE_CD4_TCELL_VS_DAY3_IL4_CONV_TREG_UP	0.000838926	0.0108624	-0.467327	-2.05514	0	94
2130	GSE3720_UNSTIM_VS_PMA_STIM_VD2_GAMMADELTA_TCELL_UP	0.000838926	0.0108624	-0.593483	-2.60993	0	94
2132	GSE3720_UNSTIM_VS_PMA_STIM_VD1_GAMMADELTA_TCELL_UP	0.000840336	0.0108624	-0.375059	-1.65094	0	95
2133	GSE3720_LPS_VS_PMA_STIM_VD1_GAMMADELTA_TCELL_DN	0.000840336	0.0108624	-0.368851	-1.62361	0	95
4107	GSE40274_CTRL_VS_IRF4_TRANSDUCED_ACTIVATED_CD4_TCELL_UP	0.000842663	0.0108628	0.548572	1.75732	6	56
969	GSE22886_NAIVE_CD4_TCELL_VS_DC_UP	0.000848176	0.0108636	-0.427485	-1.88403	0	96
1956	GSE2770_TGFB_AND_IL4_ACT_VS_ACT_CD4_TCELL_2H_UP	0.000849618	0.0108636	-0.394728	-1.74669	0	97
2295	GSE5099_CLASSICAL_M1_VS_ALTERNATIVE_M2_MACROPHAGE_UP	0.000848176	0.0108636	-0.42668	-1.88049	0	96
1803	GSE9006_HEALTHY_VS_TYPE_2_DIABETES_PBMC_AT_DX_UP	0.000861326	0.0109837	0.434778	1.5729	7	143
1876	GSE369_PRE_VS_POST_IL6_INJECTION_SOCS3_KO_LIVER_UP	0.000864304	0.010992	-0.442636	-1.95806	0	98
2876	GSE16266_CTRL_VS_HEATSHOCK_AND_LPS_STIM_MEF_UP	0.000882418	0.0111923	0.445608	1.57911	7	119
838	GSE18791_UNSTIM_VS_NEWCATSLE_VIRUS_DC_2H_DN	0.000897263	0.0113199	-0.592621	-2.04979	1	30
1866	GSE9988_ANTI_TREM1_AND_LPS_VS_VEHICLE_TREATED_MONOCYTES_UP	0.000897263	0.0113199	-0.597796	-2.06769	1	30
52	GSE10325_BCELL_VS_LUPUS_BCELL_DN	0.000911058	0.0114299	0.488866	1.67646	7	91
1302	GSE30962_ACUTE_VS_CHRONIC_LCMV_PRIMARY_INF_CD8_TCELL_UP	0.000915646	0.0114299	0.498435	1.69228	7	84
3615	GSE24574_BCL6_HIGH_VS_LOW_TFH_CD4_TCELL_UP	0.000910747	0.0114299	-0.573379	-2.55474	0	103
4583	GSE42724_NAIVE_VS_B1_BCELL_DN	0.000914077	0.0114299	-0.395686	-1.76611	0	104
171	GSE13411_SWITCHED_MEMORY_BCELL_VS_PLASMA_CELL_DN	0.000922266	0.0114521	0.660529	1.82599	6	25
2748	GSE15330_HSC_VS_LYMPHOID_PRIMED_MULTIPOTENT_PROGENITOR_DN	0.00092219	0.0114521	0.507741	1.70899	7	79
3594	GSE23114_WT_VS_SLE2C1_MOUSE_SPLEEN_B1A_BCELL_UP	0.000926891	0.0114794	0.512427	1.71504	7	76
4227	GSE38304_MYC_NEG_VS_POS_GC_BCELL_DN	0.000930449	0.0114934	0.516966	1.72098	7	73
955	GSE22886_NAIVE_BCELL_VS_NEUTROPHIL_UP	0.000940734	0.01156	-0.665869	-2.98524	0	107
1481	GSE36476_CTRL_VS_TSST_ACT_72H_MEMORY_CD4_TCELL_YOUNG_UP	0.000940734	0.01156	-0.564219	-2.52952	0	107
583	GSE17721_CPG_VS_GARDIQUIMOD_12H_BMDC_DN	0.000952268	0.0116714	0.534346	1.73635	7	61
1983	GSE2770_TGFB_AND_IL4_ACT_VS_ACT_CD4_TCELL_48H_UP	0.000955224	0.0116774	0.53841	1.74507	7	60
1479	GSE36476_CTRL_VS_TSST_ACT_40H_MEMORY_CD4_TCELL_YOUNG_UP	0.000960615	0.0117131	-0.524462	-2.3491	0	108
948	GSE22886_DC_VS_MONOCYTE_DN	0.000967118	0.0117319	-0.395367	-1.77294	0	109
4414	GSE41978_KLRG1_HIGH_VS_LOW_EFFECTOR_CD8_TCELL_DN	0.000967118	0.0117319	-0.500567	-2.24469	0	109
2374	GSE3920_IFNB_VS_IFNG_TREATED_ENDOTHELIAL_CELL_UP	0.000990589	0.0119859	-0.511653	-1.89153	1	40
3597	GSE26156_DOUBLE_POSITIVE_VS_CD4_SINGLE_POSITIVE_THYMOCYTE_UP	0.00100705	0.012154	-0.623934	-2.80106	0	111
1098	GSE2706_UNSTIM_VS_8H_LPS_AND_R848_DC_DN	0.00101061	0.0121659	-0.521367	-1.93318	1	41
3127	GSE21927_SPLEEN_C57BL6_VS_4T1_TUMOR_BALBC_MONOCYTES_UP	0.00102041	0.0122527	-0.502876	-2.26448	0	113
215	GSE14000_TRANSLATED_RNA_VS_MRNA_DC_DN	0.00103734	0.0122534	-0.570256	-2.572	0	114
275	GSE1432_6H_VS_24H_IFNG_MICROGLIA_DN	0.0010492	0.0122534	0.521937	1.72975	8	70
591	GSE17721_LPS_VS_PAM3CSK4_1H_BMDC_DN	0.00105932	0.0122534	-0.489135	-1.87287	1	46
850	GSE19825_NAIVE_VS_DAY3_EFF_CD8_TCELL_DN	0.00103436	0.0122534	0.49616	1.67628	8	81
941	GSE22886_DAY0_VS_DAY7_MONOCYTE_IN_CULTURE_DN	0.0010492	0.0122534	0.522379	1.73121	8	70
1090	GSE2706_UNSTIM_VS_8H_R848_DC_DN	0.00105932	0.0122534	-0.493581	-1.8899	1	46
1311	GSE31082_DN_VS_CD8_SP_THYMOCYTE_DN	0.00104676	0.0122534	0.510751	1.7027	8	74
1477	GSE36476_CTRL_VS_TSST_ACT_16H_MEMORY_CD4_TCELL_YOUNG_UP	0.00103734	0.0122534	-0.392131	-1.76861	0	114
2271	GSE5679_PPARG_LIGAND_ROSIGLITAZONE_VS_RARA_AGONIST_AM580_TREATED_DC_UP	0.00105634	0.0122534	0.522556	1.7216	8	67
2622	GSE11386_NAIVE_VS_MEMORY_BCELL_DN	0.00105652	0.0122534	-0.49339	-1.87833	1	45
2880	GSE19198_CTRL_VS_IL21_TREATED_TCELL_6H_UP	0.00104275	0.0122534	0.506499	1.6952	8	76
3357	GSE25088_IL4_VS_IL4_AND_ROSIGLITAZONE_STIM_STAT6_KO_MACROPHAGE_DAY10_DN	0.0010592	0.0122534	0.518365	1.70335	8	66
3359	GSE25088_ROSIGLITAZONE_VS_IL4_AND_ROSIGLITAZONE_STIM_STAT6_KO_MACROPHAGE_DAY10_DN	0.00103603	0.0122534	0.500007	1.686	8	80
3695	GSE27291_6H_VS_7D_STIM_GAMMADELTA_TCELL_UP	0.00104676	0.0122534	0.51075	1.7027	8	74
3795	GSE32986_UNSTIM_VS_GMCSF_STIM_DC_UP	0.00105932	0.0122534	-0.486644	-1.86334	1	46
2026	GSE2128_CTRL_VS_MIMETOPE_NEGATIVE_SELECTION_DP_THYMOCYTE_NOD_UP	0.00109117	0.0125911	0.550588	1.74959	8	53
2080	GSE8835_HEALTHY_VS_CLL_CD8_TCELL_DN	0.00109951	0.0126295	-0.481707	-1.84914	1	48
4117	GSE40274_CTRL_VS_HELIOS_TRANSDUCED_ACTIVATED_CD4_TCELL_UP	0.00109984	0.0126295	0.564397	1.76462	8	48
1832	GSE9650_NAIVE_VS_MEMORY_CD8_TCELL_DN	0.00112676	0.0129073	0.470839	1.63499	9	101
1276	GSE29618_PRE_VS_DAY7_POST_LAIV_FLU_VACCINE_MDC_DN	0.00114025	0.0129587	-0.442365	-1.74336	1	53
1426	GSE360_T_GONDII_VS_B_MALAYI_LOW_DOSE_DC_UP	0.00114155	0.0129587	-0.451454	-1.76922	1	52
1705	GSE6269_HEALTHY_VS_STAPH_PNEUMO_INF_PBMC_UP	0.00113882	0.0129587	0.47918	1.64324	9	91
4376	GSE41867_LCMV_ARMSTRONG_VS_CLONE13_DAY6_EFFECTOR_CD8_TCELL_UP	0.0011422	0.0129587	0.493452	1.68124	9	86
809	GSE17974_2H_VS_72H_UNTREATED_IN_VITRO_CD4_TCELL_DN	0.00115274	0.0129848	0.502864	1.69257	9	79
3303	GSE23505_IL6_IL1_VS_IL6_IL1_TGFB_TREATED_CD4_TCELL_DN	0.0011489	0.0129848	0.494159	1.67079	9	82
3756	GSE33425_CD161_HIGH_VS_NEG_CD8_TCELL_DN	0.00115115	0.0129848	0.495726	1.67156	9	80
1818	GSE9037_CTRL_VS_LPS_1H_STIM_IRAK4_KO_BMDM_DN	0.0011744	0.0131661	-0.44313	-1.75571	1	55
3765	GSE26030_UNSTIM_VS_RESTIM_TH1_DAY5_POST_POLARIZATION_DN	0.00117371	0.0131661	0.516628	1.70207	9	67
2709	GSE14415_ACT_TCONV_VS_ACT_NATURAL_TREG_DN	0.00118036	0.0132016	0.52405	1.71487	9	64
3603	GSE28726_ACT_CD4_TCELL_VS_ACT_VA24NEG_NKTCELL_DN	0.00118624	0.0132361	-0.46985	-2.1593	0	128
4418	GSE41978_ID2_KO_VS_ID2_KO_AND_BIM_KO_KLRG1_LOW_EFFECTOR_CD8_TCELL_DN	0.00121803	0.013527	-0.450616	-2.07311	0	130
4650	GSE42088_UNINF_VS_LEISHMANIA_INF_DC_4H_DN	0.00121803	0.013527	-0.723099	-3.3267	0	130
3621	GSE24574_BCL6_HIGH_TFH_VS_TFH_CD4_TCELL_DN	0.001221	0.0135282	-0.529004	-2.43612	0	131
765	GSE17974_0H_VS_12H_IN_VITRO_ACT_CD4_TCELL_DN	0.00122549	0.0135462	0.559627	1.74359	9	47
3875	GSE36888_UNTREATED_VS_IL2_TREATED_TCELL_2H_DN	0.0012332	0.0135997	0.567111	1.75359	9	45
212	GSE13738_TCR_VS_BYSTANDER_ACTIVATED_CD4_TCELL_UP	0.0012387	0.0136285	0.564828	1.73375	9	43
130	GSE12845_IGD_NEG_BLOOD_VS_DARKZONE_GC_TONSIL_BCELL_UP	0.00125772	0.0137419	0.48901	1.66755	10	87
951	GSE22886_NAIVE_TCELL_VS_DC_UP	0.00125628	0.0137419	-0.577475	-2.66774	0	135
3609	GSE28726_ACT_CD4_TCELL_VS_ACT_NKTCELL_DN	0.00125628	0.0137419	-0.439607	-2.02579	0	132
3658	GSE29949_MICROGLIA_VS_DC_BRAIN_UP	0.00126263	0.0137638	-0.415675	-1.68703	1	62
526	GSE17721_LPS_VS_POLYIC_8H_BMDC_UP	0.00128235	0.0139147	0.511525	1.69524	10	70
4241	GSE36078_WT_VS_IL1R_KO_LUNG_DC_AFTER_AD5_T425A_HEXON_INF_UP	0.00128235	0.0139147	0.509234	1.68765	10	70
4648	GSE42088_UNINF_VS_LEISHMANIA_INF_DC_2H_DN	0.00128866	0.0139511	-0.682738	-3.15661	0	137
515	GSE17721_CTRL_VS_GARDIQUIMOD_24H_BMDC_DN	0.00129778	0.0139859	0.522176	1.71239	10	65
3662	GSE29949_CD8_NEG_DC_SPLEEN_VS_MONOCYTE_BONE_MARROW_UP	0.00129778	0.0139859	0.519913	1.70497	10	65
17	GOLDRATH_EFF_VS_MEMORY_CD8_TCELL_UP	0.00130937	0.0140787	0.525644	1.70807	10	61
1808	GSE9006_TYPE_1_DIABETES_AT_DX_VS_4MONTH_POST_DX_PBMC_DN	0.00134953	0.0144776	-0.420812	-1.73155	1	67
135	GSE12845_NAIVE_VS_DARKZONE_GC_TONSIL_BCELL_DN	0.00137915	0.0147505	0.491644	1.66102	11	81
487	GSE17721_CTRL_VS_CPG_1H_BMDC_DN	0.00139991	0.0147505	-0.537429	-1.91861	2	34
1716	GSE6269_E_COLI_VS_STREP_PNEUMO_INF_PBMC_DN	0.00139914	0.0147505	0.587606	1.74556	10	36
2114	GSE1925_CTRL_VS_IFNG_PRIMED_MACROPHAGE_24H_IFNG_STIM_DN	0.00139567	0.0147505	0.504338	1.68132	11	74
2122	GSE3565_DUSP1_VS_WT_SPLENOCYTES_DN	0.00139958	0.0147505	-0.413422	-1.70986	1	69
2276	GSE5679_RARA_AGONIST_AM580_VS_AM580_AND_ROSIGLITAZONE_TREATED_DC_DN	0.00139567	0.0147505	0.500301	1.6655	11	73
3300	GSE23505_UNTREATED_VS_4DAY_IL6_IL1_IL23_TREATED_CD4_TCELL_UP	0.00139958	0.0147505	-0.410667	-1.69846	1	69
4726	GSE45365_NK_CELL_VS_CD8A_DC_UP	0.00139844	0.0147505	0.505206	1.67637	11	71
3968	GSE37301_HEMATOPOIETIC_STEM_CELL_VS_RAG2_KO_NK_CELL_DN	0.00140746	0.0147643	-0.404165	-1.68459	1	71
4455	GSE42021_TREG_PLN_VS_CD24INT_TREG_THYMUS_UP	0.00140746	0.0147643	-0.40308	-1.68007	1	71
3759	GSE26890_CXCR1_NEG_VS_POS_EFFECTOR_CD8_TCELL_DN	0.00142552	0.0149206	0.520729	1.69453	11	62
3073	GSE21546_WT_VS_SAP1A_KO_ANTI_CD3_STIM_DP_THYMOCYTES_UP	0.00143506	0.0149874	0.533205	1.72356	11	59
1002	GSE24142_DN2_VS_DN3_THYMOCYTE_UP	0.00144596	0.0150348	0.54332	1.73598	11	55
3649	GSE22025_UNTREATED_VS_TGFB1_TREATED_CD4_TCELL_DN	0.00144338	0.0150348	0.63234	1.76101	10	26
923	GSE22886_NAIVE_VS_IGM_MEMORY_BCELL_DN	0.00146479	0.0151972	0.467286	1.61903	12	99
2701	GSE14699_DELETIONAL_TOLERANCE_VS_ACTIVATED_CD8_TCELL_DN	0.00149408	0.0154501	0.48986	1.65499	12	81
3367	GSE25123_IL4_VS_IL4_AND_ROSIGLITAZONE_STIM_MACROPHAGE_DAY10_UP	0.0014957	0.0154501	0.569585	1.73552	11	41
965	GSE22886_NAIVE_CD8_TCELL_VS_MONOCYTE_UP	0.00150359	0.0154573	0.499069	1.67442	12	77
1668	GSE3982_CENT_MEMORY_CD4_TCELL_VS_TH2_DN	0.0015062	0.0154573	0.497223	1.66416	12	76
2917	GSE19923_HEB_KO_VS_HEB_AND_E2A_KO_DP_THYMOCYTE_DN	0.00150376	0.0154573	-0.398353	-1.69151	1	78
808	GSE17974_2H_VS_72H_UNTREATED_IN_VITRO_CD4_TCELL_UP	0.00151592	0.0154899	-0.507605	-1.88216	2	41
4714	GSE18804_SPLEEN_MACROPHAGE_VS_BRAIN_TUMORAL_MACROPHAGE_UP	0.00151592	0.0154899	-0.500269	-1.85496	2	41
964	GSE22886_NAIVE_CD8_TCELL_VS_DC_DN	0.00151993	0.0154974	0.514885	1.70088	12	68
3541	GSE26912_TUMORICIDAL_VS_CTRL_MACROPHAGE_DN	0.00154431	0.0156448	0.516481	1.68071	12	62
4102	GSE35685_CD34POS_CD38NEG_VS_CD34POS_CD10POS_BONE_MARROW_DN	0.00154083	0.0156448	-0.378902	-1.62504	1	82
4263	GSE11961_MEMORY_BCELL_DAY7_VS_GERMINAL_CENTER_BCELL_DAY7_UP	0.00154431	0.0156448	0.514736	1.67503	12	62
1341	GSE3337_4H_VS_16H_IFNG_IN_CD8POS_DC_DN	0.00155465	0.0156739	0.530934	1.71622	12	59
2371	GSE3920_IFNA_VS_IFNG_TREATED_ENDOTHELIAL_CELL_DN	0.001553	0.0156739	0.616444	1.75962	11	29
4527	GSE46242_TH1_VS_ANERGIC_TH1_CD4_TCELL_WITH_EGR2_DELETED_DN	0.00155726	0.0156739	0.528349	1.70248	12	58
4534	GSE43863_NAIVE_VS_TFH_CD4_EFF_TCELL_D6_LCMV_UP	0.00156044	0.0156739	0.530407	1.70453	12	57
18	GOLDRATH_EFF_VS_MEMORY_CD8_TCELL_DN	0.00156617	0.0156982	-0.383251	-1.64549	1	83
3204	GSE21033_CTRL_VS_POLYIC_STIM_DC_1H_DN	0.00158479	0.0158512	-0.479098	-1.82392	2	45
37	GSE10325_CD4_TCELL_VS_BCELL_UP	0.00158874	0.0158573	0.470693	1.62192	13	95
1947	GSE2770_IL12_AND_TGFB_ACT_VS_ACT_CD4_TCELL_6H_DN	0.00160238	0.0159597	0.481569	1.63501	13	84
2040	GSE2405_0H_VS_24H_A_PHAGOCYTOPHILUM_STIM_NEUTROPHIL_UP	0.00162075	0.0160749	-0.475231	-2.25423	0	163
3031	GSE21670_STAT3_KO_VS_WT_CD4_TCELL_TGFB_IL6_TREATED_UP	0.00161925	0.0160749	0.493494	1.65571	13	77
90	GSE11864_CSF1_IFNG_VS_CSF1_IFNG_PAM3CYS_IN_MAC_UP	0.00162829	0.016086	0.4978	1.65718	13	73
4274	GSE11961_UNSTIM_VS_ANTI_IGM_AND_CD40_STIM_6H_FOLLICULAR_BCELL_DN	0.00162866	0.016086	-0.456658	-1.75249	2	47
2038	GSE2405_0H_VS_9H_A_PHAGOCYTOPHILUM_STIM_NEUTROPHIL_DN	0.00164745	0.0162376	-0.463809	-2.20402	0	167
4146	GSE40274_CTRL_VS_EOS_TRANSDUCED_ACTIVATED_CD4_TCELL_DN	0.00165837	0.0163114	-0.57006	-1.87289	3	25
4170	GSE40274_FOXP3_VS_FOXP3_AND_PBX1_TRANSDUCED_ACTIVATED_CD4_TCELL_UP	0.00167164	0.0164078	0.520348	1.68653	13	60
811	GSE17974_0.5H_VS_72H_IL4_AND_ANTI_IL12_ACT_CD4_TCELL_DN	0.00168533	0.0165078	0.530198	1.69846	13	56
4301	GSE28737_WT_VS_BCL6_KO_FOLLICULAR_BCELL_DN	0.00169512	0.0165695	0.542213	1.72576	13	54
4566	GSE46143_CTRL_VS_LMP2A_TRANSDUCED_CD10_POS_GC_BCELL_DN	0.00171684	0.0167471	0.481044	1.63323	14	84
1047	GSE24634_IL4_VS_CTRL_TREATED_NAIVE_CD4_TCELL_DAY3_DN	0.00172394	0.0167818	0.484836	1.63802	14	81
16	GOLDRATH_NAIVE_VS_MEMORY_CD8_TCELL_DN	0.0017297	0.0168034	0.495318	1.66499	14	78
3655	GSE29949_CD8_NEG_DC_SPLEEN_VS_DC_BRAIN_UP	0.00174661	0.0169328	0.674571	1.75777	12	19
4123	GSE40274_CTRL_VS_FOXP3_AND_GATA1_TRANSDUCED_ACTIVATED_CD4_TCELL_UP	0.00176189	0.017046	0.57603	1.73709	13	39
788	GSE17974_CTRL_VS_ACT_IL4_AND_ANTI_IL12_72H_CD4_TCELL_DN	0.00179383	0.0173196	0.527106	1.70384	14	59
983	GSE22886_NAIVE_CD4_TCELL_VS_48H_ACT_TH1_DN	0.00183824	0.0176107	0.483277	1.634	15	82
1066	GSE26495_PD1HIGH_VS_PD1LOW_CD8_TCELL_DN	0.00183824	0.0176107	0.546706	1.70333	14	47
1339	GSE3337_CTRL_VS_16H_IFNG_IN_CD8POS_DC_DN	0.00183887	0.0176107	0.484008	1.63522	15	81
1908	GSE2770_UNTREATED_VS_ACT_CD4_TCELL_6H_UP	0.00183381	0.0176107	0.482497	1.63478	15	83
1281	GSE29618_LAIV_VS_TIV_FLU_VACCINE_DAY7_MONOCYTE_DN	0.0018609	0.0177141	0.493502	1.6452	15	74
1486	GSE36476_CTRL_VS_TSST_ACT_40H_MEMORY_CD4_TCELL_OLD_DN	0.00185805	0.0177141	0.560229	1.71964	14	43
1698	GSE5960_TH1_VS_ANERGIC_TH1_DN	0.00185766	0.0177141	0.496329	1.65819	15	75
3362	GSE25123_WT_VS_PPARG_KO_MACROPHAGE_IL4_STIM_UP	0.00187091	0.0177736	-0.511699	-1.84024	3	35
1218	GSE29614_DAY3_VS_DAY7_TIV_FLU_VACCINE_PBMC_DN	0.00189849	0.0179635	0.576702	1.72298	14	37
2841	GSE15735_CTRL_VS_HDAC_INHIBITOR_TREATED_CD4_TCELL_12H_DN	0.00189686	0.0179635	0.515182	1.68132	15	63
456	GSE17721_CTRL_VS_POLYIC_2H_BMDC_UP	0.00190454	0.0179847	0.515699	1.67576	15	61
3426	GSE17301_CTRL_VS_48H_ACD3_ACD28_STIM_CD8_TCELL_UP	0.00191045	0.0180046	0.511637	1.6583	15	60
234	GSE14308_TH2_VS_TH1_UP	0.00192054	0.0180637	0.524852	1.68667	15	57
943	GSE22886_DAY1_VS_DAY7_MONOCYTE_IN_CULTURE_DN	0.00193997	0.01816	0.472684	1.61863	16	90
2119	GSE2935_UV_INACTIVATED_VS_LIVE_SENDAI_VIRUS_INF_MACROPHAGE_DN	0.0019538	0.01816	0.482918	1.63154	16	81
2873	GSE18203_CTRL_VS_INTRATUMORAL_CPG_INJ_MC38_TUMOR_DN	0.00195312	0.01816	0.477727	1.61524	16	82
3668	GSE29949_DC_BRAIN_VS_MONOCYTE_BONE_MARROW_UP	0.00193975	0.01816	0.479421	1.63127	16	85
3837	GSE34156_UNTREATED_VS_6H_TLR1_TLR2_LIGAND_TREATED_MONOCYTE_UP	0.00194527	0.01816	0.613855	1.7388	14	28
4269	GSE11961_MARGINAL_ZONE_BCELL_VS_MEMORY_BCELL_DAY40_DN	0.00195122	0.01816	0.544704	1.70812	15	49
1973	GSE2770_TGFB_AND_IL4_VS_TGFB_AND_IL12_TREATED_ACT_CD4_TCELL_6H_DN	0.00196078	0.0181892	-0.415301	-1.69353	2	64
169	GSE13411_IGM_MEMORY_BCELL_VS_PLASMA_CELL_DN	0.00196825	0.0182226	0.617309	1.71915	14	26
3164	GSE22196_HEALTHY_VS_OBESE_MOUSE_SKIN_GAMMADELTA_TCELL_UP	0.00198761	0.018366	0.50717	1.67539	16	68
62	GSE11057_NAIVE_VS_CENT_MEMORY_CD4_TCELL_DN	0.00204988	0.0189045	0.469213	1.60906	17	91
4581	GSE42724_NAIVE_VS_MEMORY_BCELL_DN	0.00207039	0.0190565	-0.409298	-1.68968	2	68
4644	GSE42088_UNINF_VS_LEISHMANIA_INF_DC_24H_UP	0.00207469	0.0190589	-0.362453	-1.63476	1	114
2703	GSE14699_DELETIONAL_TOLERANCE_VS_ACTIVATED_CD8_TCELL_UP	0.00209351	0.0191946	0.491398	1.63819	17	74
2123	GSE3565_CTRL_VS_LPS_INJECTED_SPLENOCYTES_UP	0.00210452	0.0192042	0.504259	1.66578	17	68
2831	GSE12392_IFNAR_KO_VS_IFNB_KO_CD8_NEG_SPLEEN_DC_UP	0.00210674	0.0192042	-0.40307	-1.67346	2	70
3037	GSE21670_UNTREATED_VS_TGFB_IL6_TREATED_CD4_TCELL_DN	0.00210674	0.0192042	-0.398843	-1.65591	2	70
4207	GSE20727_CTRL_VS_ROS_INHIBITOR_TREATED_DC_UP	0.00211839	0.0192733	0.503846	1.65564	17	66
1688	GSE39820_TGFBETA1_IL6_VS_TGFBETA1_IL6_IL23A_TREATED_CD4_TCELL_DN	0.00215615	0.0195792	0.467546	1.61108	18	95
3766	GSE26030_UNSTIM_VS_RESTIM_TH1_DAY15_POST_POLARIZATION_UP	0.0021829	0.0197841	0.475521	1.60778	18	82
1611	GSE3982_MAC_VS_CENT_MEMORY_CD4_TCELL_UP	0.00222144	0.0200566	0.498209	1.64579	18	68
2036	GSE2405_HEAT_KILLED_LYSATE_VS_LIVE_A_PHAGOCYTOPHILUM_STIM_NEUTROPHIL_24H_UP	0.00221976	0.0200566	0.554266	1.71388	17	45
4617	GSE46606_IRF4MID_VS_WT_CD40L_IL2_IL5_DAY1_STIMULATED_BCELL_DN	0.00224341	0.0202163	-0.447408	-1.73969	3	50
1747	GSE7460_FOXP3_MUT_VS_WT_ACT_WITH_TGFB_TCONV_UP	0.00225252	0.0202214	0.504979	1.64802	18	63
2716	GSE14415_INDUCED_TREG_VS_TCONV_UP	0.00225252	0.0202214	0.505911	1.65107	18	63
1510	GSE37416_0H_VS_6H_F_TULARENSIS_LVS_NEUTROPHIL_DN	0.00226074	0.0202567	-0.37217	-1.58581	2	79
913	GSE22886_NAIVE_CD8_TCELL_VS_NKCELL_UP	0.00229489	0.020359	-0.425087	-1.67961	3	54
1451	GSE360_L_MAJOR_VS_B_MALAYI_LOW_DOSE_MAC_DN	0.00228912	0.020359	0.477105	1.61986	19	84
1483	GSE36476_CTRL_VS_TSST_ACT_16H_MEMORY_CD4_TCELL_OLD_UP	0.00228137	0.020359	-0.379883	-1.61806	2	80
2121	GSE3565_CTRL_VS_LPS_INJECTED_DUSP1_KO_SPLENOCYTES_UP	0.00229226	0.020359	0.47932	1.62401	19	83
2403	GSE6259_FLT3L_INDUCED_33D1_POS_DC_VS_CD8_TCELL_UP	0.00229797	0.020359	0.584765	1.7125	17	33
4460	GSE27434_WT_VS_DNMT1_KO_TREG_UP	0.00227946	0.020359	0.465956	1.59515	19	89
2722	GSE14415_TCONV_VS_FOXP3_KO_INDUCED_TREG_DN	0.00233291	0.0206299	0.49424	1.63652	19	69
2528	GSE7831_UNSTIM_VS_INFLUENZA_STIM_PDC_1H_UP	0.00234742	0.020693	0.500274	1.64819	19	67
3955	GSE37301_COMMON_LYMPHOID_PROGENITOR_VS_GRAN_MONO_PROGENITOR_UP	0.0023488	0.020693	-0.427708	-1.69461	3	55
2533	GSE7831_UNSTIM_VS_CPG_STIM_PDC_4H_DN	0.00238806	0.0209609	0.507321	1.64431	19	60
3306	GSE23505_IL6_IL1_IL23_VS_IL6_IL1_TGFB_TREATED_CD4_TCELL_DN	0.00238806	0.0209609	0.507258	1.64411	19	60
2996	GSE16450_IMMATURE_VS_MATURE_NEURON_CELL_LINE_UP	0.00240577	0.0210773	-0.380646	-1.64808	2	86
901	GSE22886_CD8_VS_CD4_NAIVE_TCELL_UP	0.00242159	0.0210987	0.484973	1.63021	20	78
2261	GSE5142_CTRL_VS_HTERT_TRANSDUCED_CD8_TCELL_EARLY_PASSAGE_CLONE_UP	0.0024216	0.0210987	0.52807	1.68075	19	54
3155	GSE22140_GERMFREE_VS_SPF_MOUSE_CD4_TCELL_DN	0.00242159	0.0210987	0.484369	1.62818	20	78
225	GSE14000_UNSTIM_VS_4H_LPS_DC_DN	0.00243902	0.0211725	-0.41524	-1.66521	3	59
1282	GSE29618_LAIV_VS_TIV_FLU_VACCINE_DAY7_PDC_UP	0.00243902	0.0211725	-0.411145	-1.64879	3	59
2293	GSE5099_DAY3_VS_DAY7_MCSF_TREATED_MACROPHAGE_UP	0.002457	0.0212506	-0.360482	-1.5785	2	91
2824	GSE9960_GRAM_POS_VS_GRAM_NEG_AND_POS_SEPSIS_PBMC_UP	0.002457	0.0212506	-0.3636	-1.59215	2	91
1801	GSE9006_HEALTHY_VS_TYPE_1_DIABETES_PBMC_4MONTH_POST_DX_UP	0.00251256	0.0216915	-0.334234	-1.54016	1	134
4683	GSE45365_NK_CELL_VS_CD8_TCELL_MCMV_INFECTION_UP	0.00251803	0.0216991	0.473493	1.6076	21	84
1488	GSE36476_CTRL_VS_TSST_ACT_72H_MEMORY_CD4_TCELL_OLD_DN	0.00254323	0.0218367	0.57614	1.70545	19	35
2487	GSE9601_UNTREATED_VS_NFKB_INHIBITOR_TREATED_HCMV_INF_MONOCYTE_UP	0.00254323	0.0218367	0.5739	1.69882	19	35
4664	GSE41176_UNSTIM_VS_ANTI_IGM_STIM_BCELL_24H_DN	0.00255265	0.0218779	-0.399442	-1.62894	3	63
1650	GSE3982_BASOPHIL_VS_NKCELL_DN	0.00260062	0.0222487	0.555808	1.71108	20	44
3415	GSE17301_ACD3_ACD28_VS_ACD3_ACD28_AND_IFNA5_STIM_CD8_TCELL_DN	0.00260818	0.0222731	0.498959	1.62838	21	63
1577	GSE3982_MAST_CELL_VS_CENT_MEMORY_CD4_TCELL_UP	0.00264074	0.0225105	0.515211	1.65569	21	57
65	GSE11057_EFF_MEM_VS_CENT_MEM_CD4_TCELL_UP	0.00264584	0.0225134	0.561528	1.68684	20	38
219	GSE14000_TRANSLATED_RNA_VS_MRNA_16H_LPS_DC_DN	0.00266193	0.0225993	-0.365857	-1.618	2	99
903	GSE22886_NAIVE_CD8_TCELL_VS_MEMORY_TCELL_UP	0.00267315	0.0225993	0.528991	1.67093	21	51
1078	GSE26928_NAIVE_VS_CENT_MEMORY_CD4_TCELL_DN	0.00267315	0.0225993	0.527249	1.66542	21	51
2522	GSE6674_CPG_VS_CPG_AND_ANTI_IGM_STIM_BCELL_UP	0.00267504	0.0225993	0.484058	1.61143	22	73
1289	GSE30083_SP1_VS_SP3_THYMOCYTE_DN	0.00268293	0.0226255	0.535951	1.68067	21	49
1449	GSE360_L_MAJOR_VS_B_MALAYI_HIGH_DOSE_MAC_DN	0.00271354	0.0228024	0.496112	1.62692	22	65
1888	GSE411_WT_VS_SOCS3_KO_MACROPHAGE_IL6_STIM_100MIN_DN	0.00271354	0.0228024	0.495973	1.62646	22	65
173	GSE13411_PLASMA_CELL_VS_MEMORY_BCELL_DN	0.00274223	0.0229951	-0.351272	-1.56787	2	104
786	GSE17974_CTRL_VS_ACT_IL4_AND_ANTI_IL12_48H_CD4_TCELL_DN	0.00276077	0.0229951	0.514553	1.65358	22	57
1256	GSE29618_PDC_VS_MDC_DAY7_FLU_VACCINE_UP	0.00275515	0.0229951	0.513189	1.65363	22	58
2368	GSE3920_UNTREATED_VS_IFNG_TREATED_ENDOTHELIAL_CELL_UP	0.00274725	0.0229951	-0.518316	-1.81698	5	32
4459	GSE42021_TCONV_PLN_VS_TREG_PRECURSORS_THYMUS_DN	0.00276052	0.0229951	-0.39208	-1.6186	3	68
4681	GSE45365_NK_CELL_VS_BCELL_MCMV_INFECTION_UP	0.00276753	0.0230108	0.482276	1.62115	23	78
93	GSE11864_CSF1_PAM3CYS_VS_CSF1_IFNG_PAM3CYS_IN_MAC_DN	0.00278788	0.0230182	0.527223	1.67102	22	52
2210	GSE3039_ALPHAALPHA_VS_ALPHABETA_CD8_TCELL_DN	0.00278788	0.0230182	0.530813	1.68239	22	52
3647	GSE22025_UNTREATED_VS_TGFB1_AND_PROGESTERONE_TREATED_CD4_TCELL_UP	0.00278183	0.0230182	0.633881	1.72409	20	23
4239	GSE36078_UNTREATED_VS_AD5_INF_MOUSE_LUNG_DC_DN	0.00278788	0.0230182	0.527723	1.6726	22	52
3401	GSE16385_IL4_VS_ROSIGLITAZONE_STIM_MACROPHAGE_UP	0.00281492	0.023201	-0.391965	-1.63374	3	71
942	GSE22886_DAY1_VS_DAY7_MONOCYTE_IN_CULTURE_UP	0.002849	0.0233346	-0.385411	-1.61474	3	73
1005	GSE24142_EARLY_THYMIC_PROGENITOR_VS_DN2_THYMOCYTE_ADULT_DN	0.0028483	0.0233346	0.55283	1.70191	22	44
1121	GSE27786_LSK_VS_CD8_TCELL_DN	0.00285551	0.0233346	0.471713	1.60717	24	86
2389	GSE6259_33D1_POS_VS_DEC205_POS_FLT3L_INDUCED_SPLENIC_DC_UP	0.00285578	0.0233346	-0.483951	-1.76245	5	37
3620	GSE24574_NAIVE_VS_TCONV_CD4_TCELL_DN	0.00285551	0.0233346	0.472955	1.6114	24	86
1807	GSE9006_TYPE_1_DIABETES_AT_DX_VS_4MONTH_POST_DX_PBMC_UP	0.00288184	0.0234664	-0.357762	-1.60244	2	108
4602	GSE46606_UNSTIM_VS_CD40L_IL2_IL5_1DAY_STIMULATED_IRF4MID_SORTED_BCELL_UP	0.00287977	0.0234664	-0.385852	-1.62971	3	75
4109	GSE40274_CTRL_VS_SATB1_TRANSDUCED_ACTIVATED_CD4_TCELL_UP	0.00289191	0.023508	0.521172	1.66522	23	55
200	GSE13485_PRE_VS_POST_YF17D_VACCINATION_PBMC_UP	0.00290216	0.0235263	-0.563059	-1.84989	6	25
2224	GSE4984_UNTREATED_VS_GALECTIN1_TREATED_DC_UP	0.00290592	0.0235263	0.523291	1.66554	23	54
2631	GSE7219_WT_VS_NIK_NFKB2_KO_LPS_AND_ANTI_CD40_STIM_DC_DN	0.00290909	0.0235263	0.526181	1.66771	23	52
4216	GSE20727_H2O2_VS_ROS_INHIBITOR_TREATED_DC_UP	0.002936	0.0237034	-0.422381	-1.6735	4	55
2350	GSE5589_IL6_KO_VS_IL10_KO_LPS_STIM_MACROPHAGE_180MIN_DN	0.00295967	0.0238539	0.542786	1.67838	23	45
2089	GSE2585_AIRE_KO_VS_WT_CD80_HIGH_MTEC_DN	0.0030303	0.0243816	0.523689	1.65981	24	52
3573	GSE21063_CTRL_VS_ANTI_IGM_STIM_BCELL_NFATC1_KO_16H_DN	0.00304878	0.0244886	-0.403931	-1.61986	4	59
3440	GSE24726_WT_VS_E2-2_KO_PDC_DAY4_POST_DELETION_UP	0.00306893	0.0246087	0.493364	1.61446	25	64
920	GSE22886_NAIVE_VS_IGG_IGA_MEMORY_BCELL_UP	0.00314042	0.0251393	-0.511623	-1.76963	6	30
4562	GSE43863_TH1_VS_LY6C_LOW_CXCR5NEG_EFFECTOR_CD4_TCELL_UP	0.00317759	0.0253939	0.492189	1.61734	26	66
3160	GSE22140_HEALTHY_VS_ARTHRITIC_MOUSE_CD4_TCELL_UP	0.00322767	0.0257072	0.474969	1.59868	27	79
3696	GSE27291_6H_VS_7D_STIM_GAMMADELTA_TCELL_DN	0.00322729	0.0257072	-0.504873	-1.78811	6	33
1811	GSE9006_TYPE_1_VS_TYPE_2_DIABETES_PBMC_AT_DX_UP	0.00327547	0.0260004	0.418873	1.49767	29	128
3174	GSE19401_UNSTIM_VS_PAM2CSK4_STIM_FOLLICULAR_DC_UP	0.00327103	0.0260004	-0.485875	-1.75908	6	36
930	GSE22886_IGG_IGA_MEMORY_BCELL_VS_BLOOD_PLASMA_CELL_UP	0.00329852	0.0261395	-0.450927	-1.73099	5	48
1183	GSE27786_NKCELL_VS_NKTCELL_UP	0.00333294	0.0263241	0.49917	1.62204	27	61
4273	GSE11961_UNSTIM_VS_ANTI_IGM_AND_CD40_STIM_6H_FOLLICULAR_BCELL_UP	0.00332758	0.0263241	0.538381	1.669	26	46
1634	GSE3982_BCELL_VS_BASOPHIL_DN	0.00334328	0.0263588	0.50296	1.63017	27	60
2835	GSE12392_WT_VS_IFNB_KO_CD8A_NEG_SPLEEN_DC_UP	0.00334848	0.0263588	0.507101	1.63918	27	59
1425	GSE360_T_GONDII_VS_B_MALAYI_HIGH_DOSE_DC_DN	0.00336094	0.026413	0.511833	1.64484	27	57
1056	GSE25087_FETAL_VS_ADULT_TCONV_UP	0.00338074	0.026478	0.483793	1.60334	28	70
2879	GSE16266_CTRL_VS_LPS_STIM_MEF_UP	0.003386	0.026478	-0.438557	-1.71246	5	51
3468	GSE19941_IL10_KO_VS_IL10_KO_AND_NFKBP50_KO_LPS_STIM_MACROPHAGE_DN	0.00338028	0.026478	0.451197	1.56329	29	99
3602	GSE28726_ACT_CD4_TCELL_VS_ACT_VA24NEG_NKTCELL_UP	0.00343367	0.0268064	0.466606	1.58421	29	84
3064	GSE21380_NON_TFH_VS_GERMINAL_CENTER_TFH_CD4_TCELL_UP	0.00346713	0.027023	0.645786	1.72198	25	21
2724	GSE14415_INDUCED_VS_NATURAL_TREG_DN	0.0034944	0.0271908	0.517038	1.65201	28	55
4295	GSE11961_GERMINAL_CENTER_BCELL_DAY7_VS_MEMORY_BCELL_DAY40_UP	0.00355392	0.0276085	0.531582	1.65622	28	47
1029	GSE24634_NAIVE_CD4_TCELL_VS_DAY10_IL4_CONV_TREG_DN	0.00361263	0.0279728	0.482259	1.60022	30	71
3794	GSE32986_UNSTIM_VS_GMCSF_AND_CURDLAN_HIGHDOSE_STIM_DC_UP	0.00361141	0.0279728	0.514163	1.64709	29	56
4390	GSE41867_DAY6_VS_DAY15_LCMV_ARMSTRONG_EFFECTOR_CD8_TCELL_UP	0.00363343	0.0280878	-0.570387	-1.81545	8	22
4440	GSE42021_CD24HI_VS_CD24LOW_TCONV_THYMUS_UP	0.00364964	0.0281671	0.551257	1.66238	28	39
128	GSE12845_IGD_NEG_BLOOD_VS_PRE_GC_TONSIL_BCELL_UP	0.00367647	0.0281993	0.467485	1.58061	31	82
1158	GSE27786_BCELL_VS_NEUTROPHIL_DN	0.00369731	0.0281993	0.531209	1.64677	29	46
1201	GSE27786_NEUTROPHIL_VS_MONO_MAC_DN	0.00368777	0.0281993	-0.39953	-1.60723	5	60
1822	GSE9037_WT_VS_IRAK4_KO_BMDM_DN	0.00368769	0.0281993	0.564359	1.67058	28	35
2007	GSE1740_MCSF_VS_MCSF_AND_IFNG_DAY2_DERIVED_MACROPHAGE_UP	0.00369731	0.0281993	0.532702	1.6514	29	46
2493	GSE9316_IL6_KO_VS_IFNG_KO_INVIVO_EXPANDED_CD4_TCELL_UP	0.00370149	0.0281993	0.500878	1.62343	30	60
3777	GSE22313_HEALTHY_VS_SLE_MOUSE_CD4_TCELL_DN	0.00367042	0.0281993	0.557101	1.66442	28	37
3954	GSE37301_COMMON_LYMPHOID_PROGENITOR_VS_CD4_TCELL_DN	0.00369004	0.0281993	0.474135	1.59378	31	78
304	GSE1460_DP_THYMOCYTE_VS_NAIVE_CD4_TCELL_ADULT_BLOOD_UP	0.00373179	0.0282934	0.513315	1.64438	30	56
4350	GSE41867_NAIVE_VS_DAY6_LCMV_EFFECTOR_CD8_TCELL_UP	0.00372439	0.0282934	0.480405	1.59714	31	72
4395	GSE41087_WT_VS_FOXP3_MUT_ANTI_CD3_CD28_STIM_CD4_TCELL_DN	0.00373179	0.0282934	0.512195	1.64079	30	56
2542	GSE9239_CTRL_VS_TNF_INHIBITOR_TREATED_DC_UP	0.00375758	0.0284433	0.514348	1.63021	30	52
3781	GSE27859_MACROPHAGE_VS_CD11C_INT_F480_HI_MACROPHAGE_DN	0.00377175	0.028505	0.522518	1.64518	30	50
1217	GSE29614_CTRL_VS_DAY7_TIV_FLU_VACCINE_PBMC_DN	0.00379699	0.0286287	0.556726	1.66329	29	37
3526	GSE26488_WT_VS_VP16_TRANSGENIC_HDAC7_KO_DOUBLE_POSITIVE_THYMOCYTE_DN	0.00380022	0.0286287	-0.450943	-1.73056	6	47
2481	GSE4590_SMALL_VS_LARGE_PRE_BCELL_UP	0.00383901	0.028875	0.538745	1.65855	30	44
1951	GSE2770_TGFB_AND_IL4_VS_IL12_TREATED_ACT_CD4_TCELL_2H_DN	0.00388457	0.0291251	-0.433226	-1.67603	6	49
4242	GSE36078_WT_VS_IL1R_KO_LUNG_DC_AFTER_AD5_T425A_HEXON_INF_DN	0.00388457	0.0291251	-0.435603	-1.68522	6	49
1190	GSE27786_NKCELL_VS_MONO_MAC_DN	0.00395762	0.0295772	0.572011	1.67514	30	33
1497	GSE37416_CTRL_VS_3H_F_TULARENSIS_LVS_NEUTROPHIL_UP	0.00396363	0.0295772	0.479071	1.58769	33	70
2569	GSE10240_IL22_VS_IL17_STIM_PRIMARY_BRONCHIAL_EPITHELIAL_CELLS_UP	0.00396363	0.0295772	0.478685	1.58641	33	70
3572	GSE21063_CTRL_VS_ANTI_IGM_STIM_BCELL_NFATC1_KO_16H_UP	0.00397638	0.0296256	0.51209	1.6362	32	55
2710	GSE14415_INDUCED_TREG_VS_FOXP3_KO_INDUCED_TREG_UP	0.00399543	0.0297208	-0.428064	-1.67756	6	52
534	GSE17721_POLYIC_VS_PAM3CSK4_0.5H_BMDC_UP	0.00401509	0.0298201	0.519319	1.63511	32	50
2729	GSE14386_UNTREATED_VS_IFNA_TREATED_ACT_PBMC_MS_PATIENT_DN	0.00404245	0.0299762	-0.47344	-1.75547	7	41
695	GSE17721_LPS_VS_GARDIQUIMOD_24H_BMDC_DN	0.00406601	0.0300098	0.500633	1.61827	33	59
2759	GSE15330_LYMPHOID_MULTIPOTENT_VS_GRANULOCYTE_MONOCYTE_PROGENITOR_UP	0.00406601	0.0300098	0.500707	1.61851	33	59
3356	GSE25088_IL4_VS_IL4_AND_ROSIGLITAZONE_STIM_STAT6_KO_MACROPHAGE_DAY10_UP	0.00406362	0.0300098	0.4741	1.58392	34	75
1482	GSE36476_CTRL_VS_TSST_ACT_72H_MEMORY_CD4_TCELL_YOUNG_DN	0.00408946	0.0301359	0.579203	1.67917	31	31
4077	GSE33162_HDAC3_KO_VS_HDAC3_KO_4H_LPS_STIM_MACROPHAGE_DN	0.0041196	0.0303108	0.635544	1.71138	30	22
2890	GSE19198_1H_VS_24H_IL21_TREATED_TCELL_UP	0.00413123	0.0303491	0.518554	1.63796	33	51
3956	GSE37301_COMMON_LYMPHOID_PROGENITOR_VS_GRAN_MONO_PROGENITOR_DN	0.00420561	0.0308476	-0.480297	-1.73888	8	36
423	GSE16522_ANTI_CD3CD28_STIM_VS_UNSTIM_MEMORY_CD8_TCELL_DN	0.0042223	0.0309221	0.4552	1.55876	36	90
1424	GSE360_T_GONDII_VS_B_MALAYI_HIGH_DOSE_DC_UP	0.00423729	0.0309361	-0.443063	-1.69646	7	46
1735	GSE7460_TREG_VS_TCONV_ACT_UP	0.00423729	0.0309361	-0.431256	-1.65126	7	46
1264	GSE29618_PRE_VS_DAY7_FLU_VACCINE_MDC_DN	0.00426829	0.0311045	-0.401031	-1.60822	6	59
3619	GSE24574_NAIVE_VS_TCONV_CD4_TCELL_UP	0.0042735	0.0311045	-0.376846	-1.58896	5	74
1322	GSE32423_MEMORY_VS_NAIVE_CD8_TCELL_IL7_IL4_UP	0.00433014	0.0314262	0.600085	1.67118	32	26
3596	GSE23114_PERITONEAL_CAVITY_B1A_BCELL_VS_SPLEEN_BCELL_DN	0.00433098	0.0314262	0.455852	1.56057	37	89
3038	GSE21670_UNTREATED_VS_TGFB_TREATED_STAT3_KO_CD4_TCELL_DN	0.00437637	0.0317069	-0.370679	-1.56983	5	76
626	GSE17721_PAM3CSK4_VS_GADIQUIMOD_1H_BMDC_UP	0.00439802	0.031815	-0.442945	-1.70035	7	48
3581	GSE21063_WT_VS_NFATC1_KO_16H_ANTI_IGM_STIM_BCELL_UP	0.00441919	0.0318707	-0.398492	-1.61729	6	62
3793	GSE32986_UNSTIM_VS_GMCSF_AND_CURDLAN_HIGHDOSE_STIM_DC_DN	0.00441919	0.0318707	-0.395666	-1.60582	6	62
757	GSE17974_0H_VS_1H_IN_VITRO_ACT_CD4_TCELL_DN	0.00445765	0.0320992	-0.458906	-1.69653	8	40
378	GSE15767_MED_VS_SCS_MAC_LN_UP	0.00453572	0.0324918	0.548357	1.64728	35	38
1329	GSE32423_CTRL_VS_IL7_IL4_MEMORY_CD8_TCELL_DN	0.00453731	0.0324918	0.496977	1.61078	37	60
1564	GSE3982_EOSINOPHIL_VS_TH2_DN	0.00452804	0.0324918	0.472983	1.58019	38	75
3334	GSE25123_CTRL_VS_IL4_AND_ROSIGLITAZONE_STIM_MACROPHAGE_UP	0.00454651	0.0324918	0.476651	1.57967	38	70
3977	GSE37301_PRO_BCELL_VS_RAG2_KO_NK_CELL_UP	0.00454437	0.0324918	0.499335	1.61407	37	59
3646	GSE22025_PROGESTERONE_VS_TGFB1_AND_PROGESTERONE_TREATED_CD4_TCELL_UP	0.00456274	0.0325231	-0.364859	-1.55407	5	80
3894	GSE34515_CD16_NEG_MONOCYTE_VS_DC_DN	0.00456465	0.0325231	0.454461	1.55623	39	90
2782	GSE15330_HSC_VS_PRO_BCELL_UP	0.00463446	0.0329709	0.469978	1.57297	39	76
915	GSE22886_NAIVE_CD4_TCELL_VS_NKCELL_UP	0.00466563	0.0330931	-0.449769	-1.6894	8	43
2175	GSE8921_UNSTIM_VS_TLR1_2_STIM_MONOCYTE_6H_DN	0.00466171	0.0330931	0.544953	1.63705	36	38
3666	GSE29949_CD8_POS_DC_SPLEEN_VS_MONOCYTE_BONE_MARROW_UP	0.00468615	0.0331889	0.525598	1.62523	37	45
875	GSE20715_WT_VS_TLR4_KO_LUNG_UP	0.0047197	0.0332954	0.464247	1.56542	40	80
2734	GSE13547_CTRL_VS_ANTI_IGM_STIM_BCELL_12H_UP	0.00473638	0.0332954	0.5411	1.64873	37	41
2741	GSE13547_2H_VS_12_H_ANTI_IGM_STIM_ZFX_KO_BCELL_DN	0.00472842	0.0332954	0.507704	1.61332	38	53
3054	GSE21774_CD62L_POS_CD56_BRIGHT_VS_CD62L_NEG_CD56_DIM_NK_CELL_UP	0.00472361	0.0332954	0.565815	1.657	36	33
4452	GSE42021_CD24LO_TREG_VS_CD24LO_TCONV_THYMUS_DN	0.0047356	0.0332954	0.442927	1.53611	41	100
1513	GSE37416_0H_VS_24H_F_TULARENSIS_LVS_NEUTROPHIL_UP	0.00479233	0.0336388	0.455875	1.55115	41	85
365	GSE15659_RESTING_VS_ACTIVATED_TREG_UP	0.00484457	0.0339551	-0.556056	-1.76983	11	22
1287	GSE30083_SP1_VS_SP2_THYMOCYTE_DN	0.00488872	0.0342039	0.577563	1.65974	37	30
3606	GSE28726_NAIVE_CD4_TCELL_VS_NAIVE_NKTCELL_UP	0.00489453	0.0342039	0.476033	1.57957	41	71
3363	GSE25123_WT_VS_PPARG_KO_MACROPHAGE_IL4_STIM_DN	0.00490196	0.0342053	0.524857	1.63526	39	47
1455	GSE360_T_GONDII_VS_B_MALAYI_HIGH_DOSE_MAC_DN	0.00492138	0.0342902	0.500722	1.60913	40	57
211	GSE13738_RESTING_VS_BYSTANDER_ACTIVATED_CD4_TCELL_DN	0.00500116	0.0346973	0.472502	1.57519	42	74
706	GSE17721_0.5H_VS_12H_POLYIC_BMDC_UP	0.00502748	0.0346973	0.477036	1.57585	42	68
958	GSE22886_NAIVE_BCELL_VS_DC_DN	0.00503115	0.0346973	0.498773	1.60718	41	58
2407	GSE6259_33D1_POS_DC_VS_CD4_TCELL_UP	0.00502748	0.0346973	0.477661	1.57791	42	68
3347	GSE25088_CTRL_VS_IL4_AND_ROSIGLITAZONE_STIM_MACROPHAGE_DN	0.00502748	0.0346973	0.476991	1.5757	42	68
3761	GSE26030_TH1_VS_TH17_DAY5_POST_POLARIZATION_DN	0.00502451	0.0346973	0.523867	1.63218	40	47
4201	GSE40666_UNTREATED_VS_IFNA_STIM_STAT4_KO_EFFECTOR_CD8_TCELL_90MIN_UP	0.00501107	0.0346973	0.475202	1.57681	42	71
458	GSE17721_CTRL_VS_POLYIC_4H_BMDC_UP	0.00510856	0.0351394	0.470395	1.57155	43	75
4090	GSE32034_UNTREATED_VS_ROSIGLIZATONE_TREATED_LY6C_HIGH_MONOCYTE_UP	0.00511011	0.0351394	0.512749	1.61442	41	50
2419	GSE6259_DEC205_POS_DC_VS_CD8_TCELL_UP	0.00511771	0.0351406	0.446107	1.53398	44	93
2011	GSE1791_CTRL_VS_NEUROMEDINU_IN_T_CELL_LINE_3H_DN	0.00514706	0.0352909	0.522856	1.62903	41	47
2417	GSE6259_DEC205_POS_DC_VS_CD4_TCELL_UP	0.00520124	0.0356108	0.528768	1.62783	41	44
877	GSE20715_WT_VS_TLR4_KO_6H_OZONE_LUNG_UP	0.00523747	0.0356372	0.490932	1.59528	43	61
1054	GSE25087_FETAL_VS_ADULT_TREG_UP	0.00523747	0.0356372	0.492174	1.59931	43	61
1063	GSE26495_NAIVE_VS_PD1LOW_CD8_TCELL_UP	0.00521804	0.0356372	-0.642224	-1.86987	13	16
2526	GSE7831_UNSTIM_VS_CPG_STIM_PDC_1H_UP	0.00524276	0.0356372	0.451708	1.54638	45	89
2633	GSE11973_MIR223_KOVS_WT_BONE_MARROW_NEUTROPHIL_UP	0.00523743	0.0356372	0.471744	1.56835	44	72
984	GSE22886_NAIVE_CD4_TCELL_VS_12H_ACT_TH2_UP	0.00526316	0.0357245	-0.365628	-1.55255	6	78
1509	GSE37416_0H_VS_6H_F_TULARENSIS_LVS_NEUTROPHIL_UP	0.00536256	0.0363471	0.472266	1.56514	45	70
3202	GSE21033_CTRL_VS_POLYIC_STIM_DC_6H_UP	0.005386	0.0364537	-0.40659	-1.62051	8	57
3267	GSE22589_HEALTHY_VS_HIV_INFECTED_DC_DN	0.00542273	0.0366499	0.521159	1.61561	43	46
1195	GSE27786_NKTCELL_VS_MONO_MAC_DN	0.00544892	0.0367526	0.526587	1.62112	43	44
1252	GSE29618_MONOCYTE_VS_PDC_DAY7_FLU_VACCINE_UP	0.00545347	0.0367526	0.484735	1.58196	45	63
627	GSE17721_PAM3CSK4_VS_GADIQUIMOD_1H_BMDC_DN	0.00549388	0.0369723	0.4558	1.54752	47	84
1809	GSE9006_1MONTH_VS_4MONTH_POST_TYPE_1_DIABETES_DX_PBMC_UP	0.00555836	0.0373531	-0.458407	-1.69973	10	41
2752	GSE15330_LYMPHOID_MULTIPOTENT_VS_MEGAKARYOCYTE_ERYTHROID_PROGENITOR_IKAROS_KO_DN	0.00557959	0.0374426	0.445858	1.53081	48	92
1827	GSE9650_NAIVE_VS_EFF_CD8_TCELL_UP	0.00561798	0.0374581	-0.373327	-1.54997	7	70
2053	GSE1566_WT_VS_EZH2_KO_LN_TCELL_DN	0.00561272	0.0374581	-0.4777	-1.71796	11	35
3769	GSE26030_TH1_VS_TH17_RESTIMULATED_DAY5_POST_POLARIZATION_UP	0.00559347	0.0374581	0.432466	1.51329	49	107
3949	GSE37301_LYMPHOID_PRIMED_MPP_VS_RAG2_KO_NK_CELL_UP	0.00562149	0.0374581	-0.394361	-1.59196	8	61
4221	GSE40068_CXCR5NEG_BCL6NEG_CD4_TCELL_VS_CXCR5POS_BCL6NEG_TFH_UP	0.00562066	0.0374581	0.491991	1.59033	46	59
492	GSE17721_CTRL_VS_CPG_6H_BMDC_UP	0.00564841	0.0375708	0.46404	1.56189	48	79
979	GSE22886_CTRL_VS_LPS_24H_DC_DN	0.00565428	0.0375708	-0.351128	-1.51264	6	85
1086	GSE26928_CENTR_MEMORY_VS_CXCR5_POS_CD4_TCELL_DN	0.00571429	0.0378102	-0.505895	-1.73573	12	29
2190	GSE3039_ALPHAALPHA_CD8_TCELL_VS_B2_BCELL_UP	0.00570207	0.0378102	0.488746	1.59045	47	62
3828	GSE35825_UNTREATED_VS_IFNA_STIM_MACROPHAGE_DN	0.00570835	0.0378102	-0.437028	-1.65347	10	44
1180	GSE27786_CD8_TCELL_VS_NEUTROPHIL_DN	0.00573352	0.0378844	0.532384	1.62217	45	41
2603	GSE10147_IL3_VS_IL3_AND_HIVP17_STIM_PDC_DN	0.00578752	0.0381879	-0.540025	-1.75323	13	24
2832	GSE12392_CD8A_POS_VS_NEG_SPLEEN_DC_DN	0.00594575	0.039162	0.529561	1.6255	47	43
4487	GSE43955_1H_VS_10H_ACT_CD4_TCELL_UP	0.0059517	0.039162	0.453758	1.54059	51	84
4587	GSE45382_UNTREATED_VS_TGFB_TREATED_MACROPHAGES_UP	0.00605845	0.039809	0.485642	1.58035	50	62
2592	GSE8685_IL2_ACT_IL2_STARVED_VS_IL15_ACT_IL2_STARVED_CD4_TCELL_UP	0.00607071	0.0398343	0.485155	1.5765	50	61
807	GSE17974_1H_VS_72H_UNTREATED_IN_VITRO_CD4_TCELL_DN	0.00613	0.0401676	0.463029	1.5535	52	77
208	GSE13738_RESTING_VS_TCR_ACTIVATED_CD4_TCELL_UP	0.00616938	0.0402584	-0.424229	-1.64957	10	50
722	GSE17721_0.5H_VS_8H_PAM3CSK4_BMDC_UP	0.00616422	0.0402584	0.467756	1.55716	52	73
2088	GSE2585_CTEC_VS_THYMIC_DC_DN	0.00616599	0.0402584	0.521678	1.61311	49	45
2462	GSE7548_DAY7_VS_DAY28_PCC_IMMUNIZATION_CD4_TCELL_DN	0.0061786	0.040263	0.470752	1.56012	52	70
1959	GSE2770_IL12_VS_TGFB_AND_IL12_TREATED_ACT_CD4_TCELL_2H_DN	0.00619236	0.0402972	0.60378	1.66911	46	25
2451	GSE7509_UNSTIM_VS_FCGRIIB_STIM_MONOCYTE_UP	0.00620404	0.0403178	0.459686	1.55424	53	82
1666	GSE3982_CENT_MEMORY_CD4_TCELL_VS_TH1_DN	0.00626959	0.0406321	0.466397	1.55819	53	75
3534	GSE26488_WT_VS_HDAC7_DELTAP_TG_OT2_THYMOCYTE_WITH_PEPTIDE_INJECTION_UP	0.00626331	0.0406321	0.535711	1.62419	49	40
2957	GSE19888_ADENOSINE_A3R_INH_VS_TCELL_MEMBRANES_ACT_MAST_CELL_UP	0.00629603	0.0407476	0.484658	1.57715	52	62
2685	GSE13522_CTRL_VS_T_CRUZI_G_STRAIN_INF_SKIN_DN	0.00636213	0.0411192	0.550211	1.62034	49	34
70	GSE11057_CD4_CENT_MEM_VS_PBMC_DN	0.0064256	0.0414162	0.535789	1.60952	50	38
3779	GSE27859_MACROPHAGE_VS_CD11C_INT_F480_INT_DC_DN	0.00642424	0.0414162	0.502946	1.59407	52	52
464	GSE17721_CTRL_VS_POLYIC_12H_BMDC_UP	0.00644641	0.0414939	0.460273	1.55202	55	80
482	GSE17721_CTRL_VS_PAM3CSK4_24H_BMDC_UP	0.00647948	0.0415185	-0.36518	-1.5424	8	75
520	GSE17721_LPS_VS_POLYIC_2H_BMDC_UP	0.00648968	0.0415185	-0.409334	-1.62625	10	56
1665	GSE3982_CENT_MEMORY_CD4_TCELL_VS_TH1_UP	0.00651466	0.0415185	-0.417382	-1.60176	11	47
1714	GSE6269_E_COLI_VS_STAPH_AUREUS_INF_PBMC_DN	0.00650054	0.0415185	0.495161	1.58622	53	56
2035	GSE2405_HEAT_KILLED_LYSATE_VS_LIVE_A_PHAGOCYTOPHILUM_STIM_NEUTROPHIL_9H_DN	0.00651769	0.0415185	0.46802	1.55596	55	72
3302	GSE23505_IL6_IL1_VS_IL6_IL1_IL23_TREATED_CD4_TCELL_DN	0.00645919	0.0415185	-0.410074	-1.62474	10	55
4184	GSE40666_NAIVE_VS_EFFECTOR_CD8_TCELL_WITH_IFNA_STIM_90MIN_UP	0.00652045	0.0415185	0.479882	1.56612	54	63
4511	GSE43955_TH0_VS_TGFB_IL6_IL23_TH17_ACT_CD4_TCELL_60H_UP	0.00650054	0.0415185	0.495358	1.58685	53	56
77	GSE11864_UNTREATED_VS_CSF1_IFNG_IN_MAC_DN	0.0065884	0.0418948	0.491978	1.58529	54	58
910	GSE22886_NAIVE_TCELL_VS_NKCELL_DN	0.00661723	0.0420216	0.446262	1.52475	57	88
4073	GSE33162_UNTREATED_VS_4H_LPS_STIM_HDAC3_HET_MACROPHAGE_UP	0.00673924	0.0427391	-0.430813	-1.6182	12	43
2321	GSE5589_LPS_AND_IL10_VS_LPS_AND_IL6_STIM_IL6_KO_MACROPHAGE_45MIN_UP	0.00675912	0.0427505	0.469045	1.55638	57	71
3948	GSE37301_LYMPHOID_PRIMED_MPP_VS_GRAN_MONO_PROGENITOR_DN	0.00675912	0.0427505	0.469171	1.5568	57	71
187	GSE13485_CTRL_VS_DAY3_YF17D_VACCINE_PBMC_UP	0.00677966	0.0427661	-0.616683	-1.82725	17	17
2951	GSE19888_ADENOSINE_A3R_ACT_VS_TCELL_MEMBRANES_ACT_AND_A3R_INH_PRETREAT_IN_MAST_CELL_UP	0.00677841	0.0427661	0.517659	1.60476	54	46
302	GSE1460_DP_THYMOCYTE_VS_NAIVE_CD4_TCELL_CORD_BLOOD_UP	0.00681655	0.0428844	0.488341	1.57854	56	59
834	GSE18791_CTRL_VS_NEWCASTLE_VIRUS_DC_16H_DN	0.00680934	0.0428844	-0.45238	-1.66304	13	39
4327	GSE33292_WT_VS_TCF1_KO_DN3_THYMOCYTE_UP	0.00684932	0.0430333	-0.40905	-1.60304	11	52
4556	GSE43863_TFH_VS_LY6C_INT_CXCR5POS_MEMORY_CD4_TCELL_UP	0.00688559	0.0432039	-0.420407	-1.60972	12	46
2258	GSE5542_IFNG_VS_IFNA_TREATED_EPITHELIAL_CELLS_24H_UP	0.00692488	0.0433929	0.472732	1.55745	58	67
3614	GSE28726_NAIVE_VS_ACTIVATED_VA24NEG_NKTCELL_UP	0.00696621	0.0435941	0.463666	1.54907	59	75
2031	GSE2405_S_AUREUS_VS_UNTREATED_NEUTROPHIL_UP	0.0069818	0.043634	0.45188	1.53421	60	84
425	GSE16522_ANTI_CD3CD28_STIM_VS_UNSTIM_NAIVE_CD8_TCELL_DN	0.00699219	0.0436412	0.468036	1.55303	59	71
3297	GSE24210_TCONV_VS_TREG_UP	0.00702923	0.0438146	0.517212	1.5993	56	45
805	GSE17974_0.5H_VS_72H_UNTREATED_IN_VITRO_CD4_TCELL_DN	0.00705573	0.0439219	0.486378	1.57219	58	59
390	GSE15930_NAIVE_VS_48H_IN_VITRO_STIM_IFNAB_CD8_TCELL_UP	0.00707428	0.0439649	-0.446654	-1.65615	13	41
945	GSE22886_NEUTROPHIL_VS_DC_DN	0.00708121	0.0439649	0.420201	1.48383	63	114
3123	GSE21927_SPLENIC_C26GM_TUMOROUS_VS_4T1_TUMOR_MONOCYTES_UP	0.0071179	0.0441065	0.571498	1.63132	54	29
4238	GSE36078_WT_VS_IL1R_KO_LUNG_DC_DN	0.007132	0.0441065	0.469953	1.55245	60	68
4665	GSE41176_UNSTIM_VS_ANTI_IGM_STIM_TAK1_KO_BCELL_1H_UP	0.00712316	0.0441065	0.45546	1.53995	61	82
4537	GSE43863_DAY6_EFF_VS_DAY150_MEM_LY6C_INT_CXCR5POS_CD4_TCELL_DN	0.00714697	0.0441414	0.456147	1.53533	61	79
3032	GSE21670_STAT3_KO_VS_WT_CD4_TCELL_TGFB_IL6_TREATED_DN	0.00715962	0.0441619	0.471741	1.55418	60	67
3625	GSE24574_BCL6_HIGH_TFH_VS_TFH_CD4_TCELL_UP	0.00722922	0.0445331	0.527249	1.60652	57	41
1116	GSE27786_LSK_VS_BCELL_UP	0.00724822	0.0445921	0.545068	1.61348	56	35
2891	GSE18281_SUBCAPSULAR_VS_PERIMEDULLARY_CORTICAL_REGION_OF_THYMUS_UP	0.00726104	0.044613	0.48176	1.56547	60	61
3912	GSE37605_TREG_VS_TCONV_C57BL6_FOXP3_FUSION_GFP_DN	0.00731284	0.044873	0.522127	1.59736	58	42
2267	GSE5679_CTRL_VS_RARA_AGONIST_AM580_TREATED_DC_UP	0.00735028	0.0450443	0.49209	1.5723	60	55
150	GSE13306_TREG_RA_VS_TCONV_RA_UP	0.00739071	0.0452334	0.527462	1.59918	58	40
4592	GSE46606_IRF4_KO_VS_WT_CD40L_IL2_IL5_1DAY_STIMULATED_BCELL_UP	0.00742512	0.0453853	0.530939	1.60111	58	39
3592	GSE23114_PERITONEAL_CAVITY_B1A_BCELL_VS_SPLEEN_BCELL_IN_SLE2C1_MOUSE_DN	0.00746617	0.0455773	-0.471134	-1.68194	15	34
407	GSE15930_STIM_VS_STIM_AND_IL-12_48H_CD8_T_CELL_DN	0.00749539	0.0456379	0.456806	1.53553	64	78
3184	GSE20152_SPHK1_KO_VS_WT_HTNFA_OVERXPRESS_ANKLE_UP	0.00749532	0.0456379	-0.391967	-1.5823	11	61
2442	GSE7218_UNSTIM_VS_ANTIGEN_STIM_THROUGH_IGG_BCELL_DN	0.0075599	0.0458159	0.46524	1.54879	64	73
2447	GSE7509_UNSTIM_VS_FCGRIIB_STIM_DC_DN	0.00758272	0.0458159	0.454786	1.53767	65	82
3438	GSE24726_WT_VS_E2-2_KO_PDC_DN	0.00755073	0.0458159	0.47169	1.54683	63	65
3747	GSE33424_CD161_HIGH_VS_INT_CD8_TCELL_DN	0.00756518	0.0458159	0.4652	1.54659	64	72
4346	GSE41867_DAY8_VS_DAY15_LCMV_CLONE13_EFFECTOR_CD8_TCELL_UP	0.0075358	0.0458159	-0.360973	-1.5381	9	79
4590	GSE46606_UNSTIM_VS_CD40L_IL2_IL5_1DAY_STIMULATED_IRF4_KO_BCELL_DN	0.00757959	0.0458159	-0.443562	-1.64469	14	41
1637	GSE3982_BCELL_VS_CENT_MEMORY_CD4_TCELL_UP	0.0076297	0.046041	0.542886	1.60702	59	35
2666	GSE12963_ENV_NEF_VS_ENV_NEF_AND_VPR_DEFICIENT_HIV1_INF_CD4_TCELL_DN	0.00764869	0.0460967	0.602918	1.65501	57	24
2075	GSE8835_CD4_VS_CD8_TCELL_CLL_PATIENT_UP	0.00768293	0.0462442	0.503367	1.57849	62	49
2776	GSE15330_MEGAKARYOCYTE_ERYTHROID_PROGENITOR_VS_PRO_BCELL_DN	0.00769761	0.0462737	0.454168	1.53558	66	82
1658	GSE3982_EFF_MEMORY_CD4_TCELL_VS_NKCELL_DN	0.00775946	0.0465863	0.496368	1.5773	63	53
201	GSE13485_PRE_VS_POST_YF17D_VACCINATION_PBMC_DN	0.00777643	0.0465979	0.501067	1.58272	63	51
3991	GSE34217_MIR17_92_OVEREXPRESS_VS_WT_ACT_CD8_TCELL_UP	0.00778109	0.0465979	0.575741	1.63084	59	28
1916	GSE2770_IL12_VS_TGFB_AND_IL12_TREATED_ACT_CD4_TCELL_48H_UP	0.00782473	0.0468	0.489961	1.56956	64	56
49	GSE10325_CD4_TCELL_VS_LUPUS_CD4_TCELL_UP	0.0078637	0.0469737	-0.382154	-1.56517	11	65
1753	GSE7460_WT_VS_FOXP3_HET_ACT_WITH_TGFB_TCONV_UP	0.00792393	0.0471178	-0.417737	-1.59032	14	45
2840	GSE15735_CTRL_VS_HDAC_INHIBITOR_TREATED_CD4_TCELL_2H_UP	0.00792766	0.0471178	0.520456	1.59755	63	43
3543	GSE27670_BLIMP1_VS_LMP1_TRANSDUCED_GC_BCELL_UP	0.0079257	0.0471178	0.518371	1.59582	63	44
4071	GSE33162_UNTREATED_VS_4H_LPS_STIM_HDAC3_HET_MACROPHAGE_DN	0.00792393	0.0471178	-0.421454	-1.60447	14	45
1590	GSE3982_DC_VS_BCELL_DN	0.00799017	0.047224	-0.385719	-1.55168	12	60
1950	GSE2770_TGFB_AND_IL4_VS_IL12_TREATED_ACT_CD4_TCELL_2H_UP	0.00799017	0.047224	-0.385576	-1.5511	12	60
2498	GSE9509_LPS_VS_LPS_AND_IL10_STIM_IL10_KO_MACROPHAGE_10MIN_DN	0.00799543	0.047224	0.44471	1.51517	69	86
4293	GSE11961_GERMINAL_CENTER_BCELL_DAY7_VS_PLASMA_CELL_DAY7_UP	0.00796569	0.047224	0.508726	1.585	64	47
4518	GSE44955_MCSF_VS_MCSF_AND_IL27_STIM_MACROPHAGE_DN	0.00795914	0.047224	0.473418	1.54057	66	62
2887	GSE19198_CTRL_VS_IL21_TREATED_TCELL_24H_DN	0.00801115	0.0472578	0.460861	1.5397	68	75
1757	GSE7460_CTRL_VS_FOXP3_OVEREXPR_TCONV_1_UP	0.00804046	0.0473234	0.573685	1.62502	61	28
2139	GSE3720_VD1_VS_VD2_GAMMADELTA_TCELL_WITH_LPS_STIM_DN	0.00804228	0.0473234	0.452321	1.52934	69	82
1733	GSE7460_CD8_TCELL_VS_CD4_TCELL_ACT_UP	0.00807326	0.0474467	0.489699	1.56465	66	55
1380	GSE360_CTRL_VS_L_DONOVANI_MAC_UP	0.00810225	0.047558	0.439703	1.50569	70	90
1997	GSE3400_UNTREATED_VS_IFNB_TREATED_MEF_DN	0.00814353	0.0477411	0.542356	1.59721	63	34
1050	GSE24634_IL4_VS_CTRL_TREATED_NAIVE_CD4_TCELL_DAY7_UP	0.00817073	0.0478413	0.502498	1.57577	66	49
3380	GSE25088_IL4_VS_IL4_AND_ROSIGLITAZONE_STIM_MACROPHAGE_DAY10_DN	0.00821331	0.0480311	0.476463	1.54826	68	61
27	GSE10239_MEMORY_VS_KLRG1INT_EFF_CD8_TCELL_UP	0.00825959	0.0480391	-0.395294	-1.57047	13	56
429	GSE17580_TREG_VS_TEFF_DN	0.00825861	0.0480391	0.46997	1.54119	69	65
2947	GSE19888_CTRL_VS_A3R_INHIBITOR_TREATED_MAST_CELL_UP	0.00826545	0.0480391	0.482497	1.55473	68	58
3736	GSE23568_CTRL_TRANSDUCED_VS_WT_CD8_TCELL_UP	0.00826251	0.0480391	0.47174	1.5437	69	64
4431	GSE42021_TREG_PLN_VS_CD24LO_TREG_THYMUS_DN	0.00825861	0.0480391	0.469909	1.54099	69	65
789	GSE17974_IL4_AND_ANTI_IL12_VS_UNTREATED_0.5H_ACT_CD4_TCELL_UP	0.00846433	0.0490784	-0.389442	-1.55558	13	58
2597	GSE8685_IL15_ACT_IL2_STARVED_VS_IL21_ACT_IL2_STARVED_CD4_TCELL_DN	0.00846501	0.0490784	-0.408865	-1.59652	14	51
4228	GSE39110_UNTREATED_VS_IL2_TREATED_CD8_TCELL_DAY3_POST_IMMUNIZATION_DN	0.00850906	0.0492734	0.512626	1.58512	68	45
3907	GSE36891_UNSTIM_VS_PAM_TLR2_STIM_PERITONEAL_MACROPHAGE_DN	0.00859127	0.0496886	0.468839	1.54061	72	66
