# Supplementary material for: Heterogeneity of human bone marrow and blood natural killer cells defined by single-cell transcriptome
Source: Nat Commun. 2019 Sep 2;10:3931. doi: 10.1038/s41467-019-11947-7 (PMC6718415; doi:10.1038/s41467-019-11947-7)
Supplement: Supplementary file 14 — Supplementary Data 10 [file 41467_2019_11947_MOESM14_ESM.xlsx]

## Sheet: Supplementary Data 10
h	pathway	pval	padj	ES	NES	nMoreExtreme	size
10	HALLMARK_ADIPOGENESIS	0.000138141	0.00166087	0.553135	2.00858	0	79
22	HALLMARK_MTORC1_SIGNALING	0.000133227	0.00166087	0.564824	2.13596	0	101
30	HALLMARK_OXIDATIVE_PHOSPHORYLATION	0.000127129	0.00166087	0.51358	2.03952	0	146
37	HALLMARK_COAGULATION	0.000158178	0.00166087	0.744519	2.04396	0	19
1	HALLMARK_TNFA_SIGNALING_VIA_NFKB	0.000328947	0.00230263	-0.703133	-2.7464	0	59
15	HALLMARK_PROTEIN_SECRETION	0.000289771	0.00230263	0.577513	1.9492	1	51
18	HALLMARK_APICAL_JUNCTION	0.000892061	0.00535236	0.572569	1.82709	5	38
29	HALLMARK_FATTY_ACID_METABOLISM	0.0015721	0.00660283	0.501466	1.74436	10	61
33	HALLMARK_P53_PATHWAY	0.00144718	0.00660283	-0.432117	-1.77734	3	77
41	HALLMARK_ALLOGRAFT_REJECTION	0.00136351	0.00660283	0.455028	1.67685	9	86
21	HALLMARK_PI3K_AKT_MTOR_SIGNALING	0.002167	0.00748188	0.505162	1.72012	14	54
28	HALLMARK_XENOBIOTIC_METABOLISM	0.00207808	0.00748188	0.538901	1.74351	13	41
31	HALLMARK_GLYCOLYSIS	0.00231582	0.00748188	0.499924	1.69204	15	52
3	HALLMARK_CHOLESTEROL_HOMEOSTASIS	0.00331492	0.00994475	0.637122	1.76761	20	20
39	HALLMARK_BILE_ACID_METABOLISM	0.00414343	0.0116016	0.65189	1.74221	25	17
19	HALLMARK_COMPLEMENT	0.00737066	0.019348	0.443352	1.56192	51	66
34	HALLMARK_UV_RESPONSE_UP	0.0116997	0.0289052	-0.403815	-1.55891	35	55
7	HALLMARK_DNA_REPAIR	0.0126653	0.0295523	0.421382	1.5168	90	75
6	HALLMARK_IL6_JAK_STAT3_SIGNALING	0.0147309	0.0309348	-0.515015	-1.65958	51	26
20	HALLMARK_UNFOLDED_PROTEIN_RESPONSE	0.0141516	0.0309348	0.451812	1.54323	97	55
2	HALLMARK_HYPOXIA	0.0191468	0.0382936	-0.368496	-1.46522	56	64
c2_kegg	pathway	pval	padj	ES	NES	nMoreExtreme	size
1	KEGG_GLYCOLYSIS_GLUCONEOGENESIS	0.000157828	0.00109783	0.736908	2.05122	0	20
4	KEGG_OXIDATIVE_PHOSPHORYLATION	0.000137684	0.00109783	0.58658	2.16912	0	85
15	KEGG_PROTEASOME	0.000149611	0.00109783	0.697375	2.25689	0	40
29	KEGG_LYSOSOME	0.000149611	0.00109783	0.648777	2.09962	0	40
42	KEGG_CELL_ADHESION_MOLECULES_CAMS	0.000155255	0.00109783	0.700661	2.08887	0	27
46	KEGG_ANTIGEN_PROCESSING_AND_PRESENTATION	0.000152602	0.00109783	0.777364	2.40452	0	32
52	KEGG_NATURAL_KILLER_CELL_MEDIATED_CYTOTOXICITY	0.000144655	0.00109783	0.611428	2.10951	0	55
60	KEGG_REGULATION_OF_ACTIN_CYTOSKELETON	0.000142837	0.00109783	0.59784	2.10526	0	62
67	KEGG_ALZHEIMERS_DISEASE	0.000136444	0.00109783	0.587247	2.18671	0	89
68	KEGG_PARKINSONS_DISEASE	0.000138293	0.00109783	0.54155	1.99828	0	84
70	KEGG_HUNTINGTONS_DISEASE	0.000133138	0.00109783	0.483418	1.8469	0	109
87	KEGG_GRAFT_VERSUS_HOST_DISEASE	0.00016218	0.00109783	0.831469	2.15612	0	15
88	KEGG_VIRAL_MYOCARDITIS	0.00015586	0.00109783	0.872872	2.54069	0	24
10	KEGG_RIBOSOME	0.000360881	0.00226839	-0.902656	-3.75436	0	84
73	KEGG_PATHOGENIC_ESCHERICHIA_COLI_INFECTION	0.0004597	0.0026969	0.658036	1.99794	2	29
56	KEGG_FC_GAMMA_R_MEDIATED_PHAGOCYTOSIS	0.00135318	0.00725199	0.569242	1.80596	8	36
76	KEGG_COLORECTAL_CANCER	0.00140095	0.00725199	-0.598809	-1.92773	4	26
54	KEGG_B_CELL_RECEPTOR_SIGNALING_PATHWAY	0.001782	0.00871201	-0.533249	-1.84023	5	35
34	KEGG_CARDIAC_MUSCLE_CONTRACTION	0.00202903	0.00892774	0.630658	1.81633	12	23
47	KEGG_TOLL_LIKE_RECEPTOR_SIGNALING_PATHWAY	0.00199658	0.00892774	-0.583474	-1.90723	6	28
71	KEGG_VIBRIO_CHOLERAE_INFECTION	0.00233791	0.00979694	0.626122	1.82247	14	24
41	KEGG_FOCAL_ADHESION	0.00276083	0.0108728	0.502378	1.72049	18	53
57	KEGG_LEUKOCYTE_TRANSENDOTHELIAL_MIGRATION	0.00284176	0.0108728	0.546685	1.76256	18	39
16	KEGG_PROTEIN_EXPORT	0.00362948	0.0133081	0.642751	1.76749	22	19
2	KEGG_CITRATE_CYCLE_TCA_CYCLE	0.00559016	0.0196774	0.646221	1.73233	34	17
31	KEGG_PEROXISOME	0.00867919	0.0282877	0.617057	1.69683	54	19
53	KEGG_T_CELL_RECEPTOR_SIGNALING_PATHWAY	0.00862334	0.0282877	-0.446983	-1.65289	27	47
44	KEGG_TIGHT_JUNCTION	0.0122081	0.0383685	0.52258	1.61643	79	32
8	KEGG_PYRUVATE_METABOLISM	0.0137358	0.0416811	0.612512	1.64197	85	17
7	KEGG_N_GLYCAN_BIOSYNTHESIS	0.0148335	0.0435117	0.593313	1.63154	93	19
75	KEGG_PATHWAYS_IN_CANCER	0.0154067	0.043735	-0.361842	-1.49414	42	81
c2_reactome	pathway	pval	padj	ES	NES	nMoreExtreme	size
10	REACTOME_CROSS_PRESENTATION_OF_SOLUBLE_EXOGENOUS_ANTIGENS_ENDOSOMES	0.000149321	0.000878356	0.725193	2.30706	0	37
11	REACTOME_TCA_CYCLE_AND_RESPIRATORY_ELECTRON_TRANSPORT	0.000136221	0.000878356	0.596452	2.21557	0	88
12	REACTOME_ANTIGEN_PROCESSING_CROSS_PRESENTATION	0.000144655	0.000878356	0.712131	2.42734	0	53
15	REACTOME_ER_PHAGOSOME_PATHWAY	0.00014622	0.000878356	0.711026	2.39295	0	50
22	REACTOME_ORC1_REMOVAL_FROM_CHROMATIN	0.000146071	0.000878356	0.656835	2.16718	0	44
45	REACTOME_CDK_MEDIATED_PHOSPHORYLATION_AND_REMOVAL_OF_CDC6	0.000148832	0.000878356	0.668206	2.14735	0	39
54	REACTOME_METABOLISM_OF_AMINO_ACIDS_AND_DERIVATIVES	0.000142816	0.000878356	0.611655	2.14897	0	63
58	REACTOME_REGULATION_OF_ORNITHINE_DECARBOXYLASE_ODC	0.000148633	0.000878356	0.712077	2.30053	0	40
59	REACTOME_REGULATION_OF_APOPTOSIS	0.000147189	0.000878356	0.650668	2.12466	0	42
79	REACTOME_CYCLIN_E_ASSOCIATED_EVENTS_DURING_G1_S_TRANSITION_	0.000146071	0.000878356	0.64411	2.1252	0	44
93	REACTOME_M_G1_TRANSITION	0.000145455	0.000878356	0.649962	2.17025	0	47
97	REACTOME_G1_S_TRANSITION	0.00014455	0.000878356	0.62885	2.15828	0	55
118	REACTOME_CDT1_ASSOCIATION_WITH_THE_CDC6_ORC_ORIGIN_COMPLEX	0.000148633	0.000878356	0.663026	2.14206	0	40
119	REACTOME_SYNTHESIS_OF_DNA	0.00014622	0.000878356	0.643555	2.16588	0	50
124	REACTOME_MITOTIC_G1_G1_S_PHASES	0.000141603	0.000878356	0.60486	2.13913	0	65
126	REACTOME_REGULATION_OF_MITOTIC_CELL_CYCLE	0.00014637	0.000878356	0.65012	2.15866	0	46
127	REACTOME_MITOTIC_M_M_G1_PHASES	0.000139237	0.000878356	0.510023	1.84266	0	74
140	REACTOME_RESPIRATORY_ELECTRON_TRANSPORT	0.000144009	0.000878356	0.594895	2.05936	0	58
142	REACTOME_ASSEMBLY_OF_THE_PRE_REPLICATIVE_COMPLEX	0.000147145	0.000878356	0.660922	2.16789	0	43
164	REACTOME_HEMOSTASIS	0.000130685	0.000878356	0.486553	1.88804	0	122
167	REACTOME_HIV_INFECTION	0.00013113	0.000878356	0.492161	1.90811	0	121
170	REACTOME_HOST_INTERACTIONS_OF_HIV_FACTORS	0.00013693	0.000878356	0.556197	2.05346	0	84
171	REACTOME_RESPIRATORY_ELECTRON_TRANSPORT_ATP_SYNTHESIS_BY_CHEMIOSMOTIC_COUPLING_AND_HEAT_PRODUCTION_BY_UNCOUPLING_PROTEINS_	0.000139295	0.000878356	0.597131	2.14798	0	72
174	REACTOME_APC_C_CDH1_MEDIATED_DEGRADATION_OF_CDC20_AND_OTHER_APC_C_CDH1_TARGETED_PROTEINS_IN_LATE_MITOSIS_EARLY_G1	0.000147145	0.000878356	0.647939	2.1253	0	43
175	REACTOME_APC_C_CDC20_MEDIATED_DEGRADATION_OF_MITOTIC_PROTEINS	0.000146071	0.000878356	0.651913	2.15094	0	44
176	REACTOME_AUTODEGRADATION_OF_CDH1_BY_CDH1_APC_C	0.000147189	0.000878356	0.659093	2.15217	0	42
180	REACTOME_SCF_BETA_TRCP_MEDIATED_DEGRADATION_OF_EMI1	0.000148302	0.000878356	0.666334	2.16275	0	41
184	REACTOME_IMMUNE_SYSTEM	0.000113417	0.000878356	0.38014	1.64364	0	348
187	REACTOME_ADAPTIVE_IMMUNE_SYSTEM	0.000119732	0.000878356	0.471416	1.97316	0	236
190	REACTOME_CLASS_I_MHC_MEDIATED_ANTIGEN_PROCESSING_PRESENTATION	0.000131475	0.000878356	0.535658	2.06935	0	118
195	REACTOME_PLATELET_ACTIVATION_SIGNALING_AND_AGGREGATION	0.000142531	0.000878356	0.60529	2.1337	0	64
196	REACTOME_S_PHASE	0.00014453	0.000878356	0.614525	2.1192	0	57
197	REACTOME_SCFSKP2_MEDIATED_DEGRADATION_OF_P27_P21	0.000148302	0.000878356	0.673219	2.1851	0	41
198	REACTOME_VIF_MEDIATED_DEGRADATION_OF_APOBEC3G	0.000146071	0.000878356	0.657617	2.16976	0	44
52	REACTOME_RESPONSE_TO_ELEVATED_PLATELET_CYTOSOLIC_CA2_	0.000156031	0.000891603	0.774614	2.24511	0	24
3	REACTOME_FORMATION_OF_THE_TERNARY_COMPLEX_AND_SUBSEQUENTLY_THE_43S_COMPLEX	0.000315457	0.00128758	-0.843906	-3.10339	0	46
5	REACTOME_SIGNALING_BY_WNT	0.000292654	0.00128758	0.601236	2.01889	1	49
18	REACTOME_IMMUNOREGULATORY_INTERACTIONS_BETWEEN_A_LYMPHOID_AND_A_NON_LYMPHOID_CELL	0.000309645	0.00128758	0.665664	1.96607	1	26
30	REACTOME_ACTIVATION_OF_NF_KAPPAB_IN_B_CELLS	0.000292654	0.00128758	0.564215	1.89458	1	49
40	REACTOME_P53_INDEPENDENT_G1_S_DNA_DAMAGE_CHECKPOINT	0.000297265	0.00128758	0.629709	2.03442	1	40
75	REACTOME_CELL_CYCLE_CHECKPOINTS	0.000289059	0.00128758	0.579268	1.99761	1	57
81	REACTOME_P53_DEPENDENT_G1_DNA_DAMAGE_RESPONSE	0.000294377	0.00128758	0.616004	2.01147	1	42
100	REACTOME_AXON_GUIDANCE	0.000289017	0.00128758	0.559719	1.92576	1	56
120	REACTOME_AUTODEGRADATION_OF_THE_E3_UBIQUITIN_LIGASE_COP1	0.000296604	0.00128758	0.619916	2.01209	1	41
141	REACTOME_ASPARAGINE_N_LINKED_GLYCOSYLATION	0.000305018	0.00128758	0.644377	1.9535	1	29
153	REACTOME_DESTABILIZATION_OF_MRNA_BY_AUF1_HNRNP_D0	0.000292141	0.00128758	0.598512	1.97475	1	44
158	REACTOME_DNA_REPLICATION	0.000276396	0.00128758	0.505938	1.84464	1	78
177	REACTOME_MYD88_MAL_CASCADE_INITIATED_ON_PLASMA_MEMBRANE	0.000285551	0.00128758	-0.65316	-2.13083	0	27
186	REACTOME_GLUCOSE_METABOLISM	0.000312061	0.00128758	0.706486	2.04765	1	24
49	REACTOME_ACTIVATION_OF_THE_MRNA_UPON_BINDING_OF_THE_CAP_BINDING_COMPLEX_AND_EIFS_AND_SUBSEQUENT_BINDING_TO_43S	0.000323729	0.00129492	-0.806489	-3.05479	0	53
26	REACTOME_SRP_DEPENDENT_COTRANSLATIONAL_PROTEIN_TARGETING_TO_MEMBRANE	0.000394166	0.00143503	-0.782314	-3.36286	0	102
64	REACTOME_PEPTIDE_CHAIN_ELONGATION	0.000369413	0.00143503	-0.931934	-3.8356	0	82
96	REACTOME_3_UTR_MEDIATED_TRANSLATIONAL_REGULATION	0.000394633	0.00143503	-0.879149	-3.76602	0	101
166	REACTOME_INFLUENZA_VIRAL_RNA_TRANSCRIPTION_AND_REPLICATION	0.000379795	0.00143503	-0.879895	-3.73874	0	95
191	REACTOME_NONSENSE_MEDIATED_DECAY_ENHANCED_BY_THE_EXON_JUNCTION_COMPLEX	0.000383583	0.00143503	-0.878589	-3.73715	0	96
165	REACTOME_INFLUENZA_LIFE_CYCLE	0.00040568	0.00144886	-0.808047	-3.49735	0	108
1	REACTOME_TRANSLATION	0.000443656	0.00152985	-0.75207	-3.36012	0	134
76	REACTOME_DIABETES_PATHWAYS	0.000438468	0.00152985	0.562399	1.86133	2	45
121	REACTOME_METABOLISM_OF_MRNA	0.000509944	0.00172862	-0.617157	-2.85672	0	168
123	REACTOME_METABOLISM_OF_RNA	0.000522466	0.00174155	-0.593417	-2.79899	0	185
13	REACTOME_TRIF_MEDIATED_TLR3_SIGNALING	0.000564493	0.00182095	-0.650629	-2.10338	1	26
147	REACTOME_TRAF6_MEDIATED_INDUCTION_OF_NFKB_AND_MAP_KINASES_UPON_TLR7_8_OR_9_ACTIVATION	0.000564493	0.00182095	-0.658078	-2.12746	1	26
133	REACTOME_POST_TRANSLATIONAL_PROTEIN_MODIFICATION	0.000584624	0.00182695	0.554052	1.8337	3	45
183	REACTOME_ACTIVATED_TLR4_SIGNALLING	0.000581564	0.00182695	-0.622357	-2.08656	1	30
91	REACTOME_METABOLISM_OF_PROTEINS	0.000610501	0.00187846	-0.513646	-2.48983	0	239
69	REACTOME_CELL_CYCLE_MITOTIC	0.000656858	0.00199048	0.435059	1.68419	4	120
29	REACTOME_DOWNSTREAM_SIGNALING_EVENTS_OF_B_CELL_RECEPTOR_BCR	0.00071582	0.00213677	0.52045	1.81639	4	61
152	REACTOME_NFKB_AND_MAP_KINASES_ACTIVATION_MEDIATED_BY_TLR4_SIGNALING_REPERTOIRE	0.000817661	0.00240489	-0.684074	-2.13009	2	22
192	REACTOME_ANTIGEN_PROCESSING_UBIQUITINATION_PROTEASOME_DEGRADATION	0.00107614	0.00311924	0.43908	1.6584	7	99
113	REACTOME_SEMAPHORIN_INTERACTIONS	0.00110011	0.00314317	0.663093	1.90224	6	23
43	REACTOME_MHC_CLASS_II_ANTIGEN_PRESENTATION	0.00180696	0.00509002	0.564915	1.77432	11	35
37	REACTOME_CELL_SURFACE_INTERACTIONS_AT_THE_VASCULAR_WALL	0.00185787	0.00516076	0.609356	1.79976	11	26
89	REACTOME_PROTEIN_FOLDING	0.00198473	0.00543762	0.574004	1.75899	12	31
33	REACTOME_SIGNALING_BY_THE_B_CELL_RECEPTOR_BCR	0.00234936	0.00634963	0.450784	1.64355	16	78
146	REACTOME_REGULATION_OF_MRNA_STABILITY_BY_PROTEINS_THAT_BIND_AU_RICH_ELEMENTS	0.00272089	0.00725572	0.481633	1.67809	18	60
116	REACTOME_GOLGI_ASSOCIATED_VESICLE_BIOGENESIS	0.00289767	0.00752641	0.573055	1.73728	18	29
163	REACTOME_APOPTOSIS	0.00287868	0.00752641	0.441065	1.62232	20	82
185	REACTOME_TOLL_RECEPTOR_CASCADES	0.00322297	0.00826403	-0.534849	-1.85371	10	34
9	REACTOME_DEVELOPMENTAL_BIOLOGY	0.00326931	0.00827673	0.427319	1.58731	23	88
104	REACTOME_UNFOLDED_PROTEIN_RESPONSE	0.00391507	0.00978768	0.546348	1.716	25	35
2	REACTOME_PYRUVATE_METABOLISM_AND_CITRIC_ACID_TCA_CYCLE	0.00444162	0.010967	0.642751	1.78723	27	20
20	REACTOME_CELL_CYCLE	0.00499424	0.0121811	0.380155	1.50921	38	145
19	REACTOME_TRANS_GOLGI_NETWORK_VESICLE_BUDDING	0.00547612	0.0131955	0.542807	1.68367	35	33
87	REACTOME_PREFOLDIN_MEDIATED_TRANSFER_OF_SUBSTRATE_TO_CCT_TRIC	0.00995103	0.0236929	0.622123	1.7117	62	19
4	REACTOME_SIGNALING_BY_RHO_GTPASES	0.0108397	0.0255052	0.527956	1.61787	70	31
57	REACTOME_INTEGRIN_CELL_SURFACE_INTERACTIONS	0.0120387	0.0279657	0.58843	1.65239	75	21
160	REACTOME_METABOLISM_OF_CARBOHYDRATES	0.0121651	0.0279657	0.458379	1.55677	83	52
51	REACTOME_GENERIC_TRANSCRIPTION_PATHWAY	0.0151515	0.0344353	-0.412782	-1.54436	47	49
95	REACTOME_MRNA_SPLICING_MINOR_PATHWAY	0.0160738	0.0361209	0.487907	1.56794	107	39
86	REACTOME_ASSOCIATION_OF_TRIC_CCT_WITH_TARGET_PROTEINS_DURING_BIOSYNTHESIS	0.016731	0.03718	0.624411	1.63514	103	16
c3	pathway	pval	padj	ES	NES	nMoreExtreme	size
55	IK3_01	0.000309598	0.0383827	-0.570402	-2.03755	0	40
66	TAXCREB_01	0.000315159	0.0383827	-0.567692	-2.07958	0	44
113	CREB_Q2	0.00112613	0.0383827	-0.430844	-1.7775	2	80
114	CREB_Q4	0.00111773	0.0383827	-0.452363	-1.86142	2	79
115	CREBP1_Q2	0.000370096	0.0383827	-0.512827	-2.09229	0	76
244	NKX3A_01	0.000597015	0.0383827	-0.601266	-2.08385	1	35
261	FOXO1_01	0.000662032	0.0383827	-0.533929	-2.00284	1	50
287	ATF3_Q6	0.000704722	0.0383827	-0.467463	-1.8282	1	63
300	CEBPDELTA_Q6	0.000331016	0.0383827	-0.557298	-2.0905	0	50
459	GCACTTT_MIR175P_MIR20A_MIR106A_MIR106B_MIR20B_MIR519D	0.000931966	0.0383827	-0.374722	-1.69324	1	139
463	GTGCAAT_MIR25_MIR32_MIR92_MIR363_MIR367	0.0011274	0.0383827	-0.439415	-1.82677	2	83
465	TGGTGCT_MIR29A_MIR29B_MIR29C	0.00041684	0.0383827	-0.455765	-1.9735	0	108
481	TACTTGA_MIR26A_MIR26B	0.000363769	0.0383827	-0.482293	-1.93065	0	70
520	CTTGTAT_MIR381	0.000722022	0.0383827	-0.459726	-1.83573	1	69
553	GTACTGT_MIR101	0.000703482	0.0383827	-0.465221	-1.83133	1	65
591	TTTGTAG_MIR520D	0.000851426	0.0383827	-0.375053	-1.65391	1	119
677	WGTTNNNNNAAA_UNKNOWN	0.000830565	0.0383827	-0.378005	-1.6396	1	109
707	TTGTTT_FOXO4_01	0.00105708	0.0383827	-0.301575	-1.55105	0	432
709	MGGAAGTG_GABP_B	0.000801099	0.0383827	0.346479	1.48759	6	318
713	TGTTTGY_HNF3_Q6	0.000966184	0.0383827	-0.36258	-1.64918	1	147
718	CTTTGT_LEF1_Q2	0.00112613	0.0383827	-0.26887	-1.38733	0	454
721	YTATTTTNR_MEF2_02	0.00044405	0.0383827	-0.421264	-1.87426	0	126
420	CREB_Q2_01	0.00138744	0.0384932	-0.468967	-1.82954	3	61
462	TGTTTAC_MIR30A5P_MIR30C_MIR30D_MIR30B_MIR30E5P	0.00138568	0.0384932	-0.351323	-1.58534	2	137
464	TGAATGT_MIR181A_MIR181B_MIR181C_MIR181D	0.0013876	0.0384932	-0.347185	-1.56836	2	138
470	TTGCACT_MIR130A_MIR301_MIR130B	0.00125156	0.0384932	-0.382598	-1.64891	2	106
471	TGCACTT_MIR519C_MIR519B_MIR519A	0.00124224	0.0384932	-0.383133	-1.64997	2	105
197	GABP_B	0.00169868	0.042723	0.415961	1.60406	12	119
246	FAC1_01	0.0016	0.042723	-0.499723	-1.85648	4	47
383	ETS_Q4	0.0017112	0.042723	0.42744	1.62599	12	107
18	NFE2_01	0.00196684	0.0446414	0.489779	1.70355	13	60
133	CEBP_C	0.00195059	0.0446414	-0.486266	-1.813	5	48
351	HP1SITEFACTOR_Q6	0.00192	0.0446414	-0.49271	-1.83042	5	47
150	MEF2_03	0.0021148	0.0465879	-0.542885	-1.8911	6	36
688	YNGTTNNNATT_UNKNOWN	0.00220264	0.0471366	-0.425433	-1.72032	5	73
327	TCF1P_Q6	0.00231711	0.0482088	-0.475254	-1.78274	6	50
c5	pathway	pval	padj	ES	NES	nMoreExtreme	size
8	GO_REGULATION_OF_ESTABLISHMENT_OF_PLANAR_POLARITY	0.000146028	0.0016937	0.648492	2.19788	0	53
27	GO_CARBOHYDRATE_CATABOLIC_PROCESS	0.000153822	0.0016937	0.717628	2.17125	0	30
44	GO_NUCLEOTIDE_PHOSPHORYLATION	0.000156274	0.0016937	0.703996	2.01326	0	23
69	GO_NEGATIVE_REGULATION_OF_PROTEIN_MODIFICATION_BY_SMALL_PROTEIN_CONJUGATION_OR_REMOVAL	0.000140905	0.0016937	0.525144	1.89127	0	74
83	GO_REGULATION_OF_PROTEIN_UBIQUITINATION_INVOLVED_IN_UBIQUITIN_DEPENDENT_PROTEIN_CATABOLIC_PROCESS	0.000144907	0.0016937	0.62227	2.14699	0	58
118	GO_IMMUNE_SYSTEM_PROCESS	0.000106769	0.0016937	0.40605	1.81237	0	571
136	GO_POSITIVE_REGULATION_OF_CELLULAR_PROTEIN_CATABOLIC_PROCESS	0.000134825	0.0016937	0.547134	2.06141	0	98
139	GO_SECRETION_BY_CELL	0.000134644	0.0016937	0.523588	1.97797	0	100
147	GO_POSITIVE_REGULATION_OF_RESPONSE_TO_STIMULUS	0.000107631	0.0016937	0.414994	1.84374	0	522
150	GO_REGULATION_OF_CANONICAL_WNT_SIGNALING_PATHWAY	0.000140905	0.0016937	0.541189	1.94906	0	74
157	GO_ACTIN_FILAMENT_BASED_PROCESS	0.000131562	0.0016937	0.612073	2.35897	0	116
162	GO_POSITIVE_REGULATION_OF_CELL_COMMUNICATION	0.000110534	0.0016937	0.365691	1.60399	0	415
166	GO_PROTEIN_MATURATION	0.000140331	0.0016937	0.569472	2.05799	0	75
168	GO_ANAPHASE_PROMOTING_COMPLEX_DEPENDENT_CATABOLIC_PROCESS	0.000147601	0.0016937	0.647652	2.158	0	48
187	GO_NON_CANONICAL_WNT_SIGNALING_PATHWAY	0.000144217	0.0016937	0.622872	2.17803	0	63
215	GO_SINGLE_ORGANISM_CELL_ADHESION	0.000130976	0.0016937	0.455223	1.76544	0	123
228	GO_COFACTOR_METABOLIC_PROCESS	0.000137193	0.0016937	0.520759	1.92878	0	88
235	GO_POSITIVE_REGULATION_OF_PROTEIN_CATABOLIC_PROCESS	0.000130412	0.0016937	0.507251	1.97334	0	125
240	GO_REGULATION_OF_CELLULAR_COMPONENT_SIZE	0.000136537	0.0016937	0.489659	1.82669	0	92
244	GO_SINGLE_ORGANISM_BIOSYNTHETIC_PROCESS	0.000112905	0.0016937	0.376547	1.63399	0	353
259	GO_REGULATION_OF_BODY_FLUID_LEVELS	0.000133869	0.0016937	0.474302	1.80437	0	107
261	GO_REGULATION_OF_DEFENSE_RESPONSE	0.00011999	0.0016937	0.420417	1.7633	0	235
267	GO_SMALL_MOLECULE_METABOLIC_PROCESS	0.000110266	0.0016937	0.456616	2.00546	0	425
268	GO_HOMEOSTATIC_PROCESS	0.000117371	0.0016937	0.401055	1.70497	0	275
279	GO_REGULATION_OF_LIGASE_ACTIVITY	0.000142633	0.0016937	0.524433	1.85734	0	67
283	GO_FC_GAMMA_RECEPTOR_SIGNALING_PATHWAY	0.000151332	0.0016937	0.642402	2.01623	0	36
288	GO_PROTEIN_CATABOLIC_PROCESS	0.000120904	0.0016937	0.440967	1.83782	0	222
304	GO_ORGANOPHOSPHATE_METABOLIC_PROCESS	0.000118008	0.0016937	0.472098	1.9996	0	264
320	GO_ANTIGEN_PROCESSING_AND_PRESENTATION_OF_PEPTIDE_ANTIGEN	0.000138332	0.0016937	0.673473	2.47888	0	85
344	GO_REGULATION_OF_IMMUNE_RESPONSE	0.000116333	0.0016937	0.446793	1.91086	0	297
352	GO_REGULATION_OF_INNATE_IMMUNE_RESPONSE	0.000127796	0.0016937	0.474966	1.88821	0	149
353	GO_VESICLE_MEDIATED_TRANSPORT	0.000111794	0.0016937	0.452937	1.9735	0	371
369	GO_REGULATION_OF_CELLULAR_AMINE_METABOLIC_PROCESS	0.000147689	0.0016937	0.603313	2.01551	0	49
382	GO_POSITIVE_REGULATION_OF_CELLULAR_COMPONENT_ORGANIZATION	0.000114508	0.0016937	0.376264	1.62126	0	319
386	GO_CARBOHYDRATE_DERIVATIVE_METABOLIC_PROCESS	0.000117661	0.0016937	0.453842	1.92577	0	270
387	GO_NAD_METABOLIC_PROCESS	0.000159795	0.0016937	0.781328	2.13293	0	19
390	GO_MONOCARBOXYLIC_ACID_METABOLIC_PROCESS	0.000136203	0.0016937	0.521029	1.9475	0	94
404	GO_ADP_METABOLIC_PROCESS	0.000161342	0.0016937	0.77285	2.0551	0	17
416	GO_REGULATION_OF_ACTIN_FILAMENT_BASED_PROCESS	0.000139334	0.0016937	0.551076	2.00981	0	80
420	GO_NUCLEOBASE_CONTAINING_SMALL_MOLECULE_METABOLIC_PROCESS	0.000122519	0.0016937	0.509593	2.09426	0	198
438	GO_CELLULAR_RESPIRATION	0.000137874	0.0016937	0.537607	1.98167	0	86
446	GO_SECRETION	0.000132961	0.0016937	0.522139	2.00091	0	112
451	GO_CELL_CELL_ADHESION	0.000130174	0.0016937	0.461172	1.7999	0	128
478	GO_SMALL_MOLECULE_BIOSYNTHETIC_PROCESS	0.000134771	0.0016937	0.489111	1.84509	0	99
490	GO_REGULATION_OF_ANATOMICAL_STRUCTURE_SIZE	0.000134427	0.0016937	0.480013	1.81653	0	101
503	GO_ENERGY_DERIVATION_BY_OXIDATION_OF_ORGANIC_COMPOUNDS	0.000133779	0.0016937	0.515701	1.96436	0	108
510	GO_INNATE_IMMUNE_RESPONSE_ACTIVATING_CELL_SURFACE_RECEPTOR_SIGNALING_PATHWAY	0.000144217	0.0016937	0.575406	2.01205	0	63
528	GO_REGULATION_OF_ACTIN_FILAMENT_LENGTH	0.000146028	0.0016937	0.631799	2.1413	0	53
571	GO_NEURAL_NUCLEUS_DEVELOPMENT	0.000155763	0.0016937	0.705028	2.03061	0	24
604	GO_ANTIGEN_PROCESSING_AND_PRESENTATION	0.000135135	0.0016937	0.641595	2.41268	0	97
608	GO_POSITIVE_REGULATION_OF_CYTOSKELETON_ORGANIZATION	0.000146028	0.0016937	0.58322	1.97666	0	53
617	GO_CELLULAR_RESPONSE_TO_ORGANIC_SUBSTANCE	0.00010866	0.0016937	0.347523	1.53749	0	490
625	GO_POSITIVE_REGULATION_OF_IMMUNE_SYSTEM_PROCESS	0.000117247	0.0016937	0.446406	1.89822	0	276
630	GO_OXIDATIVE_PHOSPHORYLATION	0.000143349	0.0016937	0.538827	1.90001	0	66
662	GO_REGULATION_OF_CELLULAR_LOCALIZATION	0.000113817	0.0016937	0.387684	1.67522	0	332
663	GO_SUBSTANTIA_NIGRA_DEVELOPMENT	0.000155763	0.0016937	0.705028	2.03061	0	24
669	GO_ANTIGEN_PROCESSING_AND_PRESENTATION_OF_PEPTIDE_ANTIGEN_VIA_MHC_CLASS_I	0.000144907	0.0016937	0.725562	2.50338	0	58
673	GO_REGULATION_OF_CELLULAR_KETONE_METABOLIC_PROCESS	0.000144844	0.0016937	0.627619	2.1775	0	60
684	GO_NUCLEOSIDE_TRIPHOSPHATE_METABOLIC_PROCESS	0.000131303	0.0016937	0.564968	2.18706	0	121
695	GO_REGULATION_OF_PROTEIN_MODIFICATION_BY_SMALL_PROTEIN_CONJUGATION_OR_REMOVAL	0.000130976	0.0016937	0.451021	1.74915	0	123
699	GO_FC_RECEPTOR_SIGNALING_PATHWAY	0.000134535	0.0016937	0.507354	1.9228	0	103
706	GO_ELECTRON_TRANSPORT_CHAIN	0.000143369	0.0016937	0.552358	1.94382	0	65
713	GO_REGULATION_OF_RESPONSE_TO_STRESS	0.000109697	0.0016937	0.372412	1.64145	0	456
715	GO_PHOSPHATE_CONTAINING_COMPOUND_METABOLIC_PROCESS	0.000106975	0.0016937	0.373146	1.66281	0	554
749	GO_REGULATION_OF_IMMUNE_SYSTEM_PROCESS	0.000110534	0.0016937	0.428489	1.87944	0	415
764	GO_EPHRIN_RECEPTOR_SIGNALING_PATHWAY	0.000155304	0.0016937	0.702026	2.07589	0	27
788	GO_POSITIVE_REGULATION_OF_LIGASE_ACTIVITY	0.000144844	0.0016937	0.597996	2.07472	0	60
803	GO_NIK_NF_KAPPAB_SIGNALING	0.000147232	0.0016937	0.615433	2.06415	0	50
810	GO_OXIDATION_REDUCTION_PROCESS	0.000120077	0.0016937	0.536335	2.24795	0	233
827	GO_TUMOR_NECROSIS_FACTOR_MEDIATED_SIGNALING_PATHWAY	0.000145985	0.0016937	0.59667	2.03537	0	55
833	GO_PROTEIN_FOLDING	0.000135135	0.0016937	0.578714	2.17622	0	97
851	GO_NADH_METABOLIC_PROCESS	0.000162048	0.0016937	0.788956	2.06406	0	16
858	GO_NEGATIVE_REGULATION_OF_CANONICAL_WNT_SIGNALING_PATHWAY	0.000144844	0.0016937	0.592581	2.05593	0	60
861	GO_ANTIGEN_PROCESSING_AND_PRESENTATION_OF_EXOGENOUS_PEPTIDE_ANTIGEN_VIA_MHC_CLASS_I	0.000147601	0.0016937	0.725557	2.40775	0	47
879	GO_ACTIVATION_OF_IMMUNE_RESPONSE	0.000126215	0.0016937	0.4949	1.99258	0	165
888	GO_POSITIVE_REGULATION_OF_INNATE_IMMUNE_RESPONSE	0.000132556	0.0016937	0.497139	1.9084	0	113
895	GO_REGULATION_OF_PROTEIN_LOCALIZATION	0.000116932	0.0016937	0.400336	1.70483	0	280
946	GO_CARBOHYDRATE_METABOLIC_PROCESS	0.000129282	0.0016937	0.466437	1.83561	0	137
950	GO_IMMUNE_RESPONSE	0.000117952	0.0016937	0.405292	1.71762	0	266
952	GO_OXIDOREDUCTION_COENZYME_METABOLIC_PROCESS	0.000151035	0.0016937	0.639043	2.03988	0	39
961	GO_COENZYME_METABOLIC_PROCESS	0.000144217	0.0016937	0.574012	2.00718	0	63
984	GO_POSITIVE_REGULATION_OF_CANONICAL_WNT_SIGNALING_PATHWAY	0.000146028	0.0016937	0.607777	2.05989	0	53
1007	GO_GLYCOSYL_COMPOUND_METABOLIC_PROCESS	0.000127747	0.0016937	0.544127	2.16563	0	150
1022	GO_CELLULAR_COMPONENT_MORPHOGENESIS	0.0001295	0.0016937	0.447513	1.7588	0	136
1046	GO_REGULATION_OF_ANATOMICAL_STRUCTURE_MORPHOGENESIS	0.000120366	0.0016937	0.424436	1.77552	0	228
1069	GO_REGULATION_OF_CELLULAR_PROTEIN_CATABOLIC_PROCESS	0.0001294	0.0016937	0.45401	1.78335	0	135
1079	GO_POSITIVE_REGULATION_OF_PROTEOLYSIS	0.000128238	0.0016937	0.480427	1.90684	0	147
1111	GO_NUCLEOSIDE_MONOPHOSPHATE_METABOLIC_PROCESS	0.000130497	0.0016937	0.564727	2.19871	0	126
1144	GO_PROTEIN_COMPLEX_SUBUNIT_ORGANIZATION	0.000108015	0.0016937	0.358596	1.59083	0	511
1155	GO_PROTEASOMAL_PROTEIN_CATABOLIC_PROCESS	0.000130157	0.0016937	0.519804	2.02987	0	129
1157	GO_ACTIVATION_OF_INNATE_IMMUNE_RESPONSE	0.00013519	0.0016937	0.515991	1.93769	0	96
1193	GO_CELL_CELL_RECOGNITION	0.000162522	0.0016937	0.788824	2.03142	0	15
1198	GO_POSITIVE_REGULATION_OF_TRANSPORT	0.000120846	0.0016937	0.424212	1.77084	0	225
1199	GO_POSITIVE_REGULATION_OF_WNT_SIGNALING_PATHWAY	0.000144844	0.0016937	0.565186	1.96625	0	61
1207	GO_ACTIN_FILAMENT_ORGANIZATION	0.000145985	0.0016937	0.639561	2.18168	0	55
1212	GO_GENERATION_OF_PRECURSOR_METABOLITES_AND_ENERGY	0.000130157	0.0016937	0.55721	2.17594	0	129
1218	GO_REGULATION_OF_TRANSPORT	0.000111099	0.0016937	0.399518	1.74708	0	397
1227	GO_EXOCYTOSIS	0.000143369	0.0016937	0.575802	2.02632	0	65
1239	GO_PURINE_CONTAINING_COMPOUND_METABOLIC_PROCESS	0.000128238	0.0016937	0.491863	1.95223	0	147
1245	GO_IMMUNE_RESPONSE_REGULATING_CELL_SURFACE_RECEPTOR_SIGNALING_PATHWAY	0.000129216	0.0016937	0.464032	1.82797	0	138
1264	GO_SIGNAL_TRANSDUCTION_BY_PROTEIN_PHOSPHORYLATION	0.000133636	0.0016937	0.49364	1.88344	0	109
1272	GO_PLATELET_DEGRANULATION	0.000155763	0.0016937	0.749694	2.15926	0	24
1298	GO_POSITIVE_REGULATION_OF_IMMUNE_RESPONSE	0.00012279	0.0016937	0.495978	2.04281	0	203
1313	GO_PHOSPHORYLATION	0.000112676	0.0016937	0.373071	1.6193	0	352
1318	GO_ENDOCYTOSIS	0.000128584	0.0016937	0.515525	2.03558	0	140
1322	GO_NEGATIVE_REGULATION_OF_WNT_SIGNALING_PATHWAY	0.000143349	0.0016937	0.543194	1.91541	0	66
1342	GO_CELLULAR_HOMEOSTASIS	0.000130174	0.0016937	0.480197	1.87416	0	128
1358	GO_SINGLE_ORGANISM_CATABOLIC_PROCESS	0.000121981	0.0016937	0.450552	1.86286	0	209
1385	GO_PHAGOCYTOSIS	0.000144571	0.0016937	0.644746	2.23237	0	59
1391	GO_REGULATION_OF_ORGAN_MORPHOGENESIS	0.000141683	0.0016937	0.554415	1.97524	0	69
1404	GO_REGULATED_EXOCYTOSIS	0.000147601	0.0016937	0.590132	1.96634	0	48
1415	GO_REGULATION_OF_CELLULAR_AMINO_ACID_METABOLIC_PROCESS	0.00014839	0.0016937	0.672285	2.20959	0	45
1454	GO_PROTEOLYSIS	0.000113097	0.0016937	0.418943	1.81487	0	344
1465	GO_RIBONUCLEOSIDE_DIPHOSPHATE_METABOLIC_PROCESS	0.000158178	0.0016937	0.723194	2.02217	0	21
1494	GO_IMMUNE_EFFECTOR_PROCESS	0.000126904	0.0016937	0.48069	1.92143	0	155
1504	GO_POSITIVE_REGULATION_OF_PROTEIN_MODIFICATION_BY_SMALL_PROTEIN_CONJUGATION_OR_REMOVAL	0.000137193	0.0016937	0.577006	2.13711	0	88
1518	GO_EXTRACELLULAR_MATRIX	0.000155304	0.0016937	0.750114	2.21808	0	27
1519	GO_PHAGOCYTIC_VESICLE	0.000151332	0.0016937	0.719778	2.25908	0	36
1522	GO_PROTEASOME_COMPLEX	0.00014537	0.0016937	0.647313	2.22404	0	57
1523	GO_ER_TO_GOLGI_TRANSPORT_VESICLE	0.000155304	0.0016937	0.731419	2.1628	0	27
1534	GO_SECRETORY_GRANULE	0.000144592	0.0016937	0.6105	2.12888	0	62
1535	GO_OXIDOREDUCTASE_COMPLEX	0.000145985	0.0016937	0.611695	2.08662	0	55
1536	GO_VESICLE_MEMBRANE	0.0001295	0.0016937	0.56138	2.20631	0	136
1550	GO_ACTIN_CYTOSKELETON	0.000131251	0.0016937	0.563164	2.1767	0	119
1554	GO_PERINUCLEAR_REGION_OF_CYTOPLASM	0.000122835	0.0016937	0.464204	1.9062	0	196
1560	GO_VACUOLE	0.000113289	0.0016937	0.432897	1.87452	0	343
1561	GO_SECRETORY_VESICLE	0.000137268	0.0016937	0.564466	2.08599	0	87
1564	GO_ENDOCYTIC_VESICLE	0.000140825	0.0016937	0.620708	2.2333	0	73
1571	GO_APICAL_PART_OF_CELL	0.000147601	0.0016937	0.588624	1.96132	0	48
1572	GO_INTRINSIC_COMPONENT_OF_ENDOPLASMIC_RETICULUM_MEMBRANE	0.000147601	0.0016937	0.622717	2.06648	0	47
1576	GO_ROUGH_ENDOPLASMIC_RETICULUM	0.000155763	0.0016937	0.712596	2.05241	0	24
1579	GO_INTRINSIC_COMPONENT_OF_PLASMA_MEMBRANE	0.000124549	0.0016937	0.457773	1.86378	0	182
1580	GO_LUMENAL_SIDE_OF_MEMBRANE	0.000159949	0.0016937	0.8575	2.31463	0	18
1608	GO_ENDOPLASMIC_RETICULUM_PART	0.000114969	0.0016937	0.516735	2.22182	0	312
1610	GO_ENDOCYTIC_VESICLE_MEMBRANE	0.00014839	0.0016937	0.658572	2.16452	0	45
1628	GO_MYELIN_SHEATH	0.000138793	0.0016937	0.666325	2.43599	0	81
1636	GO_PROTEINACEOUS_EXTRACELLULAR_MATRIX	0.000161342	0.0016937	0.790031	2.10079	0	17
1637	GO_CYTOSKELETAL_PART	0.000113045	0.0016937	0.360809	1.56359	0	345
1639	GO_CYTOSKELETON	0.000108944	0.0016937	0.359562	1.58811	0	467
1642	GO_ENDOPLASMIC_RETICULUM_LUMEN	0.000151172	0.0016937	0.753787	2.37826	0	37
1643	GO_INTRACELLULAR_VESICLE	0.000113533	0.0016937	0.530807	2.29601	0	336
1649	GO_GOLGI_ASSOCIATED_VESICLE	0.000151103	0.0016937	0.610498	1.93692	0	38
1658	GO_COATED_VESICLE_MEMBRANE	0.000146477	0.0016937	0.580736	1.97316	0	54
1661	GO_ER_TO_GOLGI_TRANSPORT_VESICLE_MEMBRANE	0.000156274	0.0016937	0.728233	2.08257	0	23
1662	GO_MITOCHONDRIAL_MEMBRANE_PART	0.000133869	0.0016937	0.461757	1.75665	0	107
1664	GO_INNER_MITOCHONDRIAL_MEMBRANE_PROTEIN_COMPLEX	0.000138619	0.0016937	0.519938	1.90635	0	83
1668	GO_EXTRACELLULAR_SPACE	0.000126056	0.0016937	0.538986	2.16906	0	163
1671	GO_VACUOLAR_PART	0.00012222	0.0016937	0.470815	1.94451	0	207
1673	GO_MITOCHONDRION	0.000106712	0.0016937	0.353593	1.57756	0	562
1674	GO_CELL_SURFACE	0.0001294	0.0016937	0.576492	2.26446	0	135
1675	GO_RESPIRATORY_CHAIN	0.000144217	0.0016937	0.577412	2.01907	0	63
1682	GO_SIDE_OF_MEMBRANE	0.000131544	0.0016937	0.516835	1.99022	0	115
1684	GO_MEMBRANE_PROTEIN_COMPLEX	0.000114443	0.0016937	0.474148	2.04386	0	321
1685	GO_NUCLEAR_OUTER_MEMBRANE_ENDOPLASMIC_RETICULUM_MEMBRANE_NETWORK	0.000116713	0.0016937	0.480483	2.0492	0	285
1686	GO_LAMELLIPODIUM	0.000147254	0.0016937	0.593824	1.99768	0	51
1711	GO_APICAL_PLASMA_MEMBRANE	0.000150218	0.0016937	0.598254	1.93049	0	41
1712	GO_PHAGOCYTIC_VESICLE_MEMBRANE	0.000156055	0.0016937	0.773935	2.24835	0	25
1716	GO_CYTOPLASMIC_VESICLE_PART	0.000128041	0.0016937	0.583449	2.31565	0	146
1718	GO_ENDOSOMAL_PART	0.0001294	0.0016937	0.514452	2.02077	0	135
1719	GO_ENDOPLASMIC_RETICULUM_GOLGI_INTERMEDIATE_COMPARTMENT	0.000147601	0.0016937	0.582215	1.93207	0	47
1722	GO_CELL_BODY	0.000138332	0.0016937	0.506429	1.86403	0	85
1723	GO_LYTIC_VACUOLE	0.000126695	0.0016937	0.522043	2.09072	0	158
1729	GO_CELL_PROJECTION	0.000113366	0.0016937	0.422339	1.8286	0	342
1730	GO_COATED_VESICLE	0.000137874	0.0016937	0.541095	1.99452	0	86
1735	GO_LYTIC_VACUOLE_MEMBRANE	0.000137268	0.0016937	0.520201	1.92241	0	87
1740	GO_GOLGI_APPARATUS	0.000111869	0.0016937	0.369768	1.61185	0	377
1746	GO_PIGMENT_GRANULE	0.000144844	0.0016937	0.708689	2.45876	0	60
1749	GO_TRANSPORT_VESICLE	0.00013519	0.0016937	0.516095	1.93808	0	96
1751	GO_ACTIN_FILAMENT	0.000158178	0.0016937	0.745347	2.08411	0	21
1754	GO_CELL_LEADING_EDGE	0.000134771	0.0016937	0.477105	1.7998	0	99
1755	GO_ENDOPLASMIC_RETICULUM	0.000110522	0.0016937	0.454921	1.99584	0	418
1756	GO_MITOCHONDRIAL_PROTEIN_COMPLEX	0.000135593	0.0016937	0.481646	1.80516	0	95
1769	GO_ENDOSOME	0.000119962	0.0016937	0.448243	1.87786	0	231
1770	GO_TRANSPORT_VESICLE_MEMBRANE	0.000151035	0.0016937	0.616746	1.96871	0	39
1776	GO_PLASMA_MEMBRANE_PROTEIN_COMPLEX	0.000136407	0.0016937	0.506551	1.89026	0	93
1786	GO_PEPTIDASE_ACTIVITY	0.000130293	0.0016937	0.511069	2.00006	0	132
1800	GO_PEPTIDASE_REGULATOR_ACTIVITY	0.000150943	0.0016937	0.620622	1.99027	0	40
1801	GO_CYTOSKELETAL_PROTEIN_BINDING	0.000122805	0.0016937	0.490706	2.02172	0	204
1809	GO_OXIDOREDUCTASE_ACTIVITY_ACTING_ON_THE_CH_OH_GROUP_OF_DONORS_NAD_OR_NADP_AS_ACCEPTOR	0.000153728	0.0016937	0.648231	1.97312	0	31
1819	GO_OXIDOREDUCTASE_ACTIVITY_ACTING_ON_NAD_P_H	0.000147601	0.0016937	0.600198	1.99988	0	48
1828	GO_UNFOLDED_PROTEIN_BINDING	0.000146671	0.0016937	0.628331	2.12027	0	52
1831	GO_ACTIN_BINDING	0.000136537	0.0016937	0.560841	2.09224	0	92
1852	GO_CALCIUM_ION_BINDING	0.000138696	0.0016937	0.580471	2.12466	0	82
1859	GO_CALCIUM_DEPENDENT_PROTEIN_BINDING	0.000156274	0.0016937	0.780828	2.23298	0	23
1889	GO_PROTEIN_COMPLEX_BINDING	0.000117178	0.0016937	0.453842	1.93121	0	278
1896	GO_THREONINE_TYPE_PEPTIDASE_ACTIVITY	0.000162522	0.0016937	0.838805	2.16014	0	15
1914	GO_ELECTRON_CARRIER_ACTIVITY	0.000148633	0.0016937	0.602616	1.97159	0	44
1929	GO_IDENTICAL_PROTEIN_BINDING	0.000113947	0.0016937	0.386327	1.6675	0	325
1945	GO_TRANSMEMBRANE_TRANSPORTER_ACTIVITY	0.000128238	0.0016937	0.468971	1.85558	0	142
1968	GO_GLYCOPROTEIN_BINDING	0.000155304	0.0016937	0.751478	2.22211	0	27
1975	GO_OXIDOREDUCTASE_ACTIVITY_ACTING_ON_CH_OH_GROUP_OF_DONORS	0.000152929	0.0016937	0.653072	2.00308	0	32
1995	GO_STRUCTURAL_CONSTITUENT_OF_CYTOSKELETON	0.000155763	0.0016937	0.745179	2.14625	0	24
2009	GO_ENDOPEPTIDASE_ACTIVITY	0.000138793	0.0016937	0.594889	2.17483	0	81
2015	GO_OXIDOREDUCTASE_ACTIVITY	0.000125329	0.0016937	0.560453	2.26922	0	172
2026	GO_RECEPTOR_BINDING	0.000114956	0.0016937	0.381462	1.64028	0	313
2031	GO_ISOMERASE_ACTIVITY	0.000147689	0.0016937	0.581147	1.94146	0	49
2038	GO_MACROMOLECULAR_COMPLEX_BINDING	0.000110522	0.0016937	0.342239	1.50148	0	418
872	GO_MOVEMENT_OF_CELL_OR_SUBCELLULAR_COMPONENT	0.000237671	0.00246433	0.397649	1.67701	1	248
1317	GO_REGULATION_OF_PROTEOLYSIS	0.00024024	0.00247846	0.397535	1.66423	1	229
183	GO_CYTOSKELETON_ORGANIZATION	0.000245339	0.00249377	0.431914	1.77575	1	199
1657	GO_GOLGI_MEMBRANE	0.000245248	0.00249377	0.423743	1.74816	1	206
2034	GO_TRANSPORTER_ACTIVITY	0.000245369	0.00249377	0.419165	1.72841	1	205
1783	GO_VACUOLAR_MEMBRANE	0.00024728	0.00250082	0.451412	1.84535	1	189
1426	GO_BIOLOGICAL_ADHESION	0.00024854	0.00250124	0.452333	1.84344	1	184
807	GO_REGULATION_OF_PROTEIN_CATABOLIC_PROCESS	0.000249969	0.00250335	0.435194	1.76752	1	178
970	GO_REGULATION_OF_CYTOSKELETON_ORGANIZATION	0.000256838	0.00255966	0.442181	1.7474	1	141
647	GO_CARBOHYDRATE_DERIVATIVE_BIOSYNTHETIC_PROCESS	0.000259504	0.00257373	0.444304	1.74343	1	134
453	GO_PROTEIN_OLIGOMERIZATION	0.000265922	0.00262366	0.451871	1.73164	1	112
1679	GO_DNA_PACKAGING_COMPLEX	0.000267094	0.00262366	-0.70029	-2.072	0	19
10	GO_CYTOPLASMIC_TRANSLATION	0.000292997	0.00270816	-0.646917	-2.23606	0	35
299	GO_RIBOSOME_ASSEMBLY	0.000294638	0.00270816	-0.677112	-2.35455	0	36
332	GO_REGULATION_OF_PROTEIN_POLYMERIZATION	0.000289687	0.00270816	0.53311	1.85466	1	61
636	GO_RESPONSE_TO_CAMP	0.000279174	0.00270816	-0.669827	-2.1042	0	24
639	GO_RIBOSOMAL_SMALL_SUBUNIT_BIOGENESIS	0.000294638	0.00270816	-0.696037	-2.42036	0	36
724	GO_CARBOHYDRATE_BIOSYNTHETIC_PROCESS	0.000302343	0.00270816	0.609809	1.924	1	37
933	GO_SMALL_MOLECULE_CATABOLIC_PROCESS	0.000289184	0.00270816	0.525386	1.83207	1	62
1047	GO_PROTEIN_HOMOOLIGOMERIZATION	0.000286369	0.00270816	0.5288	1.85621	1	64
1308	GO_RIBOSOMAL_LARGE_SUBUNIT_BIOGENESIS	0.000285633	0.00270816	-0.70703	-2.34878	0	30
1398	GO_RESPONSE_TO_MECHANICAL_STIMULUS	0.000292997	0.00270816	-0.665998	-2.30201	0	35
1429	GO_RESPONSE_TO_PURINE_CONTAINING_COMPOUND	0.000291545	0.00270816	-0.605555	-2.0774	0	34
1445	GO_HEMOSTASIS	0.000278629	0.00270816	0.489434	1.7821	1	79
1484	GO_RESPONSE_TO_CALCIUM_ION	0.000286451	0.00270816	-0.639797	-2.10882	0	29
1499	GO_EXTRACELLULAR_STRUCTURE_ORGANIZATION	0.000301887	0.00270816	0.608913	1.95272	1	40
1593	GO_CYTOSOLIC_SMALL_RIBOSOMAL_SUBUNIT	0.000295508	0.00270816	-0.883267	-3.11037	0	38
1633	GO_CONTRACTILE_FIBER	0.000301887	0.00270816	0.59885	1.92045	1	40
1691	GO_NADH_DEHYDROGENASE_COMPLEX	0.000302663	0.00270816	0.598755	1.87924	1	36
1940	GO_RRNA_BINDING	0.000295508	0.00270816	-0.764988	-2.69386	0	38
1943	GO_TRANSCRIPTIONAL_ACTIVATOR_ACTIVITY_RNA_POLYMERASE_II_CORE_PROMOTER_PROXIMAL_REGION_SEQUENCE_SPECIFIC_BINDING	0.000303398	0.00270816	-0.643104	-2.33014	0	43
1974	GO_COFACTOR_BINDING	0.00029074	0.00270816	0.551073	1.89337	1	57
2012	GO_OXIDOREDUCTASE_ACTIVITY_ACTING_ON_NAD_P_H_QUINONE_OR_SIMILAR_COMPOUND_AS_ACCEPTOR	0.000302069	0.00270816	0.594128	1.89651	1	39
66	GO_NUCLEOSIDE_DIPHOSPHATE_METABOLIC_PROCESS	0.00031211	0.00274946	0.690696	2.00653	1	25
286	GO_MONOSACCHARIDE_CATABOLIC_PROCESS	0.000324097	0.00274946	0.759163	1.98612	1	16
455	GO_CHROMATIN_ASSEMBLY_OR_DISASSEMBLY	0.000309502	0.00274946	-0.523192	-1.95936	0	49
644	GO_MONOSACCHARIDE_BIOSYNTHETIC_PROCESS	0.000317209	0.00274946	0.731448	2.02524	1	20
1057	GO_HOMOTYPIC_CELL_CELL_ADHESION	0.000319898	0.00274946	0.744553	2.00976	1	18
1255	GO_PYRUVATE_METABOLIC_PROCESS	0.00031412	0.00274946	0.705685	1.99656	1	22
1434	GO_PLATELET_AGGREGATION	0.000319898	0.00274946	0.744553	2.00976	1	18
1602	GO_SMALL_RIBOSOMAL_SUBUNIT	0.000322477	0.00274946	-0.801762	-3.11527	0	58
1634	GO_CYTOSOLIC_LARGE_RIBOSOMAL_SUBUNIT	0.000317058	0.00274946	-0.909381	-3.45613	0	53
1660	GO_VACUOLAR_LUMEN	0.000311526	0.00274946	0.674017	1.94129	1	24
1845	GO_TRANSCRIPTIONAL_ACTIVATOR_ACTIVITY_RNA_POLYMERASE_II_TRANSCRIPTION_REGULATORY_REGION_SEQUENCE_SPECIFIC_BINDING	0.000322477	0.00274946	-0.586223	-2.27779	0	58
1923	GO_TRANSCRIPTION_FACTOR_ACTIVITY_RNA_POLYMERASE_II_CORE_PROMOTER_PROXIMAL_REGION_SEQUENCE_SPECIFIC_BINDING	0.000322789	0.00274946	-0.586746	-2.29682	0	60
515	GO_PROTEIN_COMPLEX_BIOGENESIS	0.000337041	0.00284751	0.351748	1.529	2	360
1538	GO_LARGE_RIBOSOMAL_SUBUNIT	0.000354108	0.00297944	-0.768876	-3.16164	0	79
1601	GO_GOLGI_APPARATUS_PART	0.000358852	0.00300703	0.38311	1.60872	2	238
621	GO_ORGANIC_ACID_METABOLIC_PROCESS	0.000371103	0.00308685	0.4365	1.78365	2	188
905	GO_CELLULAR_RESPONSE_TO_CYTOKINE_STIMULUS	0.000373646	0.00308685	0.424035	1.72642	2	182
1625	GO_NUCLEAR_CHROMATIN	0.000374392	0.00308685	-0.436959	-1.84717	0	93
1767	GO_CYTOSOLIC_RIBOSOME	0.000374392	0.00308685	-0.890859	-3.76595	0	93
1122	GO_REGULATION_OF_CELL_ADHESION	0.000379507	0.00311651	0.422504	1.69493	2	160
264	GO_ESTABLISHMENT_OF_PROTEIN_LOCALIZATION_TO_ENDOPLASMIC_RETICULUM	0.000386847	0.00312676	-0.846511	-3.60367	0	98
423	GO_CELLULAR_PROTEIN_COMPLEX_ASSEMBLY	0.000384714	0.00312676	0.432746	1.71224	2	142
1074	GO_MULTI_ORGANISM_METABOLIC_PROCESS	0.000386847	0.00312676	-0.8682	-3.75407	0	104
1436	GO_POSITIVE_REGULATION_OF_ESTABLISHMENT_OF_PROTEIN_LOCALIZATION	0.000383485	0.00312676	0.425417	1.68997	2	148
569	GO_REGULATION_OF_SECRETION	0.000390523	0.00313181	0.437879	1.70899	2	128
1190	GO_NUCLEAR_TRANSCRIBED_MRNA_CATABOLIC_PROCESS_NONSENSE_MEDIATED_DECAY	0.000389257	0.00313181	-0.871269	-3.7498	0	103
436	GO_PROTEIN_LOCALIZATION_TO_ENDOPLASMIC_RETICULUM	0.000396983	0.00314674	-0.767603	-3.35261	0	110
513	GO_PROTEIN_TARGETING_TO_MEMBRANE	0.000396983	0.00314674	-0.807405	-3.52645	0	110
1873	GO_RNA_POLYMERASE_II_TRANSCRIPTION_FACTOR_ACTIVITY_SEQUENCE_SPECIFIC_DNA_BINDING	0.000396983	0.00314674	-0.561927	-2.45429	0	110
319	GO_REGULATION_OF_WNT_SIGNALING_PATHWAY	0.000410397	0.00324056	0.47078	1.75063	2	90
1543	GO_INTRINSIC_COMPONENT_OF_ORGANELLE_MEMBRANE	0.000413622	0.00325351	0.474671	1.74968	2	86
232	GO_TRANSLATIONAL_INITIATION	0.000427899	0.00334451	-0.808549	-3.60439	0	127
759	GO_RIBONUCLEOPROTEIN_COMPLEX_SUBUNIT_ORGANIZATION	0.000428449	0.00334451	-0.376119	-1.67047	0	125
1987	GO_CHROMATIN_BINDING	0.000430849	0.0033505	-0.376249	-1.68975	0	133
1559	GO_CYTOSOLIC_PART	0.000441112	0.00340452	-0.712733	-3.2175	0	137
1704	GO_RIBOSOMAL_SUBUNIT	0.000441112	0.00340452	-0.789505	-3.56407	0	137
1621	GO_CHROMATIN	0.000452489	0.00347925	-0.390659	-1.77275	0	144
88	GO_POSITIVE_REGULATION_OF_ENDOCYTOSIS	0.000465911	0.00349272	0.665245	1.96712	2	27
284	GO_RRNA_METABOLIC_PROCESS	0.00046729	0.00349272	-0.728515	-3.33253	0	153
744	GO_ESTABLISHMENT_OF_PROTEIN_LOCALIZATION_TO_MEMBRANE	0.000471254	0.00349272	-0.699085	-3.20441	0	155
890	GO_RESPONSE_TO_AMINO_ACID	0.000464684	0.00349272	0.659226	1.9351	2	26
1285	GO_RNA_CATABOLIC_PROCESS	0.000471032	0.00349272	-0.76938	-3.53194	0	156
1442	GO_CHAPERONE_MEDIATED_PROTEIN_FOLDING	0.000468823	0.00349272	0.689142	1.97078	2	23
1626	GO_EARLY_ENDOSOME_MEMBRANE	0.000468165	0.00349272	0.661045	1.9204	2	25
1752	GO_MITOCHONDRIAL_ENVELOPE	0.000459876	0.00349272	0.352352	1.51502	3	312
1897	GO_STRUCTURAL_CONSTITUENT_OF_RIBOSOME	0.000462963	0.00349272	-0.736017	-3.36686	0	152
2005	GO_INTRAMOLECULAR_OXIDOREDUCTASE_ACTIVITY	0.00047118	0.00349272	0.672465	1.90257	2	22
1598	GO_ORGANELLE_INNER_MEMBRANE	0.000474327	0.00350285	0.371698	1.5687	3	251
1248	GO_CELL_KILLING	0.000479846	0.00353091	0.736216	1.98725	2	18
18	GO_ION_TRANSPORT	0.000487626	0.0035322	0.39097	1.61646	3	208
811	GO_VIRAL_LIFE_CYCLE	0.000481928	0.0035322	-0.67245	-3.11403	0	166
1549	GO_RIBOSOME	0.000490918	0.0035322	-0.707436	-3.28832	0	170
1758	GO_MEMBRANE_REGION	0.000492065	0.0035322	0.400246	1.64148	3	194
1843	GO_REGULATORY_REGION_NUCLEIC_ACID_BINDING	0.000490677	0.0035322	-0.449881	-2.09725	0	171
1908	GO_DOUBLE_STRANDED_DNA_BINDING	0.000484966	0.0035322	-0.401464	-1.86012	0	167
1983	GO_LIPASE_ACTIVITY	0.000487567	0.0035322	0.752888	1.93888	2	15
85	GO_RIBOSOME_BIOGENESIS	0.000498256	0.00356259	-0.694879	-3.25429	0	176
519	GO_NCRNA_PROCESSING	0.000501505	0.00356259	-0.678709	-3.18988	0	179
1665	GO_NEURON_PROJECTION	0.000499938	0.00356259	0.409381	1.66421	3	180
524	GO_PROTEIN_LOCALIZATION_TO_MEMBRANE	0.000511509	0.00362113	-0.607014	-2.86021	0	184
238	GO_CYTOKINE_MEDIATED_SIGNALING_PATHWAY	0.000520698	0.00365748	0.434281	1.69495	3	128
1224	GO_REGULATION_OF_IMMUNE_EFFECTOR_PROCESS	0.000521989	0.00365748	0.438861	1.70867	3	126
1384	GO_POSITIVE_REGULATION_OF_DEFENSE_RESPONSE	0.00052063	0.00365748	0.427898	1.67097	3	129
763	GO_CHROMATIN_ORGANIZATION	0.000538213	0.00369549	-0.339287	-1.61504	0	203
1357	GO_NEGATIVE_REGULATION_OF_TRANSCRIPTION_FROM_RNA_POLYMERASE_II_PROMOTER	0.000534188	0.00369549	-0.386352	-1.83398	0	195
1891	GO_NUCLEIC_ACID_BINDING_TRANSCRIPTION_FACTOR_ACTIVITY	0.000538213	0.00369549	-0.452792	-2.15533	0	203
1947	GO_UBIQUITIN_LIKE_PROTEIN_LIGASE_BINDING	0.000534545	0.00369549	0.446765	1.70596	3	110
1973	GO_ENZYME_BINDING	0.000535791	0.00369549	0.323466	1.43989	4	540
2006	GO_SEQUENCE_SPECIFIC_DNA_BINDING	0.000533903	0.00369549	-0.402366	-1.90681	0	194
941	GO_ORGANIC_CYCLIC_COMPOUND_CATABOLIC_PROCESS	0.000543478	0.0037192	-0.675644	-3.20449	0	198
849	GO_REGULATION_OF_PROTEIN_STABILITY	0.000548772	0.00374031	0.467754	1.73246	3	88
1349	GO_PEPTIDYL_LYSINE_METHYLATION	0.000550206	0.00374031	-0.664002	-2.03819	1	22
329	GO_ESTABLISHMENT_OF_PROTEIN_LOCALIZATION_TO_ORGANELLE	0.000555864	0.00375391	-0.610925	-2.9115	0	208
464	GO_TRANSCRIPTION_FROM_RNA_POLYMERASE_II_PROMOTER	0.000554324	0.00375391	-0.308726	-1.47332	0	209
1672	GO_MITOCHONDRIAL_PART	0.000558223	0.00375748	0.338433	1.47606	4	382
81	GO_RESPONSE_TO_ORGANOPHOSPHORUS	0.000572902	0.00383116	-0.599017	-1.97441	1	29
243	GO_PROTEIN_TARGETING	0.000571755	0.00383116	-0.577249	-2.77188	0	220
1265	GO_RECEPTOR_MEDIATED_ENDOCYTOSIS	0.000590406	0.0039354	0.565231	1.87571	3	47
721	GO_NCRNA_METABOLIC_PROCESS	0.00059952	0.00395761	-0.599213	-2.89095	0	235
2039	GO_STRUCTURAL_MOLECULE_ACTIVITY	0.000599161	0.00395761	-0.5281	-2.53966	0	230
2050	GO_COENZYME_BINDING	0.000596481	0.00395761	0.571282	1.85986	3	43
1126	GO_POSITIVE_REGULATION_OF_ACTIN_FILAMENT_POLYMERIZATION	0.000623053	0.00408667	0.66117	1.90429	3	24
1990	GO_ANTIGEN_BINDING	0.000621214	0.00408667	0.650354	1.92309	3	27
1972	GO_PEPTIDASE_INHIBITOR_ACTIVITY	0.000625098	0.00408702	0.672172	1.92225	3	23
1622	GO_BRUSH_BORDER	0.000632711	0.00412367	0.677436	1.89422	3	21
1292	GO_MACROMOLECULE_METHYLATION	0.00064041	0.00416064	-0.480095	-1.85811	1	57
1123	GO_POSITIVE_REGULATION_OF_TRANSCRIPTION_FROM_RNA_POLYMERASE_II_PROMOTER	0.000648088	0.00419724	-0.33964	-1.65553	0	258
958	GO_RIBONUCLEOPROTEIN_COMPLEX_BIOGENESIS	0.000651042	0.00420311	-0.581116	-2.83862	0	261
402	GO_REGULATION_OF_VESICLE_MEDIATED_TRANSPORT	0.000655308	0.00421739	0.438622	1.69783	4	120
1312	GO_REGULATION_OF_ORGANELLE_ORGANIZATION	0.000672797	0.00431641	0.344822	1.49988	5	362
678	GO_AMIDE_BIOSYNTHETIC_PROCESS	0.000681199	0.00434317	-0.564029	-2.77797	0	278
1262	GO_REGULATION_OF_ION_TRANSPORT	0.000681013	0.00434317	0.461702	1.72575	4	94
2017	GO_CORE_PROMOTER_PROXIMAL_REGION_DNA_BINDING	0.000687285	0.00436841	-0.48851	-1.9789	1	72
1011	GO_PROTEIN_LOCALIZATION_TO_ORGANELLE	0.000689655	0.00436994	-0.521398	-2.56779	0	280
307	GO_MONOVALENT_INORGANIC_CATION_TRANSPORT	0.000693097	0.00437824	0.463118	1.69802	4	83
442	GO_PEPTIDE_METABOLIC_PROCESS	0.000699301	0.00440388	-0.519295	-2.57282	0	294
926	GO_ALCOHOL_METABOLIC_PROCESS	0.000713165	0.00447746	0.502823	1.78081	4	67
671	GO_PROTEIN_STABILIZATION	0.000736269	0.00460841	0.538365	1.81111	4	51
182	GO_PLATELET_ACTIVATION	0.000739536	0.00461479	0.563445	1.86161	4	46
1340	GO_REGULATION_OF_INTRACELLULAR_TRANSPORT	0.000742207	0.00461743	0.396122	1.61865	5	188
748	GO_POSITIVE_REGULATION_OF_TRANSFERASE_ACTIVITY	0.000747291	0.00463501	0.396077	1.61259	5	182
1836	GO_ACTIN_FILAMENT_BINDING	0.000755858	0.00465999	0.592023	1.86788	4	37
1927	GO_CHAPERONE_BINDING	0.000755858	0.00465999	0.593284	1.87186	4	37
1736	GO_ENVELOPE	0.00077084	0.00473813	0.33019	1.4508	6	426
15	GO_REGULATION_OF_CELL_ACTIVATION	0.000777001	0.00476174	0.411514	1.61731	5	136
554	GO_RIBOSOMAL_LARGE_SUBUNIT_ASSEMBLY	0.000779423	0.00476237	-0.750632	-2.07674	2	15
631	GO_CELLULAR_AMIDE_METABOLIC_PROCESS	0.000781861	0.00476309	-0.489013	-2.44097	0	320
349	GO_ACTIN_POLYMERIZATION_OR_DEPOLYMERIZATION	0.000812612	0.00493577	0.737382	1.89895	4	15
1680	GO_MEMBRANE_MICRODOMAIN	0.000836004	0.00506288	0.473793	1.72796	5	80
200	GO_HISTONE_METHYLATION	0.000841987	0.00507266	-0.606381	-1.96852	2	27
1574	GO_NEURON_PART	0.000842561	0.00507266	0.370646	1.5505	6	228
1919	GO_AMIDE_BINDING	0.000869061	0.00521691	0.510124	1.77469	5	61
124	GO_INTRACELLULAR_PROTEIN_TRANSPORT	0.000877963	0.0052397	-0.421368	-2.12079	0	351
964	GO_INTERSPECIES_INTERACTION_BETWEEN_ORGANISMS	0.000877963	0.0052397	-0.424998	-2.13906	0	351
1115	GO_MEMBRANE_ORGANIZATION	0.000886525	0.00527547	-0.44083	-2.21446	0	348
1183	GO_TRANSMEMBRANE_RECEPTOR_PROTEIN_TYROSINE_KINASE_SIGNALING_PATHWAY	0.000890359	0.00528297	0.401927	1.60366	6	153
1204	GO_ERAD_PATHWAY	0.00090799	0.00537206	0.581158	1.82401	5	36
1356	GO_DNA_PACKAGING	0.00091631	0.0054057	-0.521438	-1.89789	2	44
1096	GO_MRNA_METABOLIC_PROCESS	0.000919963	0.00541118	-0.472659	-2.40063	0	374
1470	GO_SINGLE_ORGANISM_CELLULAR_LOCALIZATION	0.000922509	0.00541118	-0.428265	-2.16599	0	365
34	GO_STEROID_BIOSYNTHETIC_PROCESS	0.000929368	0.00542043	0.645535	1.89491	5	26
1741	GO_NUCLEOLUS	0.000926784	0.00542043	-0.325496	-1.6461	0	364
1635	GO_CLUSTER_OF_ACTIN_BASED_CELL_PROJECTIONS	0.00093633	0.00544557	0.648959	1.88529	5	25
1118	GO_ORGANONITROGEN_COMPOUND_BIOSYNTHETIC_PROCESS	0.000990099	0.00574201	-0.449082	-2.28702	0	389
1963	GO_TRANSCRIPTION_FACTOR_BINDING	0.000998502	0.00577444	-0.331943	-1.5515	1	174
314	GO_CELL_ACTIVATION	0.00100301	0.00578421	0.395429	1.60436	7	177
1089	GO_REGULATION_OF_MULTI_ORGANISM_PROCESS	0.00100756	0.00579416	0.394889	1.59247	7	167
1064	GO_MACROMOLECULE_CATABOLIC_PROCESS	0.00101215	0.00580429	-0.381658	-1.94936	0	402
295	GO_TISSUE_HOMEOSTASIS	0.00106512	0.00606611	0.586628	1.82045	6	34
1424	GO_POST_EMBRYONIC_DEVELOPMENT	0.00106667	0.00606611	-0.674768	-1.96494	3	18
1627	GO_TRANSCRIPTION_FACTOR_COMPLEX	0.00106195	0.00606611	-0.426131	-1.75779	2	80
90	GO_NEGATIVE_REGULATION_OF_GENE_EXPRESSION	0.0010989	0.00612235	-0.293593	-1.5144	0	442
313	GO_NEGATIVE_REGULATION_OF_NITROGEN_COMPOUND_METABOLIC_PROCESS	0.0010989	0.00612235	-0.310992	-1.60415	0	442
419	GO_RNA_PROCESSING	0.0010989	0.00612235	-0.420666	-2.16349	0	432
606	GO_CELL_REDOX_HOMEOSTASIS	0.00108713	0.00612235	0.639672	1.89151	6	27
664	GO_MATURATION_OF_SSU_RRNA_FROM_TRICISTRONIC_RRNA_TRANSCRIPT_SSU_RRNA_5_8S_RRNA_LSU_RRNA_	0.00108196	0.00612235	-0.666845	-1.99746	3	20
698	GO_SKELETAL_MUSCLE_ORGAN_DEVELOPMENT	0.00110041	0.00612235	-0.652541	-2.00301	3	22
1177	GO_CELLULAR_CHEMICAL_HOMEOSTASIS	0.0010923	0.00612235	0.455439	1.69903	7	92
1766	GO_PROTEASOME_ACCESSORY_COMPLEX	0.00109942	0.00612235	0.661008	1.87015	6	22
1373	GO_TRANSMEMBRANE_TRANSPORT	0.00112486	0.00624145	0.388434	1.57761	8	178
1753	GO_RIBONUCLEOPROTEIN_COMPLEX	0.00112867	0.0062457	-0.394824	-2.04565	0	456
277	GO_LEUKOCYTE_MEDIATED_CYTOTOXICITY	0.00113766	0.00627852	0.732578	1.88658	6	15
752	GO_NEGATIVE_REGULATION_OF_MOLECULAR_FUNCTION	0.00115088	0.00631753	0.344636	1.48034	9	308
1501	GO_REGULATION_OF_TRANSCRIPTION_FROM_RNA_POLYMERASE_II_PROMOTER	0.00114811	0.00631753	-0.331245	-1.71597	0	459
1720	GO_PLASMA_MEMBRANE_REGION	0.00118126	0.00646699	0.430342	1.66332	8	119
1076	GO_MUSCLE_SYSTEM_PROCESS	0.00118712	0.00647518	0.551533	1.81272	7	45
1182	GO_MONOSACCHARIDE_METABOLIC_PROCESS	0.00118906	0.00647518	0.553441	1.8107	7	44
312	GO_POSITIVE_REGULATION_OF_BIOSYNTHETIC_PROCESS	0.00119474	0.00648891	-0.253546	-1.317	0	471
383	GO_POSITIVE_REGULATION_OF_GENE_EXPRESSION	0.00120919	0.0065416	-0.264476	-1.37333	0	473
746	GO_REGULATION_OF_PEPTIDASE_ACTIVITY	0.00121082	0.0065416	0.440328	1.66878	8	103
92	GO_CELLULAR_CATABOLIC_PROCESS	0.00123762	0.00665142	-0.328425	-1.7076	0	484
1269	GO_CELLULAR_MACROMOLECULE_LOCALIZATION	0.00123609	0.00665142	-0.346807	-1.80006	0	477
1337	GO_RESPONSE_TO_TUMOR_NECROSIS_FACTOR	0.00124827	0.0066911	0.461427	1.68893	8	82
1457	GO_RESPONSE_TO_TOPOLOGICALLY_INCORRECT_PROTEIN	0.00126139	0.00674382	0.467214	1.69161	8	76
1611	GO_BLOOD_MICROPARTICLE	0.00127836	0.00681683	0.693263	1.89253	7	19
233	GO_POSITIVE_REGULATION_OF_CELLULAR_PROTEIN_LOCALIZATION	0.00131062	0.0069527	0.420727	1.62856	9	120
1171	GO_HYDROGEN_TRANSPORT	0.00131062	0.0069527	0.515389	1.76523	8	56
862	GO_NEGATIVE_REGULATION_OF_CATALYTIC_ACTIVITY	0.00131989	0.00698387	0.359921	1.50957	10	235
334	GO_POSITIVE_REGULATION_OF_ORGANELLE_ORGANIZATION	0.00135301	0.00714071	0.377749	1.5498	10	195
1324	GO_REGULATION_OF_CELLULAR_PROTEIN_LOCALIZATION	0.00136004	0.00715939	0.374714	1.53181	10	189
602	GO_POSITIVE_REGULATION_OF_CATABOLIC_PROCESS	0.00137879	0.00723954	0.38763	1.57198	10	175
185	GO_MATURATION_OF_SSU_RRNA	0.00138773	0.00726789	-0.622707	-1.93256	4	23
1921	GO_INTEGRIN_BINDING	0.00141354	0.00738421	0.650799	1.84127	8	22
588	GO_PROTEIN_POLYUBIQUITINATION	0.00145811	0.00759773	0.433733	1.66499	10	113
205	GO_ESTABLISHMENT_OF_PROTEIN_LOCALIZATION	0.00150602	0.00782751	-0.316418	-1.65459	0	543
537	GO_POSITIVE_REGULATION_OF_MOLECULAR_FUNCTION	0.00152273	0.00789437	0.314967	1.39282	13	484
102	GO_CHEMICAL_HOMEOSTASIS	0.00153708	0.00792872	0.394135	1.5634	11	145
1416	GO_ALCOHOL_BIOSYNTHETIC_PROCESS	0.00153586	0.00792872	0.603109	1.81262	9	29
1370	GO_CATABOLIC_PROCESS	0.0015625	0.00803963	-0.292669	-1.53488	0	561
417	GO_WOUND_HEALING	0.00161442	0.00828602	0.435611	1.6509	11	103
545	GO_ER_NUCLEUS_SIGNALING_PATHWAY	0.00162522	0.00832066	0.720061	1.85434	9	15
605	GO_MAINTENANCE_OF_LOCATION	0.00164032	0.00837707	0.541987	1.76449	10	43
848	GO_T_CELL_RECEPTOR_SIGNALING_PATHWAY	0.00166389	0.00847636	0.453745	1.66666	11	84
982	GO_ORGANONITROGEN_COMPOUND_METABOLIC_PROCESS	0.00168067	0.00854064	-0.294941	-1.55302	0	592
1834	GO_GATED_CHANNEL_ACTIVITY	0.00177477	0.00899653	0.689623	1.83379	10	17
1110	GO_ION_HOMEOSTASIS	0.00179831	0.00909344	0.453885	1.67063	12	85
967	GO_GLUCOSE_METABOLIC_PROCESS	0.00183514	0.00925688	0.588998	1.80655	11	32
1487	GO_REGULATION_OF_CELL_MORPHOGENESIS	0.00184138	0.00926556	0.417998	1.61344	13	118
424	GO_DEFENSE_RESPONSE	0.00187069	0.00939003	0.349099	1.48647	15	279
1093	GO_PROTEIN_LOCALIZATION	0.00189394	0.00948356	-0.288979	-1.53113	0	633
324	GO_ESTABLISHMENT_OF_LOCALIZATION_IN_CELL	0.00197628	0.00987181	-0.291898	-1.54584	0	639
1329	GO_POSITIVE_REGULATION_OF_PROTEIN_POLYMERIZATION	0.00198807	0.00990658	0.585353	1.79537	12	32
1381	GO_RESPONSE_TO_LIGHT_STIMULUS	0.00200669	0.00997514	-0.438824	-1.75707	5	68
618	GO_POSITIVE_REGULATION_OF_CELL_ADHESION	0.0020164	0.0099992	0.434324	1.64362	14	101
1978	GO_POLY_A_RNA_BINDING	0.00213675	0.0105705	-0.293402	-1.56342	0	683
675	GO_MIDBRAIN_DEVELOPMENT	0.00216417	0.0106804	0.596122	1.77622	13	28
87	GO_SINGLE_ORGANISM_BEHAVIOR	0.00219849	0.0108238	-0.456678	-1.73205	6	52
758	GO_NEGATIVE_REGULATION_OF_TRANSFERASE_ACTIVITY	0.00221297	0.0108689	0.39667	1.55137	16	131
580	GO_REGULATION_OF_PROTEIN_SECRETION	0.00222903	0.0109217	0.454039	1.65322	15	79
51	GO_MITOCHONDRIAL_RESPIRATORY_CHAIN_COMPLEX_I_BIOGENESIS	0.00225327	0.010988	0.549467	1.77306	14	41
1734	GO_EXTERNAL_SIDE_OF_PLASMA_MEMBRANE	0.00225327	0.010988	0.549121	1.77195	14	41
62	GO_REGULATION_OF_RNA_STABILITY	0.00232558	0.0113138	0.43636	1.62263	16	90
2025	GO_CELL_ADHESION_MOLECULE_BINDING	0.00240349	0.0116651	0.545078	1.7589	15	41
54	GO_ANTIGEN_PROCESSING_AND_PRESENTATION_OF_PEPTIDE_OR_POLYSACCHARIDE_ANTIGEN_VIA_MHC_CLASS_II	0.00244163	0.0117482	0.569616	1.75871	15	33
483	GO_REGULATION_OF_MYELOID_CELL_DIFFERENTIATION	0.00244349	0.0117482	-0.487754	-1.77529	7	44
1251	GO_RESPONSE_TO_CYTOKINE	0.00242689	0.0117482	0.355599	1.47616	19	215
1283	GO_METHYLATION	0.00243394	0.0117482	-0.399576	-1.6253	6	75
826	GO_ER_ASSOCIATED_UBIQUITIN_DEPENDENT_PROTEIN_CATABOLIC_PROCESS	0.00245965	0.0117983	0.577352	1.75738	15	31
366	GO_WNT_SIGNALING_PATHWAY	0.00249934	0.0119607	0.41708	1.60608	18	115
595	GO_CHROMATIN_MODIFICATION	0.00253421	0.0120994	-0.306077	-1.43924	4	182
1035	GO_REGULATION_OF_HOMOTYPIC_CELL_CELL_ADHESION	0.00256861	0.0122352	0.433276	1.62707	18	96
902	GO_TOXIN_TRANSPORT	0.00258148	0.012268	0.686269	1.82487	15	17
1838	GO_SERINE_HYDROLASE_ACTIVITY	0.00259423	0.0123001	0.56813	1.75412	16	33
1816	GO_MONOVALENT_INORGANIC_CATION_TRANSMEMBRANE_TRANSPORTER_ACTIVITY	0.00260832	0.0123384	0.49788	1.71782	17	58
921	GO_REGULATION_OF_ENDOCYTOSIS	0.00261666	0.0123494	0.496644	1.70637	17	57
1236	GO_HEXOSE_METABOLIC_PROCESS	0.00272397	0.0128264	0.555466	1.74338	17	36
1164	GO_ATP_HYDROLYSIS_COUPLED_TRANSMEMBRANE_TRANSPORT	0.00275482	0.012942	0.695444	1.81941	16	16
1458	GO_HYDROGEN_ION_TRANSMEMBRANE_TRANSPORT	0.00278674	0.0130621	0.514366	1.7357	18	52
909	GO_RESPONSE_TO_PROGESTERONE	0.00285789	0.0133346	-0.701584	-1.94104	10	15
1528	GO_IMMUNOLOGICAL_SYNAPSE	0.00285488	0.0133346	0.644947	1.78574	17	20
1666	GO_CATALYTIC_COMPLEX	0.00289017	0.0134547	0.32159	1.40514	25	392
894	GO_LIPID_METABOLIC_PROCESS	0.0029098	0.0135154	0.353027	1.46716	23	217
225	GO_ANTIGEN_RECEPTOR_MEDIATED_SIGNALING_PATHWAY	0.00297418	0.0137833	0.431809	1.62156	21	96
1107	GO_LIPID_CATABOLIC_PROCESS	0.00300436	0.0138918	0.533222	1.72064	19	41
1548	GO_CYTOPLASMIC_REGION	0.0030199	0.0139323	0.436546	1.61326	21	87
484	GO_REGULATION_OF_RESPONSE_TO_EXTERNAL_STIMULUS	0.00302847	0.0139405	0.352705	1.46752	24	219
406	GO_REGULATION_OF_SODIUM_ION_TRANSPORT	0.00303903	0.0139578	0.66745	1.80163	18	18
430	GO_POSITIVE_REGULATION_OF_INTRACELLULAR_TRANSPORT	0.0030581	0.014014	0.412443	1.58054	22	112
2040	GO_RNA_BINDING	0.00309598	0.014156	-0.278435	-1.50731	0	830
117	GO_PROTEIN_HOMOTETRAMERIZATION	0.00311526	0.0142125	0.613509	1.76702	19	24
405	GO_POSITIVE_REGULATION_OF_CELL_PROLIFERATION	0.00312461	0.0142236	0.369524	1.50081	24	178
1103	GO_CELL_RECOGNITION	0.0031412	0.014246	0.622502	1.76121	19	22
1707	GO_SUPRAMOLECULAR_FIBER	0.00314342	0.014246	0.403416	1.56452	23	123
816	GO_CELL_MORPHOGENESIS_INVOLVED_IN_DIFFERENTIATION	0.00317277	0.0143474	0.474566	1.65944	21	63
1779	GO_DENDRITE	0.00318825	0.0143856	0.440093	1.6136	22	83
583	GO_REGULATION_OF_CATABOLIC_PROCESS	0.00323774	0.0145769	0.334455	1.43346	27	301
723	GO_POSITIVE_REGULATION_OF_CELL_ACTIVATION	0.00329263	0.0147916	0.433248	1.60466	23	88
1339	GO_PROTEIN_ALKYLATION	0.00354925	0.0159096	-0.49157	-1.74127	11	39
1640	GO_COPI_COATED_VESICLE	0.00357549	0.0159576	0.694681	1.78898	21	15
1993	GO_MHC_PROTEIN_BINDING	0.00357549	0.0159576	0.695555	1.79123	21	15
1624	GO_CELL_JUNCTION	0.00362446	0.016141	0.335823	1.42994	30	279
1578	GO_MICROBODY	0.00367029	0.0163097	0.557827	1.71095	23	32
944	GO_CELLULAR_ALDEHYDE_METABOLIC_PROCESS	0.00371747	0.0164837	0.597374	1.75354	23	26
1985	GO_RECEPTOR_ACTIVITY	0.00377358	0.0166965	0.391994	1.53162	28	130
237	GO_MITOCHONDRIAL_RESPIRATORY_CHAIN_COMPLEX_ASSEMBLY	0.00382803	0.016901	0.506764	1.69968	25	50
527	GO_REGULATION_OF_CELL_PROJECTION_ORGANIZATION	0.00386564	0.0170235	0.410159	1.56987	28	111
1063	GO_CELL_JUNCTION_ASSEMBLY	0.00387237	0.0170235	0.596523	1.75104	24	26
1256	GO_STEROL_METABOLIC_PROCESS	0.00399938	0.0175443	0.569413	1.72281	25	30
278	GO_ORGANIC_HYDROXY_COMPOUND_METABOLIC_PROCESS	0.00402219	0.0176067	0.439288	1.6079	28	82
660	GO_LEARNING	0.00405734	0.0177228	-0.616708	-1.84728	14	20
255	GO_REGULATION_OF_MUSCLE_CONTRACTION	0.00415867	0.0180884	0.657662	1.77521	25	18
1238	GO_ACTIN_CYTOSKELETON_REORGANIZATION	0.00415867	0.0180884	0.655322	1.7689	25	18
900	GO_STEROID_METABOLIC_PROCESS	0.00417537	0.0181227	0.521239	1.69694	27	43
1967	GO_ENZYME_REGULATOR_ACTIVITY	0.0042513	0.0184133	0.335569	1.42064	35	263
1904	GO_CYSTEINE_TYPE_ENDOPEPTIDASE_ACTIVITY	0.00433705	0.0187452	0.593859	1.74322	27	26
1477	GO_REGULATION_OF_TRANSMEMBRANE_TRANSPORT	0.00442162	0.0190706	0.461816	1.63558	30	67
1124	GO_REGULATION_OF_MYELOID_LEUKOCYTE_DIFFERENTIATION	0.0044906	0.019287	-0.55171	-1.79104	15	27
1143	GO_PROTEIN_DNA_COMPLEX_SUBUNIT_ORGANIZATION	0.00448121	0.019287	-0.394289	-1.60106	12	73
355	GO_LEUKOCYTE_MEDIATED_IMMUNITY	0.00456419	0.0195214	0.502306	1.68473	30	50
1721	GO_SARCOLEMMA	0.00455474	0.0195214	0.605163	1.71216	28	22
948	GO_REGULATION_OF_CELL_CELL_ADHESION	0.00458406	0.0195657	0.412918	1.5652	33	104
1765	GO_EARLY_ENDOSOME	0.00473736	0.020178	0.4386	1.5996	33	80
520	GO_NEGATIVE_REGULATION_OF_TRANSPORT	0.00484327	0.0205439	0.414396	1.5705	35	103
562	GO_TRANSITION_METAL_ION_HOMEOSTASIS	0.0048377	0.0205439	0.59327	1.7235	30	25
1764	GO_SYNAPSE_PART	0.0049033	0.0207556	0.421164	1.57422	35	94
1405	GO_POSITIVE_REGULATION_OF_NEURON_APOPTOTIC_PROCESS	0.00495954	0.0209505	-0.663375	-1.87625	18	16
755	GO_REGULATION_OF_T_CELL_PROLIFERATION	0.00501845	0.0210693	0.500766	1.66857	33	48
1811	GO_CARBOHYDRATE_BINDING	0.00501845	0.0210693	0.501318	1.67041	33	48
1952	GO_GUANYL_NUCLEOTIDE_BINDING	0.00500659	0.0210693	0.398006	1.53455	37	117
1244	GO_ESTABLISHMENT_OR_MAINTENANCE_OF_CELL_POLARITY	0.00507302	0.0212549	0.554366	1.68741	32	31
1025	GO_POSITIVE_REGULATION_OF_PROTEIN_MODIFICATION_PROCESS	0.00511509	0.0213441	0.328333	1.4044	43	296
1350	GO_PROTEIN_TETRAMERIZATION	0.00510741	0.0213441	0.514959	1.66171	33	41
1476	GO_ANATOMICAL_STRUCTURE_HOMEOSTASIS	0.00516055	0.0214901	0.462628	1.63132	35	66
1768	GO_TRANS_GOLGI_NETWORK_MEMBRANE	0.00523394	0.0217516	0.625245	1.73119	32	20
1863	GO_GDP_BINDING	0.00525584	0.0217984	0.576471	1.71767	33	28
1321	GO_POSITIVE_REGULATION_OF_SECRETION	0.00529986	0.0218926	0.44145	1.60298	37	77
1924	GO_INORGANIC_CATION_TRANSMEMBRANE_TRANSPORTER_ACTIVITY	0.00529986	0.0218926	0.440944	1.60114	37	77
1713	GO_CELL_CORTEX	0.00535815	0.0220006	0.448365	1.60923	37	72
1733	GO_SOMATODENDRITIC_COMPARTMENT	0.00535117	0.0220006	0.404092	1.53923	39	108
1842	GO_PROTEIN_HOMODIMERIZATION_ACTIVITY	0.00535559	0.0220006	0.360147	1.46631	42	182
989	GO_REGULATION_OF_LEUKOCYTE_MEDIATED_IMMUNITY	0.00540146	0.0221341	0.485093	1.65475	36	55
797	GO_ORGANELLE_ASSEMBLY	0.00542986	0.0222062	-0.316697	-1.43577	11	143
1994	GO_LIPID_BINDING	0.00547231	0.0223353	0.383165	1.49951	41	132
1478	GO_RENAL_SYSTEM_PROCESS	0.00552576	0.0225087	0.671531	1.72936	33	15
323	GO_NUCLEOSIDE_PHOSPHATE_BIOSYNTHETIC_PROCESS	0.00563828	0.0229216	0.472369	1.63553	38	59
380	GO_AEROBIC_RESPIRATION	0.00568793	0.023073	0.552832	1.68275	36	31
1609	GO_NUCLEAR_CHROMOSOME	0.00569801	0.023073	-0.30899	-1.42424	11	159
590	GO_REGULATION_OF_MRNA_3_END_PROCESSING	0.00574263	0.0231169	-0.646973	-1.82986	21	16
936	GO_CELLULAR_MODIFIED_AMINO_ACID_METABOLIC_PROCESS	0.00574192	0.0231169	0.524576	1.66431	37	38
1824	GO_TRANSCRIPTIONAL_REPRESSOR_ACTIVITY_RNA_POLYMERASE_II_TRANSCRIPTION_REGULATORY_REGION_SEQUENCE_SPECIFIC_BINDING	0.00572902	0.0231169	-0.530901	-1.74989	19	29
1533	GO_CYTOPLASMIC_STRESS_GRANULE	0.00582848	0.0234166	-0.585492	-1.81707	20	23
1581	GO_GOLGI_ASSOCIATED_VESICLE_MEMBRANE	0.00585258	0.0234675	0.611889	1.71094	36	21
39	GO_REGULATION_OF_LEUKOCYTE_PROLIFERATION	0.00587814	0.023524	0.460935	1.62209	40	65
507	GO_ION_TRANSMEMBRANE_TRANSPORT	0.00589391	0.0235412	0.391687	1.51904	44	123
1015	GO_MULTICELLULAR_ORGANISMAL_HOMEOSTASIS	0.00591628	0.0235847	0.501256	1.65614	39	46
492	GO_POSITIVE_REGULATION_OF_CATALYTIC_ACTIVITY	0.00607936	0.0241879	0.307988	1.3509	54	415
1282	GO_REGULATION_OF_NATURAL_KILLER_CELL_MEDIATED_IMMUNITY	0.00613101	0.0242992	0.6569	1.74678	37	17
1377	GO_POSITIVE_REGULATION_OF_PHOSPHATIDYLINOSITOL_3_KINASE_SIGNALING	0.00613101	0.0242992	0.660746	1.757	37	17
783	GO_RESPONSE_TO_RADIATION	0.00618956	0.0244839	-0.35783	-1.52331	15	98
1582	GO_LIPID_PARTICLE	0.00623202	0.0245573	0.635061	1.73364	38	19
1650	GO_SYNAPSE	0.00623012	0.0245573	0.398903	1.53129	46	113
793	GO_LOCOMOTION	0.00626228	0.0246292	0.348223	1.43424	50	203
186	GO_RESPONSE_TO_WOUNDING	0.00658762	0.0258592	0.392146	1.51195	49	117
990	GO_RETROGRADE_VESICLE_MEDIATED_TRANSPORT_GOLGI_TO_ER	0.0066103	0.0258988	0.548058	1.66821	42	31
920	GO_MULTI_MULTICELLULAR_ORGANISM_PROCESS	0.00673894	0.0263024	-0.491796	-1.69988	22	35
1603	GO_PROTON_TRANSPORTING_TWO_SECTOR_ATPASE_COMPLEX	0.00672886	0.0263024	0.538445	1.6515	43	32
1996	GO_OXIDOREDUCTASE_ACTIVITY_ACTING_ON_A_SULFUR_GROUP_OF_DONORS	0.00680603	0.0265138	0.660955	1.72918	41	16
689	GO_INNATE_IMMUNE_RESPONSE	0.00684151	0.0265735	0.363951	1.45758	53	158
1839	GO_TRANSFERASE_ACTIVITY_TRANSFERRING_HEXOSYL_GROUPS	0.00684723	0.0265735	0.529011	1.64165	44	34
1988	GO_MYOSIN_BINDING	0.0068712	0.0266162	0.633097	1.72828	42	19
356	GO_ORGANOPHOSPHATE_BIOSYNTHETIC_PROCESS	0.00695629	0.026895	0.388762	1.50261	52	119
1851	GO_MRNA_BINDING	0.00716332	0.0276434	-0.369565	-1.53336	19	82
1058	GO_POSITIVE_REGULATION_OF_IMMUNE_EFFECTOR_PROCESS	0.00762687	0.029322	0.481524	1.62487	51	52
1129	GO_REGULATION_OF_PHAGOCYTOSIS	0.00761301	0.029322	0.613925	1.69984	47	20
1915	GO_TRANSFERASE_ACTIVITY_TRANSFERRING_GLYCOSYL_GROUPS	0.00765719	0.0293836	0.485743	1.63408	51	51
1796	GO_GTPASE_ACTIVITY	0.00768281	0.0294269	0.417087	1.5448	55	88
1192	GO_CELLULAR_TRANSITION_METAL_ION_HOMEOSTASIS	0.00777832	0.0297372	0.650711	1.70238	47	16
1085	GO_NEGATIVE_REGULATION_OF_RESPONSE_TO_STIMULUS	0.00787402	0.0300471	0.311753	1.35468	69	359
572	GO_LYMPHOCYTE_MEDIATED_IMMUNITY	0.00832324	0.0317025	0.519583	1.63076	54	36
1128	GO_STEROL_BIOSYNTHETIC_PROCESS	0.0083898	0.0318968	0.642979	1.70976	51	17
1592	GO_CORTICAL_CYTOSKELETON	0.00841107	0.0319185	0.532209	1.63237	54	32
1906	GO_MOLECULAR_FUNCTION_REGULATOR	0.00850244	0.0322057	0.312734	1.35404	74	342
109	GO_POSITIVE_REGULATION_OF_NEURON_DEATH	0.0085282	0.0322438	-0.570239	-1.75038	30	22
1024	GO_GLUTATHIONE_METABOLIC_PROCESS	0.00858856	0.0324123	0.647874	1.69496	52	16
180	GO_RESPONSE_TO_ENDOPLASMIC_RETICULUM_STRESS	0.00861025	0.0324346	0.398114	1.5088	63	103
252	GO_VASCULAR_ENDOTHELIAL_GROWTH_FACTOR_RECEPTOR_SIGNALING_PATHWAY	0.00865667	0.0325497	0.559147	1.66605	55	28
1201	GO_REGULATION_OF_CELLULAR_COMPONENT_MOVEMENT	0.00877639	0.0329396	0.363369	1.44981	68	153
814	GO_PROTEIN_UBIQUITINATION	0.00895156	0.0334746	0.341241	1.40779	72	206
1072	GO_REGULATION_OF_CELL_DEATH	0.00894929	0.0334746	0.303095	1.32894	80	412
21	GO_SINGLE_FERTILIZATION	0.00903517	0.0337243	0.636509	1.69255	55	17
1925	GO_NAD_BINDING	0.00905119	0.0337243	0.57302	1.66468	57	25
171	GO_REGULATION_OF_HYDROLASE_ACTIVITY	0.00918888	0.0341753	0.312378	1.35159	80	338
561	GO_MUSCLE_CONTRACTION	0.00922147	0.0342345	0.513388	1.61978	60	37
335	GO_CELLULAR_RESPONSE_TO_ACID_CHEMICAL	0.00936839	0.0346546	0.509551	1.61665	61	38
1912	GO_RNA_POLYMERASE_II_CORE_PROMOTER_SEQUENCE_SPECIFIC_DNA_BINDING	0.00935351	0.0346546	-0.568192	-1.7441	33	22
1646	GO_CELL_SUBSTRATE_JUNCTION	0.00950594	0.0351002	0.353915	1.43632	75	176
170	GO_POSITIVE_REGULATION_OF_BINDING	0.00971164	0.0357953	0.498863	1.61785	64	42
670	GO_MACROMOLECULAR_COMPLEX_ASSEMBLY	0.00983571	0.0361877	0.293681	1.30198	90	503
666	GO_REGULATION_OF_MULTICELLULAR_ORGANISMAL_DEVELOPMENT	0.00989198	0.0363296	0.311589	1.34697	86	334
1174	GO_REGULATION_OF_PROTEIN_MODIFICATION_PROCESS	0.0102097	0.0374294	0.298527	1.31425	92	445
1526	GO_LYSOSOMAL_LUMEN	0.0103093	0.0376318	0.602247	1.66751	64	20
1586	GO_AXON	0.0103093	0.0376318	0.445291	1.56308	71	64
1678	GO_SECRETORY_GRANULE_MEMBRANE	0.0103259	0.0376318	0.632448	1.68175	63	17
1688	GO_MIDBODY	0.0103382	0.0376318	0.477661	1.59574	69	49
672	GO_NEGATIVE_REGULATION_OF_PROTEIN_SECRETION	0.0103867	0.0377414	0.613392	1.67449	64	19
1612	GO_PRERIBOSOME	0.0105805	0.0383777	-0.500833	-1.68278	36	31
391	GO_CELLULAR_RESPONSE_TO_TOPOLOGICALLY_INCORRECT_PROTEIN	0.010868	0.0393509	0.457162	1.57733	74	58
1861	GO_CATION_TRANSMEMBRANE_TRANSPORTER_ACTIVITY	0.0109282	0.0394993	0.409535	1.50739	78	85
1117	GO_PURINE_NUCLEOSIDE_MONOPHOSPHATE_BIOSYNTHETIC_PROCESS	0.0110472	0.0398593	0.512245	1.60773	72	36
1450	GO_SPLICEOSOMAL_SNRNP_ASSEMBLY	0.0111512	0.0401641	0.587159	1.66122	70	22
384	GO_FOREBRAIN_DEVELOPMENT	0.0112115	0.0403102	-0.419913	-1.5869	35	51
106	GO_REGULATION_OF_WOUND_HEALING	0.0112609	0.0403862	0.595754	1.64953	70	20
1134	GO_CELL_PROJECTION_ORGANIZATION	0.0112719	0.0403862	0.363368	1.44136	87	145
1495	GO_POSITIVE_REGULATION_OF_CELL_MORPHOGENESIS_INVOLVED_IN_DIFFERENTIATION	0.0113276	0.0405149	0.499576	1.59469	74	39
311	GO_POSITIVE_REGULATION_OF_T_CELL_PROLIFERATION	0.0115367	0.041191	0.534377	1.61681	74	30
717	GO_CELLULAR_LIPID_CATABOLIC_PROCESS	0.0119982	0.0426901	0.532945	1.61248	77	30
1820	GO_CORE_PROMOTER_BINDING	0.0119935	0.0426901	-0.394683	-1.53824	36	59
1411	GO_BEHAVIOR	0.0120361	0.0427511	-0.379092	-1.51159	35	67
1789	GO_SMAD_BINDING	0.0121045	0.0429199	-0.558926	-1.71565	43	22
78	GO_COGNITION	0.0123059	0.0435042	-0.475721	-1.64432	41	35
1497	GO_POSITIVE_REGULATION_OF_CELL_PROJECTION_ORGANIZATION	0.0123117	0.0435042	0.450341	1.56244	84	60
1392	GO_GLYCOSYL_COMPOUND_BIOSYNTHETIC_PROCESS	0.0124506	0.0439193	0.46217	1.57031	84	54
23	GO_CHROMOSOME_ORGANIZATION	0.0126084	0.0443533	-0.253515	-1.26466	15	319
249	GO_STRIATED_MUSCLE_CELL_DIFFERENTIATION	0.0126168	0.0443533	0.568596	1.63766	80	24
907	GO_RESPONSE_TO_ABIOTIC_STIMULUS	0.0126655	0.0444484	-0.277081	-1.33135	21	223
1826	GO_PROTEIN_DIMERIZATION_ACTIVITY	0.0128659	0.0450746	0.319881	1.35411	108	262
1135	GO_NEGATIVE_REGULATION_OF_PROTEIN_METABOLIC_PROCESS	0.0129237	0.0451999	0.306882	1.32871	113	342
1250	GO_NEGATIVE_REGULATION_OF_ION_TRANSPORT	0.0130056	0.0454088	0.591597	1.63802	81	20
127	GO_REGULATION_OF_MRNA_CATABOLIC_PROCESS	0.0131441	0.0458145	-0.603968	-1.73415	49	17
1931	GO_TRANSCRIPTIONAL_REPRESSOR_ACTIVITY_RNA_POLYMERASE_II_TRANSCRIPTION_FACTOR_BINDING	0.0138773	0.0482884	-0.544654	-1.69033	49	23
1856	GO_PROTEASE_BINDING	0.0139627	0.0485031	0.509587	1.59015	91	35
1654	GO_METHYLTRANSFERASE_COMPLEX	0.0140462	0.048711	0.493508	1.57532	92	39
802	GO_PURINE_NUCLEOSIDE_BIOSYNTHETIC_PROCESS	0.0141991	0.0489556	0.475268	1.57028	95	46
1663	GO_COP9_SIGNALOSOME	0.0141981	0.0489556	0.624113	1.65959	87	17
1696	GO_ANCHORING_JUNCTION	0.0142256	0.0489556	0.341549	1.39565	114	188
1697	GO_ENDOPLASMIC_RETICULUM_GOLGI_INTERMEDIATE_COMPARTMENT_MEMBRANE	0.0142217	0.0489556	0.538874	1.60565	91	28
1775	GO_PROTON_TRANSPORTING_ATP_SYNTHASE_COMPLEX	0.014236	0.0489556	0.583343	1.63112	89	21
530	GO_CELL_JUNCTION_ORGANIZATION	0.0144553	0.0496265	0.511161	1.58626	94	34
73	GO_MUSCLE_TISSUE_DEVELOPMENT	0.0145059	0.0497172	-0.440873	-1.58617	47	42
258	GO_PROTEIN_MODIFICATION_BY_SMALL_PROTEIN_CONJUGATION_OR_REMOVAL	0.01454	0.0497509	0.312429	1.33452	124	290
206	GO_NEGATIVE_REGULATION_OF_RESPONSE_TO_DNA_DAMAGE_STIMULUS	0.0146176	0.0499333	-0.615196	-1.73998	55	16
c7	pathway	pval	padj	ES	NES	nMoreExtreme	size
2	KAECH_NAIVE_VS_DAY8_EFF_CD8_TCELL_DN	0.000132066	0.00526147	0.556657	2.12066	0	109
4	KAECH_NAIVE_VS_DAY15_EFF_CD8_TCELL_DN	0.000133494	0.00526147	0.521342	1.96258	0	100
7	KAECH_DAY8_EFF_VS_DAY15_EFF_CD8_TCELL_UP	0.000131909	0.00526147	0.517119	1.96888	0	108
9	KAECH_DAY8_EFF_VS_MEMORY_CD8_TCELL_UP	0.000136855	0.00526147	0.521006	1.9094	0	84
14	GOLDRATH_NAIVE_VS_EFF_CD8_TCELL_DN	0.000139082	0.00526147	0.5891	2.10171	0	70
48	GSE10325_LUPUS_BCELL_VS_LUPUS_MYELOID_DN	0.000142898	0.00526147	0.614839	2.1103	0	57
60	GSE11057_NAIVE_VS_EFF_MEMORY_CD4_TCELL_DN	0.000135227	0.00526147	0.509255	1.8925	0	92
64	GSE11057_NAIVE_CD4_VS_PBMC_CD4_TCELL_DN	0.000137099	0.00526147	0.566711	2.07241	0	83
120	GSE12845_IGD_POS_VS_NEG_BLOOD_BCELL_DN	0.0001343	0.00526147	0.62341	2.33078	0	95
127	GSE12845_IGD_NEG_BLOOD_VS_NAIVE_TONSIL_BCELL_UP	0.000131544	0.00526147	0.548409	2.09403	0	111
129	GSE12845_IGD_NEG_BLOOD_VS_PRE_GC_TONSIL_BCELL_UP	0.000136761	0.00526147	0.563082	2.06676	0	85
131	GSE12845_IGD_NEG_BLOOD_VS_DARKZONE_GC_TONSIL_BCELL_UP	0.000136295	0.00526147	0.509781	1.88515	0	90
134	GSE12845_NAIVE_VS_PRE_GC_TONSIL_BCELL_DN	0.000131544	0.00526147	0.488829	1.86653	0	111
237	GSE14308_TH2_VS_TH17_UP	0.000142816	0.00526147	0.621359	2.15096	0	60
270	GSE1432_CTRL_VS_IFNG_24H_MICROGLIA_DN	0.000136668	0.00526147	0.523005	1.92254	0	86
389	GSE15930_NAIVE_VS_48H_IN_VITRO_STIM_CD8_TCELL_DN	0.000131804	0.00526147	0.493173	1.88094	0	110
391	GSE15930_NAIVE_VS_48H_IN_VITRO_STIM_IL12_CD8_TCELL_DN	0.00013412	0.00526147	0.500259	1.87258	0	96
437	GSE17580_UNINFECTED_VS_S_MANSONI_INF_TREG_DN	0.000135227	0.00526147	0.513693	1.90899	0	92
728	GSE17721_ALL_VS_24H_PAM3CSK4_BMDC_UP	0.000138562	0.00526147	0.588426	2.12214	0	75
786	GSE17974_CTRL_VS_ACT_IL4_AND_ANTI_IL12_24H_CD4_TCELL_DN	0.000142086	0.00526147	0.6152	2.15298	0	64
790	GSE17974_CTRL_VS_ACT_IL4_AND_ANTI_IL12_72H_CD4_TCELL_DN	0.00014243	0.00526147	0.56552	1.97285	0	63
813	GSE17974_0.5H_VS_72H_IL4_AND_ANTI_IL12_ACT_CD4_TCELL_DN	0.000142086	0.00526147	0.562852	1.96978	0	64
817	GSE17974_2.5H_VS_72H_IL4_AND_ANTI_IL12_ACT_CD4_TCELL_DN	0.000139997	0.00526147	0.570412	2.02647	0	69
852	GSE19825_NAIVE_VS_DAY3_EFF_CD8_TCELL_DN	0.000134862	0.00526147	0.512433	1.90803	0	93
877	GSE20715_WT_VS_TLR4_KO_LUNG_UP	0.000137099	0.00526147	0.53016	1.93874	0	83
908	GSE22886_UNSTIM_VS_STIM_MEMORY_TCELL_DN	0.000134264	0.00526147	0.502295	1.87609	0	94
920	GSE22886_CD8_TCELL_VS_BCELL_NAIVE_UP	0.000130463	0.00526147	0.519514	2.00931	0	121
923	GSE22886_NAIVE_VS_IGG_IGA_MEMORY_BCELL_DN	0.00013238	0.00526147	0.606746	2.30195	0	106
925	GSE22886_NAIVE_VS_IGM_MEMORY_BCELL_DN	0.000131804	0.00526147	0.561136	2.14014	0	110
939	GSE22886_IGM_MEMORY_BCELL_VS_BM_PLASMA_CELL_DN	0.000137099	0.00526147	0.574048	2.09924	0	83
943	GSE22886_DAY0_VS_DAY7_MONOCYTE_IN_CULTURE_DN	0.000138007	0.00526147	0.553746	2.00816	0	78
961	GSE22886_NAIVE_BCELL_VS_MONOCYTE_DN	0.000132749	0.00526147	0.633289	2.39241	0	103
971	GSE22886_NAIVE_CD4_TCELL_VS_DC_DN	0.000136295	0.00526147	0.544005	2.01171	0	90
984	GSE22886_NAIVE_CD4_TCELL_VS_48H_ACT_TH1_DN	0.000133227	0.00526147	0.513321	1.93089	0	99
988	GSE22886_NAIVE_CD4_TCELL_VS_48H_ACT_TH2_DN	0.000139431	0.00526147	0.557485	1.99539	0	72
992	GSE22886_UNSTIM_VS_IL15_STIM_NKCELL_DN	0.000136351	0.00526147	0.533016	1.96522	0	88
993	GSE24026_PD1_LIGATION_VS_CTRL_IN_ACT_TCELL_LINE_UP	0.000132031	0.00526147	0.599838	2.28059	0	107
1028	GSE24634_NAIVE_CD4_TCELL_VS_DAY7_IL4_CONV_TREG_DN	0.000138007	0.00526147	0.555763	2.01857	0	79
1030	GSE24634_NAIVE_CD4_TCELL_VS_DAY10_IL4_CONV_TREG_DN	0.000137099	0.00526147	0.528191	1.93154	0	83
1066	GSE26495_NAIVE_VS_PD1LOW_CD8_TCELL_DN	0.000130463	0.00526147	0.591339	2.28711	0	121
1230	GSE29617_CTRL_VS_TIV_FLU_VACCINE_PBMC_2008_DN	0.000130941	0.00526147	0.520274	1.99584	0	114
1232	GSE29617_CTRL_VS_DAY3_TIV_FLU_VACCINE_PBMC_2008_DN	0.000130993	0.00526147	0.589801	2.27153	0	118
1234	GSE29617_CTRL_VS_DAY7_TIV_FLU_VACCINE_PBMC_2008_DN	0.000136949	0.00526147	0.539375	1.97098	0	82
1235	GSE29617_DAY3_VS_DAY7_TIV_FLU_VACCINE_PBMC_2008_UP	0.000142816	0.00526147	0.607601	2.10333	0	60
1238	GSE29618_BCELL_VS_MONOCYTE_DN	0.000136855	0.00526147	0.591891	2.16918	0	84
1240	GSE29618_BCELL_VS_PDC_DN	0.000137193	0.00526147	0.578055	2.10782	0	81
1242	GSE29618_BCELL_VS_MDC_DN	0.000131544	0.00526147	0.654875	2.50055	0	111
1248	GSE29618_PDC_VS_MDC_DN	0.000136351	0.00526147	0.517816	1.90918	0	88
1250	GSE29618_BCELL_VS_MONOCYTE_DAY7_FLU_VACCINE_DN	0.000142086	0.00526147	0.550923	1.92803	0	64
1254	GSE29618_BCELL_VS_MDC_DAY7_FLU_VACCINE_DN	0.000136668	0.00526147	0.626152	2.3017	0	86
1260	GSE29618_PDC_VS_MDC_DAY7_FLU_VACCINE_DN	0.000136295	0.00526147	0.566689	2.0956	0	90
1349	GSE339_CD4POS_VS_CD8POS_DC_DN	0.000137193	0.00526147	0.56626	2.06481	0	81
1352	GSE339_CD8POS_VS_CD4CD8DN_DC_UP	0.000136949	0.00526147	0.600179	2.19316	0	82
1371	GSE34205_RSV_VS_FLU_INF_INFANT_PBMC_DN	0.000136295	0.00526147	0.568267	2.10143	0	90
1446	GSE360_L_DONOVANI_VS_B_MALAYI_LOW_DOSE_MAC_UP	0.000136351	0.00526147	0.512521	1.88966	0	88
1488	GSE36476_CTRL_VS_TSST_ACT_16H_MEMORY_CD4_TCELL_OLD_DN	0.000142572	0.00526147	0.628291	2.15194	0	56
1668	GSE3982_CENT_MEMORY_CD4_TCELL_VS_NKCELL_DN	0.000137608	0.00526147	0.573594	2.08726	0	80
1670	GSE3982_CENT_MEMORY_CD4_TCELL_VS_TH1_DN	0.000136949	0.00526147	0.525363	1.91977	0	82
1672	GSE3982_CENT_MEMORY_CD4_TCELL_VS_TH2_DN	0.000138007	0.00526147	0.565036	2.05225	0	79
1676	GSE3982_NKCELL_VS_TH2_DN	0.000143041	0.00526147	0.604222	2.07906	0	58
1718	GSE6269_E_COLI_VS_STAPH_AUREUS_INF_PBMC_DN	0.000142086	0.00526147	0.548001	1.9178	0	64
1726	GSE7400_CTRL_VS_CSF3_IN_VIVO_TREATED_PBMC_DN	0.000139082	0.00526147	0.590897	2.10812	0	70
1807	GSE9006_HEALTHY_VS_TYPE_2_DIABETES_PBMC_AT_DX_UP	0.000127649	0.00526147	0.460891	1.82094	0	142
1809	GSE9006_TYPE_1_DIABETES_AT_DX_VS_1MONTH_POST_DX_PBMC_UP	0.000131804	0.00526147	0.512013	1.95279	0	110
1832	GSE9650_NAIVE_VS_EFF_CD8_TCELL_DN	0.000132031	0.00526147	0.553317	2.10371	0	107
1839	GSE9650_EFFECTOR_VS_MEMORY_CD8_TCELL_UP	0.000135227	0.00526147	0.53894	2.00282	0	92
1871	GSE9988_ANTI_TREM1_AND_LPS_VS_VEHICLE_TREATED_MONOCYTES_DN	0.000135227	0.00526147	0.49515	1.84008	0	92
1912	GSE2770_UNTREATED_VS_ACT_CD4_TCELL_6H_UP	0.000136351	0.00526147	0.52221	1.92538	0	88
1951	GSE2770_IL12_AND_TGFB_ACT_VS_ACT_CD4_TCELL_6H_DN	0.000135227	0.00526147	0.524278	1.94833	0	92
1987	GSE2770_TGFB_AND_IL4_ACT_VS_ACT_CD4_TCELL_48H_UP	0.000141503	0.00526147	0.597502	2.10834	0	67
1997	GSE2770_IL12_AND_TGFB_VS_IL4_TREATED_ACT_CD4_TCELL_48H_DN	0.000142857	0.00526147	0.57864	1.97525	0	55
2456	GSE7509_UNSTIM_VS_FCGRIIB_STIM_MONOCYTE_UP	0.000136761	0.00526147	0.555449	2.03874	0	85
2508	GSE9509_10MIN_VS_30MIN_LPS_STIM_IL10_KO_MACROPHAGE_UP	0.000132749	0.00526147	0.558643	2.11041	0	103
2627	GSE11386_NAIVE_VS_MEMORY_BCELL_UP	0.000138562	0.00526147	0.571214	2.06006	0	75
2708	GSE14699_DELETIONAL_TOLERANCE_VS_ACTIVATED_CD8_TCELL_DN	0.000136855	0.00526147	0.510626	1.87136	0	84
2729	GSE14415_TCONV_VS_FOXP3_KO_INDUCED_TREG_DN	0.000139431	0.00526147	0.570497	2.04196	0	72
2750	GSE13547_CTRL_VS_ANTI_IGM_STIM_ZFX_KO_BCELL_2H_UP	0.000139431	0.00526147	0.58739	2.10243	0	72
2880	GSE18203_CTRL_VS_INTRATUMORAL_CPG_INJ_MC38_TUMOR_DN	0.000136407	0.00526147	0.506918	1.86711	0	87
2938	GSE18893_TCONV_VS_TREG_24H_CULTURE_UP	0.000142511	0.00526147	0.576896	2.0044	0	61
2969	GSE19888_ADENOSINE_A3R_ACT_VS_TCELL_MEMBRANES_ACT_IN_MAST_CELL_UP	0.000138908	0.00526147	0.55944	2.00891	0	73
2999	GSE17322_CD103_POS_VS_CD11B_HIGH_LUNG_DC_UP	0.000138007	0.00526147	0.548231	1.98816	0	78
3163	GSE22140_GERMFREE_VS_SPF_MOUSE_CD4_TCELL_DN	0.000138007	0.00526147	0.566507	2.05444	0	78
3178	GSE19401_UNSTIM_VS_RETINOIC_ACID_AND_PAM2CSK4_STIM_FOLLICULAR_DC_UP	0.000138908	0.00526147	0.626414	2.24941	0	73
3244	GSE22935_WT_VS_MYD88_KO_MACROPHAGE_UP	0.000141764	0.00526147	0.562851	1.97638	0	65
3351	GSE25123_CTRL_VS_IL4_STIM_MACROPHAGE_UP	0.000131909	0.00526147	0.571723	2.17678	0	108
3353	GSE16385_IFNG_TNF_VS_IL4_STIM_MACROPHAGE_ROSIGLITAZONE_TREATED_DN	0.000130753	0.00526147	0.565908	2.17348	0	115
3368	GSE25088_ROSIGLITAZONE_VS_IL4_AND_ROSIGLITAZONE_STIM_STAT6_KO_MACROPHAGE_DAY10_DN	0.000136295	0.00526147	0.532768	1.97016	0	90
3579	GSE21063_WT_VS_NFATC1_KO_3H_ANTI_IGM_STIM_BCELL_DN	0.000142511	0.00526147	0.564143	1.96008	0	61
3606	GSE23114_PERITONEAL_CAVITY_B1A_BCELL_VS_SPLEEN_BCELL_DN	0.000136295	0.00526147	0.570433	2.10944	0	90
3608	GSE26156_DOUBLE_POSITIVE_VS_CD4_SINGLE_POSITIVE_THYMOCYTE_DN	0.000137608	0.00526147	0.634272	2.29851	0	77
3612	GSE28726_ACT_CD4_TCELL_VS_ACT_VA24NEG_NKTCELL_UP	0.000136147	0.00526147	0.570737	2.10749	0	89
3614	GSE28726_NAIVE_CD4_TCELL_VS_NAIVE_VA24NEG_NKTCELL_UP	0.000142511	0.00526147	0.612605	2.12846	0	61
3618	GSE28726_ACT_CD4_TCELL_VS_ACT_NKTCELL_UP	0.00013412	0.00526147	0.547929	2.05102	0	96
3620	GSE28726_NAIVE_VS_ACTIVATED_CD4_TCELL_DN	0.000141623	0.00526147	0.662829	2.33399	0	66
3626	GSE24574_BCL6_HIGH_VS_LOW_TFH_CD4_TCELL_DN	0.000138007	0.00526147	0.664118	2.41212	0	79
3628	GSE24574_BCL6_HIGH_TFH_VS_NAIVE_CD4_TCELL_DN	0.000135593	0.00526147	0.510996	1.89525	0	91
3630	GSE24574_NAIVE_VS_TCONV_CD4_TCELL_DN	0.0001343	0.00526147	0.557781	2.08541	0	95
3632	GSE24574_BCL6_LOW_TFH_VS_TCONV_CD4_TCELL_DN	0.000138007	0.00526147	0.609015	2.20859	0	78
3705	GSE27291_6H_VS_7D_STIM_GAMMADELTA_TCELL_UP	0.000137193	0.00526147	0.587886	2.14367	0	81
3735	GSE29164_CD8_TCELL_VS_CD8_TCELL_AND_IL12_TREATED_MELANOMA_DAY7_DN	0.000142857	0.00526147	0.636136	2.17152	0	55
3738	GSE29164_UNTREATED_VS_CD8_TCELL_TREATED_MELANOMA_DAY7_UP	0.000133316	0.00526147	0.515471	1.94399	0	102
3749	GSE32164_ALTERNATIVELY_ACT_M2_VS_CMYC_INHIBITED_MACROPHAGE_UP	0.000136407	0.00526147	0.544765	2.00651	0	87
3751	GSE32164_RESTING_DIFFERENTIATED_VS_CMYC_INHIBITED_MACROPHAGE_DN	0.000130548	0.00526147	0.520081	2.00008	0	116
3753	GSE33374_CD8_ALPHAALPHA_VS_ALPHABETA_CD161_HIGH_TCELL_DN	0.000132415	0.00526147	0.538249	2.03895	0	105
3761	GSE33425_CD161_HIGH_VS_INT_CD8_TCELL_DN	0.000133601	0.00526147	0.503399	1.89603	0	101
3808	GSE32986_UNSTIM_VS_CURDLAN_LOWDOSE_STIM_DC_DN	0.000141623	0.00526147	0.636239	2.24036	0	66
4023	GSE37532_VISCERAL_ADIPOSE_TISSUE_VS_LN_DERIVED_PPARG_KO_TCONV_CD4_TCELL_UP	0.000136855	0.00526147	0.519097	1.9024	0	84
4066	GSE37532_WT_VS_PPARG_KO_LN_TCONV_DN	0.000136351	0.00526147	0.611287	2.2538	0	88
4083	GSE33162_UNTREATED_VS_4H_LPS_STIM_HDAC3_KO_MACROPHAGE_UP	0.000133316	0.00526147	0.550213	2.07502	0	102
4085	GSE33162_UNTREATED_VS_4H_LPS_STIM_HDAC3_KO_MACROPHAGE_DN	0.00013369	0.00526147	0.598163	2.24309	0	97
4087	GSE33162_HDAC3_KO_VS_HDAC3_KO_MACROPHAGE_DN	0.000131804	0.00526147	0.47887	1.82639	0	110
4109	GSE39152_BRAIN_VS_SPLEEN_CD103_NEG_MEMORY_CD8_TCELL_UP	0.000134264	0.00526147	0.514927	1.92328	0	94
4117	GSE40274_CTRL_VS_IRF4_TRANSDUCED_ACTIVATED_CD4_TCELL_UP	0.000142898	0.00526147	0.593273	2.03628	0	57
4144	GSE40274_CTRL_VS_FOXP3_AND_HELIOS_TRANSDUCED_ACTIVATED_CD4_TCELL_DN	0.000139431	0.00526147	0.553032	1.97945	0	72
4218	GSE20727_CTRL_VS_ROS_INHIBITOR_TREATED_DC_DN	0.000137608	0.00526147	0.59302	2.14902	0	77
4228	GSE20727_CTRL_VS_DNFB_ALLERGEN_TREATED_DC_UP	0.000142511	0.00526147	0.565154	1.9636	0	61
4247	GSE39110_UNTREATED_VS_IL2_TREATED_CD8_TCELL_DAY6_POST_IMMUNIZATION_UP	0.000136949	0.00526147	0.547833	2.00188	0	82
4249	GSE36078_WT_VS_IL1R_KO_LUNG_DC_AFTER_AD5_INF_UP	0.000139082	0.00526147	0.572758	2.04341	0	70
4264	GSE40685_NAIVE_CD4_TCELL_VS_FOXP3_KO_TREG_PRECURSOR_UP	0.000141764	0.00526147	0.566338	1.98863	0	65
4409	GSE41087_WT_VS_FOXP3_MUT_ANTI_CD3_CD28_STIM_CD4_TCELL_DN	0.000141623	0.00526147	0.566314	1.99414	0	66
4416	GSE36826_WT_VS_IL1R_KO_SKIN_STAPH_AUREUS_INF_UP	0.000134862	0.00526147	0.573456	2.13525	0	93
4633	GSE46606_IRF4HIGH_VS_WT_CD40L_IL2_IL5_DAY3_STIMULATED_BCELL_DN	0.000141623	0.00526147	0.680584	2.39651	0	66
4651	GSE45739_UNSTIM_VS_ACD3_ACD28_STIM_NRAS_KO_CD4_TCELL_DN	0.000136855	0.00526147	0.535954	1.96418	0	84
4653	GSE45739_UNSTIM_VS_ACD3_ACD28_STIM_WT_CD4_TCELL_DN	0.000128949	0.00526147	0.463373	1.81452	0	134
4657	GSE45837_WT_VS_GFI1_KO_PDC_DN	0.000127065	0.00526147	0.482515	1.9159	0	147
4675	GSE41176_UNSTIM_VS_ANTI_IGM_STIM_BCELL_6H_UP	0.000142939	0.00526147	0.580322	2.00482	0	59
4679	GSE41176_UNSTIM_VS_ANTI_IGM_STIM_TAK1_KO_BCELL_1H_UP	0.000136761	0.00526147	0.507023	1.861	0	85
4689	GSE41176_WT_VS_TAK1_KO_ANTI_IGM_STIM_BCELL_3H_DN	0.00013412	0.00526147	0.542994	2.03254	0	96
4691	GSE43260_BTLA_POS_VS_NEG_INTRATUMORAL_CD8_TCELL_UP	0.000131544	0.00526147	0.574973	2.19546	0	111
1220	GSE29614_CTRL_VS_DAY7_TIV_FLU_VACCINE_PBMC_DN	0.000147145	0.00534239	0.63035	2.06512	0	45
2041	GSE2405_HEAT_KILLED_LYSATE_VS_LIVE_A_PHAGOCYTOPHILUM_STIM_NEUTROPHIL_24H_UP	0.000147493	0.00534239	0.636941	2.07915	0	44
3578	GSE21063_WT_VS_NFATC1_KO_16H_ANTI_IGM_STIM_BCELL_DN	0.000149948	0.00539016	0.77306	2.44205	0	37
170	GSE13411_IGM_MEMORY_BCELL_VS_PLASMA_CELL_DN	0.000153163	0.00546434	0.710017	2.12202	0	28
1	KAECH_NAIVE_VS_DAY8_EFF_CD8_TCELL_UP	0.000354484	0.00610824	-0.565023	-2.27382	0	71
10	KAECH_DAY8_EFF_VS_MEMORY_CD8_TCELL_DN	0.000374813	0.00610824	-0.607498	-2.5518	0	88
17	GOLDRATH_EFF_VS_MEMORY_CD8_TCELL_UP	0.000283006	0.00610824	0.533633	1.88298	1	67
18	GOLDRATH_EFF_VS_MEMORY_CD8_TCELL_DN	0.000374813	0.00610824	-0.495092	-2.07964	0	88
23	GSE10239_NAIVE_VS_KLRG1INT_EFF_CD8_TCELL_UP	0.000368596	0.00610824	-0.481743	-1.99432	0	81
25	GSE10239_NAIVE_VS_KLRG1HIGH_EFF_CD8_TCELL_UP	0.000383583	0.00610824	-0.466893	-1.97515	0	92
33	GSE10239_NAIVE_VS_DAY4.5_EFF_CD8_TCELL_UP	0.000391236	0.00610824	-0.558758	-2.37328	0	95
51	GSE10325_BCELL_VS_LUPUS_BCELL_UP	0.000267237	0.00610824	-0.82081	-2.38151	0	17
72	GSE11057_NAIVE_VS_MEMORY_CD4_TCELL_DN	0.000396092	0.00610824	0.472999	1.79834	2	107
102	GSE11924_TH1_VS_TH2_CD4_TCELL_DN	0.000289226	0.00610824	0.578719	1.9615	1	53
188	GSE13485_CTRL_VS_DAY3_YF17D_VACCINE_PBMC_UP	0.000272183	0.00610824	-0.689638	-2.06097	0	19
190	GSE13485_CTRL_VS_DAY7_YF17D_VACCINE_PBMC_UP	0.000332889	0.00610824	-0.639296	-2.4818	0	57
197	GSE13485_DAY3_VS_DAY7_YF17D_VACCINE_PBMC_UP	0.000311915	0.00610824	-0.614776	-2.28418	0	45
209	GSE13738_RESTING_VS_TCR_ACTIVATED_CD4_TCELL_UP	0.000333111	0.00610824	-0.507239	-1.95179	0	55
216	GSE14000_TRANSLATED_RNA_VS_MRNA_DC_DN	0.000424809	0.00610824	-0.541387	-2.37831	0	115
306	GSE1460_DP_THYMOCYTE_VS_NAIVE_CD4_TCELL_ADULT_BLOOD_DN	0.000376364	0.00610824	-0.422869	-1.78035	0	89
321	GSE14769_UNSTIM_VS_20MIN_LPS_BMDM_DN	0.000320513	0.00610824	-0.597404	-2.26399	0	50
323	GSE14769_UNSTIM_VS_40MIN_LPS_BMDM_DN	0.000332668	0.00610824	-0.689474	-2.69246	0	59
325	GSE14769_UNSTIM_VS_60MIN_LPS_BMDM_DN	0.000349773	0.00610824	-0.534119	-2.1413	0	69
327	GSE14769_UNSTIM_VS_80MIN_LPS_BMDM_DN	0.000332116	0.00610824	-0.548587	-2.1349	0	58
441	GSE17721_CTRL_VS_LPS_1H_BMDC_DN	0.000323939	0.00610824	-0.537338	-2.05816	0	53
458	GSE17721_CTRL_VS_POLYIC_2H_BMDC_UP	0.000283246	0.00610824	0.536778	1.89014	1	66
459	GSE17721_CTRL_VS_POLYIC_2H_BMDC_DN	0.000311915	0.00610824	-0.526872	-1.95757	0	45
517	GSE17721_CTRL_VS_GARDIQUIMOD_24H_BMDC_DN	0.000277816	0.00610824	0.530942	1.90658	1	73
757	GSE17974_0H_VS_0.5H_IN_VITRO_ACT_CD4_TCELL_DN	0.00030003	0.00610824	-0.58644	-2.08104	0	37
773	GSE17974_0H_VS_72H_IN_VITRO_ACT_CD4_TCELL_DN	0.000275217	0.00610824	0.536402	1.94384	1	77
774	GSE17974_CTRL_VS_ACT_IL4_AND_ANTI_IL12_0.5H_CD4_TCELL_DN	0.000298686	0.00610824	-0.592587	-2.092	0	36
783	GSE17974_CTRL_VS_ACT_IL4_AND_ANTI_IL12_12H_CD4_TCELL_UP	0.000339213	0.00610824	-0.54869	-2.18498	0	65
788	GSE17974_CTRL_VS_ACT_IL4_AND_ANTI_IL12_48H_CD4_TCELL_DN	0.000283527	0.00610824	0.541544	1.90156	1	65
814	GSE17974_1.5H_VS_72H_IL4_AND_ANTI_IL12_ACT_CD4_TCELL_UP	0.00032041	0.00610824	-0.564047	-2.12754	0	49
820	GSE18791_CTRL_VS_NEWCASTLE_VIRUS_DC_1H_DN	0.000287936	0.00610824	-0.648897	-2.14768	0	28
911	GSE22886_NAIVE_TCELL_VS_NKCELL_UP	0.000362845	0.00610824	-0.51778	-2.12899	0	78
928	GSE22886_NAIVE_BCELL_VS_BLOOD_PLASMA_CELL_UP	0.000313775	0.00610824	-0.571604	-2.13326	0	46
931	GSE22886_NAIVE_BCELL_VS_BM_PLASMA_CELL_DN	0.000283006	0.00610824	0.552789	1.95057	1	67
932	GSE22886_IGG_IGA_MEMORY_BCELL_VS_BLOOD_PLASMA_CELL_UP	0.000333111	0.00610824	-0.507061	-1.9511	0	55
936	GSE22886_IGM_MEMORY_BCELL_VS_BLOOD_PLASMA_CELL_UP	0.000318066	0.00610824	-0.595274	-2.22645	0	47
940	GSE22886_DAY0_VS_DAY1_MONOCYTE_IN_CULTURE_UP	0.000392773	0.00610824	-0.482632	-2.0556	0	96
950	GSE22886_DC_VS_MONOCYTE_DN	0.000416667	0.00610824	-0.430581	-1.88427	0	111
956	GSE22886_NAIVE_BCELL_VS_NEUTROPHIL_UP	0.000411862	0.00610824	-0.661532	-2.87659	0	107
958	GSE22886_NAIVE_BCELL_VS_DC_UP	0.00032041	0.00610824	-0.678044	-2.55752	0	49
965	GSE22886_NAIVE_CD8_TCELL_VS_DC_DN	0.000274386	0.00610824	0.51939	1.8939	1	81
970	GSE22886_NAIVE_CD4_TCELL_VS_DC_UP	0.000398248	0.00610824	-0.436834	-1.87334	0	100
981	GSE22886_NAIVE_CD4_TCELL_VS_12H_ACT_TH1_UP	0.000400641	0.00610824	-0.435814	-1.86296	0	99
983	GSE22886_NAIVE_CD4_TCELL_VS_48H_ACT_TH1_UP	0.000391236	0.00610824	-0.530681	-2.25402	0	95
987	GSE22886_NAIVE_CD4_TCELL_VS_48H_ACT_TH2_UP	0.00034002	0.00610824	-0.571734	-2.28206	0	66
989	GSE22886_UNSTIM_VS_IL2_STIM_NKCELL_UP	0.000356125	0.00610824	-0.587229	-2.38761	0	74
990	GSE22886_UNSTIM_VS_IL2_STIM_NKCELL_DN	0.000412825	0.00610824	0.516535	1.87962	2	80
991	GSE22886_UNSTIM_VS_IL15_STIM_NKCELL_UP	0.000328947	0.00610824	-0.567739	-2.17966	0	54
995	GSE24081_CONTROLLER_VS_PROGRESSOR_HIV_SPECIFIC_CD8_TCELL_UP	0.000310366	0.00610824	-0.568096	-2.09976	0	44
1023	GSE24634_NAIVE_CD4_TCELL_VS_DAY3_IL4_CONV_TREG_UP	0.000400641	0.00610824	-0.405071	-1.73155	0	99
1024	GSE24634_NAIVE_CD4_TCELL_VS_DAY3_IL4_CONV_TREG_DN	0.000414022	0.00610824	0.506482	1.83958	2	79
1025	GSE24634_NAIVE_CD4_TCELL_VS_DAY5_IL4_CONV_TREG_UP	0.000380662	0.00610824	-0.451592	-1.90542	0	91
1029	GSE24634_NAIVE_CD4_TCELL_VS_DAY10_IL4_CONV_TREG_UP	0.000320102	0.00610824	-0.599294	-2.24826	0	48
1064	GSE26495_NAIVE_VS_PD1HIGH_CD8_TCELL_DN	0.000263089	0.00610824	0.475664	1.81626	1	111
1067	GSE26495_PD1HIGH_VS_PD1LOW_CD8_TCELL_UP	0.000291375	0.00610824	-0.682314	-2.30114	0	30
1085	GSE26928_EFF_MEMORY_VS_CXCR5_POS_CD4_TCELL_UP	0.000290782	0.00610824	0.618663	2.05745	1	48
1098	GSE2706_UNSTIM_VS_2H_LPS_AND_R848_DC_DN	0.000313775	0.00610824	-0.58056	-2.16668	0	46
1221	GSE29614_DAY3_VS_DAY7_TIV_FLU_VACCINE_PBMC_DN	0.000295377	0.00610824	0.600949	1.95351	1	43
1229	GSE29617_CTRL_VS_TIV_FLU_VACCINE_PBMC_2008_UP	0.000333333	0.00610824	-0.671472	-2.6308	0	60
1231	GSE29617_CTRL_VS_DAY3_TIV_FLU_VACCINE_PBMC_2008_UP	0.000349773	0.00610824	-0.609527	-2.44362	0	69
1233	GSE29617_CTRL_VS_DAY7_TIV_FLU_VACCINE_PBMC_2008_UP	0.000328947	0.00610824	-0.664563	-2.55139	0	54
1237	GSE29618_BCELL_VS_MONOCYTE_UP	0.000353357	0.00610824	-0.487018	-1.96948	0	72
1239	GSE29618_BCELL_VS_PDC_UP	0.000374392	0.00610824	-0.454415	-1.90478	0	87
1252	GSE29618_BCELL_VS_PDC_DAY7_FLU_VACCINE_DN	0.00028169	0.00610824	0.54549	1.93144	1	68
1255	GSE29618_MONOCYTE_VS_PDC_DAY7_FLU_VACCINE_UP	0.000419992	0.00610824	0.523677	1.86044	2	69
1272	GSE29618_PRE_VS_DAY7_POST_LAIV_FLU_VACCINE_MONOCYTE_DN	0.000335008	0.00610824	-0.503364	-1.97671	0	61
1333	GSE32423_CTRL_VS_IL7_IL4_MEMORY_CD8_TCELL_DN	0.000424508	0.00610824	0.522551	1.84387	2	67
1345	GSE3337_4H_VS_16H_IFNG_IN_CD8POS_DC_DN	0.00028486	0.00610824	0.535818	1.86924	1	63
1368	GSE34205_HEALTHY_VS_FLU_INF_INFANT_PBMC_UP	0.000391543	0.00610824	-0.647342	-2.74332	0	94
1377	GSE360_CTRL_VS_T_GONDII_DC_DN	0.000320102	0.00610824	-0.519822	-1.95012	0	48
1430	GSE360_T_GONDII_VS_B_MALAYI_LOW_DOSE_DC_UP	0.000323939	0.00610824	-0.511436	-1.95895	0	53
1481	GSE36476_CTRL_VS_TSST_ACT_16H_MEMORY_CD4_TCELL_YOUNG_UP	0.000417885	0.00610824	-0.501961	-2.19796	0	112
1483	GSE36476_CTRL_VS_TSST_ACT_40H_MEMORY_CD4_TCELL_YOUNG_UP	0.000408497	0.00610824	-0.613066	-2.65956	0	106
1484	GSE36476_CTRL_VS_TSST_ACT_40H_MEMORY_CD4_TCELL_YOUNG_DN	0.000299043	0.00610824	0.634496	2.01418	1	38
1485	GSE36476_CTRL_VS_TSST_ACT_72H_MEMORY_CD4_TCELL_YOUNG_UP	0.000408163	0.00610824	-0.623271	-2.69813	0	105
1487	GSE36476_CTRL_VS_TSST_ACT_16H_MEMORY_CD4_TCELL_OLD_UP	0.000368596	0.00610824	-0.463071	-1.91702	0	81
1489	GSE36476_CTRL_VS_TSST_ACT_40H_MEMORY_CD4_TCELL_OLD_UP	0.000365631	0.00610824	-0.600489	-2.4578	0	77
1490	GSE36476_CTRL_VS_TSST_ACT_40H_MEMORY_CD4_TCELL_OLD_DN	0.000289226	0.00610824	0.588575	1.9949	1	53
1491	GSE36476_CTRL_VS_TSST_ACT_72H_MEMORY_CD4_TCELL_OLD_UP	0.000340716	0.00610824	-0.632452	-2.53032	0	67
1537	GSE3982_MEMORY_CD4_TCELL_VS_TH2_UP	0.000362845	0.00610824	-0.471724	-1.93961	0	78
1538	GSE3982_MEMORY_CD4_TCELL_VS_TH2_DN	0.000417246	0.00610824	0.523062	1.86611	2	70
1550	GSE3982_EOSINOPHIL_VS_DC_DN	0.000285022	0.00610824	0.542149	1.88367	1	61
1659	GSE3982_EFF_MEMORY_VS_CENT_MEMORY_CD4_TCELL_UP	0.00028486	0.00610824	0.540863	1.88684	1	63
1661	GSE3982_EFF_MEMORY_CD4_TCELL_VS_NKCELL_UP	0.000310366	0.00610824	-0.543959	-2.01054	0	44
1667	GSE3982_CENT_MEMORY_CD4_TCELL_VS_NKCELL_UP	0.000313775	0.00610824	-0.581533	-2.17031	0	46
1703	GSE6269_HEALTHY_VS_FLU_INF_PBMC_UP	0.000362845	0.00610824	-0.580179	-2.38556	0	78
1704	GSE6269_HEALTHY_VS_FLU_INF_PBMC_DN	0.000285022	0.00610824	0.549283	1.90845	1	61
1712	GSE6269_FLU_VS_E_COLI_INF_PBMC_DN	0.000313775	0.00610824	-0.740873	-2.76498	0	46
1812	GSE9006_TYPE_1_DIABETES_AT_DX_VS_4MONTH_POST_DX_PBMC_DN	0.000356761	0.00610824	-0.483277	-1.95676	0	73
1837	GSE9650_EFFECTOR_VS_EXHAUSTED_CD8_TCELL_UP	0.000262536	0.00610824	0.464159	1.77703	1	113
1840	GSE9650_EFFECTOR_VS_MEMORY_CD8_TCELL_DN	0.000392773	0.00610824	-0.536227	-2.28387	0	96
1849	GSE9988_ANTI_TREM1_VS_ANTI_TREM1_AND_LPS_MONOCYTE_UP	0.000264831	0.00610824	0.476458	1.80488	1	105
1851	GSE9988_ANTI_TREM1_VS_CTRL_TREATED_MONOCYTES_UP	0.000318066	0.00610824	-0.535719	-2.00371	0	47
1858	GSE9988_LPS_VS_CTRL_TREATED_MONOCYTE_UP	0.000310366	0.00610824	-0.533433	-1.97164	0	44
1860	GSE9988_LPS_VS_VEHICLE_TREATED_MONOCYTE_UP	0.000308166	0.00610824	-0.561564	-2.05136	0	42
1864	GSE9988_LOW_LPS_VS_CTRL_TREATED_MONOCYTE_UP	0.000305064	0.00610824	-0.647606	-2.33965	0	40
1866	GSE9988_LOW_LPS_VS_VEHICLE_TREATED_MONOCYTE_UP	0.000303214	0.00610824	-0.61665	-2.21463	0	39
1868	GSE9988_ANTI_TREM1_AND_LPS_VS_CTRL_TREATED_MONOCYTES_UP	0.000298686	0.00610824	-0.67252	-2.37418	0	36
1954	GSE2770_TGFB_AND_IL4_VS_IL12_TREATED_ACT_CD4_TCELL_2H_UP	0.000340716	0.00610824	-0.48488	-1.93991	0	67
1960	GSE2770_TGFB_AND_IL4_ACT_VS_ACT_CD4_TCELL_2H_UP	0.000398724	0.00610824	-0.40794	-1.74119	0	98
1972	GSE2770_IL4_ACT_VS_ACT_CD4_TCELL_2H_UP	0.000267201	0.00610824	0.499302	1.88059	1	101
2034	GSE2124_CTRL_VS_LYMPHOTOXIN_BETA_TREATED_MLN_UP	0.000332668	0.00610824	-0.619347	-2.4186	0	59
2049	GSE2405_0H_VS_1.5H_A_PHAGOCYTOPHILUM_STIM_NEUTROPHIL_UP	0.000294985	0.00610824	0.611391	1.99575	1	44
2085	GSE8835_HEALTHY_VS_CLL_CD8_TCELL_DN	0.00032041	0.00610824	-0.509452	-1.92161	0	49
2127	GSE3565_DUSP1_VS_WT_SPLENOCYTES_DN	0.000356125	0.00610824	-0.488346	-1.98556	0	74
2129	GSE3565_CTRL_VS_LPS_INJECTED_SPLENOCYTES_DN	0.000365631	0.00610824	-0.47907	-1.96083	0	77
2131	GSE3565_DUSP1_VS_WT_SPLENOCYTES_POST_LPS_INJECTION_UP	0.000356761	0.00610824	-0.667201	-2.70146	0	73
2133	GSE3720_UNSTIM_VS_LPS_STIM_VD2_GAMMADELTA_TCELL_UP	0.000374813	0.00610824	-0.606381	-2.54711	0	88
2135	GSE3720_UNSTIM_VS_PMA_STIM_VD2_GAMMADELTA_TCELL_UP	0.000391543	0.00610824	-0.627025	-2.65722	0	94
2138	GSE3720_LPS_VS_PMA_STIM_VD1_GAMMADELTA_TCELL_DN	0.000398248	0.00610824	-0.446548	-1.915	0	100
2142	GSE3720_UNSTIM_VS_PMA_STIM_VD2_GAMMADELTA_TCELL_DN	0.000412825	0.00610824	0.517045	1.87369	2	77
2212	GSE3039_CD4_TCELL_VS_B1_BCELL_DN	0.000285022	0.00610824	0.549006	1.90749	1	61
2230	GSE4984_UNTREATED_VS_GALECTIN1_TREATED_DC_DN	0.000313775	0.00610824	-0.566166	-2.11296	0	46
2278	GSE5679_PPARG_LIGAND_ROSIGLITAZONE_VS_ROSIGLITAZONE_AND_RARA_AGONIST_AM580_TREATED_DC_UP	0.000276167	0.00610824	0.532713	1.92587	1	76
2288	GSE5455_EX_VIVO_VS_POST_24H_INCUBATION_MONOCYTES_FROM_TUMOR_BEARING_MOUSE_UP	0.000422535	0.00610824	0.523189	1.85248	2	68
2300	GSE5099_CLASSICAL_M1_VS_ALTERNATIVE_M2_MACROPHAGE_UP	0.000398248	0.00610824	-0.454105	-1.9474	0	100
2375	GSE3920_IFNA_VS_IFNG_TREATED_ENDOTHELIAL_CELL_UP	0.000332668	0.00610824	-0.549751	-2.14683	0	59
2379	GSE3920_IFNB_VS_IFNG_TREATED_ENDOTHELIAL_CELL_UP	0.000308166	0.00610824	-0.614488	-2.24468	0	42
2423	GSE6259_DEC205_POS_DC_VS_CD8_TCELL_UP	0.000399947	0.00610824	0.474616	1.78992	2	102
2457	GSE7509_UNSTIM_VS_FCGRIIB_STIM_MONOCYTE_DN	0.000311915	0.00610824	-0.530012	-1.96924	0	45
2505	GSE9509_LPS_VS_LPS_AND_IL10_STIM_IL10_KO_MACROPHAGE_20MIN_DN	0.000275217	0.00610824	0.545355	1.97629	1	77
2538	GSE7831_UNSTIM_VS_CPG_STIM_PDC_4H_DN	0.000283527	0.00610824	0.556951	1.95566	1	65
2626	GSE11386_NAIVE_VS_MEMORY_BCELL_DN	0.000333111	0.00610824	-0.596648	-2.29582	0	55
2715	GSE14415_FOXP3_KO_NATURAL_TREG_VS_TCONV_UP	0.000328947	0.00610824	-0.601437	-2.30904	0	54
2717	GSE14415_INDUCED_TREG_VS_FOXP3_KO_INDUCED_TREG_UP	0.000324044	0.00610824	-0.603794	-2.29652	0	51
2890	GSE19198_6H_VS_24H_IL21_TREATED_TCELL_UP	0.000290782	0.00610824	0.619303	2.05958	1	48
2922	GSE19923_WT_VS_HEB_AND_E2A_KO_DP_THYMOCYTE_DN	0.000354484	0.00610824	-0.626615	-2.52168	0	71
2940	GSE18893_TCONV_VS_TREG_2H_CULTURE_DN	0.000411297	0.00610824	0.502966	1.8393	2	83
2953	GSE19888_CTRL_VS_A3R_INHIBITOR_TREATED_MAST_CELL_DN	0.000362845	0.00610824	-0.480159	-1.9743	0	78
2955	GSE19888_ADENOSINE_A3R_INH_PRETREAT_AND_ACT_BY_A3R_VS_A3R_INH_AND_TCELL_MEMBRANES_ACT_MAST_CELL_UP	0.000368596	0.00610824	-0.559711	-2.31709	0	81
3003	GSE16450_IMMATURE_VS_MATURE_NEURON_CELL_LINE_UP	0.000375235	0.00610824	-0.562055	-2.37139	0	90
3080	GSE21546_WT_VS_SAP1A_KO_ANTI_CD3_STIM_DP_THYMOCYTES_UP	0.00028401	0.00610824	0.53962	1.87962	1	62
3135	GSE21927_SPLEEN_C57BL6_VS_4T1_TUMOR_BALBC_MONOCYTES_UP	0.000422654	0.00610824	-0.541577	-2.38509	0	117
3137	GSE21927_SPLEEN_C57BL6_VS_EL4_TUMOR_BALBC_MONOCYTES_UP	0.000422654	0.00610824	-0.435013	-1.91579	0	117
3141	GSE21927_C26GM_VS_4T1_TUMOR_MONOCYTE_BALBC_DN	0.000424809	0.00610824	-0.425733	-1.87025	0	115
3249	GSE22935_WT_VS_MYD88_KO_MACROPHAGE_48H_MBOVIS_BCG_STIM_DN	0.000276014	0.00610824	0.52485	1.90337	1	78
3323	GSE23925_DARK_ZONE_VS_NAIVE_BCELL_DN	0.00034459	0.00610824	-0.521077	-2.0876	0	68
3325	GSE23925_LIGHT_ZONE_VS_NAIVE_BCELL_UP	0.000337382	0.00610824	-0.55584	-2.20921	0	64
3329	GSE16385_ROSIGLITAZONE_IFNG_TNF_VS_IL4_STIM_MACROPHAGE_UP	0.000332116	0.00610824	-0.58759	-2.28668	0	58
3350	GSE25123_WT_VS_PPARG_KO_MACROPHAGE_IL4_AND_ROSIGLITAZONE_STIM_DN	0.000332668	0.00610824	-0.579246	-2.262	0	59
3352	GSE25123_CTRL_VS_IL4_STIM_MACROPHAGE_DN	0.000335008	0.00610824	-0.54767	-2.1507	0	61
3354	GSE25088_CTRL_VS_IL4_AND_ROSIGLITAZONE_STIM_MACROPHAGE_UP	0.00030003	0.00610824	-0.642906	-2.28141	0	37
3355	GSE25088_CTRL_VS_IL4_AND_ROSIGLITAZONE_STIM_MACROPHAGE_DN	0.000277816	0.00610824	0.525086	1.88555	1	73
3371	GSE25123_WT_VS_PPARG_KO_MACROPHAGE_IL4_STIM_UP	0.000296296	0.00610824	-0.616135	-2.14361	0	34
3372	GSE25123_WT_VS_PPARG_KO_MACROPHAGE_IL4_STIM_DN	0.00029347	0.00610824	0.600381	1.97705	1	46
3382	GSE25088_WT_VS_STAT6_KO_MACROPHAGE_UP	0.000340716	0.00610824	-0.497477	-1.99031	0	67
3467	GSE23502_WT_VS_HDC_KO_MYELOID_DERIVED_SUPPRESSOR_CELL_BM_UP	0.000349773	0.00610824	-0.495169	-1.98515	0	69
3477	GSE19941_IL10_KO_VS_IL10_KO_AND_NFKBP50_KO_LPS_STIM_MACROPHAGE_DN	0.00039693	0.00610824	0.487547	1.8458	2	104
3496	GSE25146_UNSTIM_VS_HELIOBACTER_PYLORI_LPS_STIM_AGS_CELL_DN	0.000371058	0.00610824	-0.547427	-2.28124	0	84
3569	GSE27241_WT_VS_RORGT_KO_TH17_POLARIZED_CD4_TCELL_TREATED_WITH_DIGOXIN_UP	0.000334672	0.00610824	-0.591016	-2.28227	0	56
3572	GSE27241_CTRL_VS_DIGOXIN_TREATED_CD4_TCELL_IN_TH17_POLARIZING_CONDITIONS_UP	0.000333333	0.00610824	-0.567193	-2.22224	0	60
3577	GSE21063_CTRL_VS_ANTI_IGM_STIM_BCELL_3H_UP	0.000282885	0.00610824	-0.770412	-2.41972	0	23
3593	GSE21063_CTRL_VS_ANTI_IGM_STIM_BCELL_NFATC1_KO_8H_UP	0.000355619	0.00610824	-0.535234	-2.14453	0	70
3595	GSE21063_CTRL_VS_ANTI_IGM_STIM_BCELL_NFATC1_KO_3H_DN	0.000337838	0.00610824	-0.662225	-2.60883	0	62
3596	GSE21063_WT_VS_NFATC1_KO_8H_ANTI_IGM_STIM_BCELL_UP	0.000297442	0.00610824	0.613887	1.96715	1	40
3598	GSE21063_CTRL_VS_ANTI_IGM_STIM_BCELL_NFATC1_KO_3H_UP	0.000283006	0.00610824	0.533414	1.8822	1	67
3607	GSE26156_DOUBLE_POSITIVE_VS_CD4_SINGLE_POSITIVE_THYMOCYTE_UP	0.000413052	0.00610824	-0.576906	-2.51211	0	108
3616	GSE28726_NAIVE_CD4_TCELL_VS_NAIVE_NKTCELL_UP	0.00041425	0.00610824	0.517594	1.87121	2	76
3625	GSE24574_BCL6_HIGH_VS_LOW_TFH_CD4_TCELL_UP	0.000397298	0.00610824	-0.492402	-2.11764	0	101
3740	GSE23568_CTRL_VS_ID3_TRANSDUCED_CD8_TCELL_DN	0.000273898	0.00610824	0.519432	1.8981	1	82
3805	GSE32986_UNSTIM_VS_GMCSF_STIM_DC_UP	0.000323625	0.00610824	-0.560331	-2.14185	0	52
3806	GSE32986_GMCSF_VS_GMCSF_AND_CURDLAN_LOWDOSE_STIM_DC_UP	0.000284172	0.00610824	0.531362	1.85957	1	64
3807	GSE32986_GMCSF_VS_GMCSF_AND_CURDLAN_LOWDOSE_STIM_DC_DN	0.000332889	0.00610824	-0.567211	-2.20196	0	57
3848	GSE34156_UNTREATED_VS_24H_NOD2_AND_TLR1_TLR2_LIGAND_TREATED_MONOCYTE_UP	0.000298329	0.00610824	0.623717	1.99059	1	39
3859	GSE34156_NOD2_LIGAND_VS_NOD2_AND_TLR1_TLR2_LIGAND_6H_TREATED_MONOCYTE_UP	0.000354484	0.00610824	-0.498293	-2.00528	0	71
3917	GSE36891_UNSTIM_VS_POLYIC_TLR3_STIM_PERITONEAL_MACROPHAGE_UP	0.000264901	0.00610824	-0.840076	-2.39839	0	16
3919	GSE36891_POLYIC_TLR3_VS_PAM_TLR2_STIM_PERITONEAL_MACROPHAGE_UP	0.000291375	0.00610824	-0.74688	-2.51889	0	30
3921	GSE37605_FOXP3_FUSION_GFP_VS_IRES_GFP_TREG_C57BL6_UP	0.000291375	0.00610824	-0.708111	-2.38814	0	30
3924	GSE37605_TREG_VS_TCONV_NOD_FOXP3_FUSION_GFP_UP	0.000287356	0.00610824	-0.819659	-2.68785	0	27
3926	GSE37605_C57BL6_VS_NOD_FOXP3_FUSION_GFP_TREG_DN	0.000332116	0.00610824	-0.550633	-2.14286	0	58
3970	GSE37301_HEMATOPOIETIC_STEM_CELL_VS_COMMON_LYMPHOID_PROGENITOR_UP	0.000290655	0.00610824	0.608134	2.03138	1	49
4149	GSE40273_EOS_KO_VS_WT_TREG_UP	0.00027371	0.00610824	0.506047	1.85458	1	84
4184	GSE40274_FOXP3_VS_FOXP3_AND_LEF1_TRANSDUCED_ACTIVATED_CD4_TCELL_UP	0.000285022	0.00610824	0.540082	1.87648	1	61
4202	GSE40666_STAT1_KO_VS_STAT4_KO_CD8_TCELL_WITH_IFNA_STIM_90MIN_DN	0.000287936	0.00610824	-0.730275	-2.41702	0	28
4217	GSE20727_DNFB_ALLERGEN_VS_ROS_INH_AND_DNFB_ALLERGEN_TREATED_DC_UP	0.000292912	0.00610824	-0.652129	-2.2407	0	32
4220	GSE20727_CTRL_VS_ROS_INHIBITOR_TREATED_DC_UP	0.000278862	0.00610824	0.521771	1.86756	1	72
4222	GSE20727_CTRL_VS_ROS_INH_AND_DNFB_ALLERGEN_TREATED_DC_DN	0.000278009	0.00610824	0.548389	1.97328	1	74
4227	GSE20727_H2O2_VS_ROS_INHIBITOR_TREATED_DC_DN	0.000359066	0.00610824	-0.577639	-2.35375	0	75
4229	GSE20727_H2O2_VS_ROS_INHIBITOR_TREATED_DC_UP	0.000333111	0.00610824	-0.513974	-1.9777	0	55
4231	GSE40068_CXCR5POS_BCL6POS_TFH_VS_CXCR5NEG_BCL6NEG_CD4_TCELL_UP	0.000339213	0.00610824	-0.594824	-2.3687	0	65
4240	GSE38304_MYC_NEG_VS_POS_GC_BCELL_DN	0.000277123	0.00610824	0.528651	1.90656	1	75
4242	GSE39110_DAY3_VS_DAY6_POST_IMMUNIZATION_CD8_TCELL_UP	0.000365631	0.00610824	-0.498893	-2.04197	0	77
4244	GSE39110_UNTREATED_VS_IL2_TREATED_CD8_TCELL_DAY3_POST_IMMUNIZATION_UP	0.000333333	0.00610824	-0.528819	-2.07189	0	60
4246	GSE39110_DAY3_VS_DAY6_POST_IMMUNIZATION_CD8_TCELL_WITH_IL2_TREATMENT_DN	0.000337382	0.00610824	-0.487905	-1.9392	0	64
4277	GSE11961_MEMORY_BCELL_DAY7_VS_GERMINAL_CENTER_BCELL_DAY7_UP	0.000283527	0.00610824	0.544287	1.9112	1	65
4356	GSE24671_CTRL_VS_BAKIMULC_INFECTED_MOUSE_SPLENOCYTES_DN	0.000334672	0.00610824	-0.642371	-2.48059	0	56
4428	GSE41978_KLRG1_HIGH_VS_LOW_EFFECTOR_CD8_TCELL_DN	0.000417885	0.00610824	-0.486552	-2.13049	0	112
4443	GSE42021_TREG_PLN_VS_CD24INT_TREG_THYMUS_DN	0.000266987	0.00610824	0.503549	1.8956	1	100
4467	GSE42021_TREG_PLN_VS_CD24HI_TREG_THYMUS_UP	0.000355619	0.00610824	-0.524902	-2.10313	0	70
4475	GSE27434_WT_VS_DNMT1_KO_TREG_DN	0.000365631	0.00610824	-0.518089	-2.14066	0	80
4560	GSE43863_DAY6_EFF_VS_DAY150_MEM_TH1_CD4_TCELL_DN	0.000333111	0.00610824	-0.508625	-1.95712	0	55
4597	GSE42724_NAIVE_VS_B1_BCELL_DN	0.000413052	0.00610824	-0.438106	-1.90771	0	108
4613	GSE46606_UNSTIM_VS_CD40L_IL2_IL5_1DAY_STIMULATED_IRF4HIGH_SORTED_BCELL_DN	0.000340716	0.00610824	-0.522733	-2.09136	0	67
4636	GSE46606_IRF4_KO_VS_WT_UNSTIM_BCELL_UP	0.00034002	0.00610824	-0.516065	-2.05986	0	66
4674	GSE41176_WT_VS_TAK1_KO_UNSTIM_BCELL_UP	0.000328947	0.00610824	-0.524977	-2.01549	0	54
4685	GSE41176_WT_VS_TAK1_KO_ANTI_IGM_STIM_BCELL_3H_UP	0.000324044	0.00610824	-0.627948	-2.38839	0	51
4744	GSE18804_SPLEEN_MACROPHAGE_VS_COLON_TUMORAL_MACROPHAGE_UP	0.000416725	0.00610824	0.512641	1.84086	2	73
942	GSE22886_DAY0_VS_DAY7_MONOCYTE_IN_CULTURE_UP	0.000428266	0.00613934	-0.430183	-1.90082	0	120
3613	GSE28726_ACT_CD4_TCELL_VS_ACT_VA24NEG_NKTCELL_DN	0.000431034	0.00616042	-0.385227	-1.72231	0	126
3619	GSE28726_ACT_CD4_TCELL_VS_ACT_NKTCELL_DN	0.00043554	0.00618793	-0.359835	-1.61904	0	131
3631	GSE24574_BCL6_HIGH_TFH_VS_TFH_CD4_TCELL_DN	0.000436872	0.00618793	-0.453093	-2.02609	0	128
4664	GSE42088_UNINF_VS_LEISHMANIA_INF_DC_4H_DN	0.000436681	0.00618793	-0.668833	-2.99875	0	129
70	GSE11057_CD4_CENT_MEM_VS_PBMC_DN	0.000441436	0.00619339	0.570585	1.86932	2	45
1492	GSE36476_CTRL_VS_TSST_ACT_72H_MEMORY_CD4_TCELL_OLD_DN	0.000441436	0.00619339	0.591531	1.93795	2	45
1720	GSE6269_E_COLI_VS_STREP_PNEUMO_INF_PBMC_DN	0.000442478	0.00619339	0.581676	1.89875	2	44
4241	GSE39110_UNTREATED_VS_IL2_TREATED_CD8_TCELL_DAY3_POST_IMMUNIZATION_DN	0.000440205	0.00619339	0.579579	1.90855	2	46
3881	GSE30971_WBP7_HET_VS_KO_MACROPHAGE_4H_LPS_STIM_UP	0.000445633	0.00619664	0.600325	1.93301	2	41
4014	GSE32901_NAIVE_VS_TH17_NEG_CD4_TCELL_UP	0.000446163	0.00619664	0.606116	1.94224	2	40
4432	GSE41978_ID2_KO_VS_ID2_KO_AND_BIM_KO_KLRG1_LOW_EFFECTOR_CD8_TCELL_DN	0.000446628	0.00619664	-0.449531	-2.01983	0	133
1486	GSE36476_CTRL_VS_TSST_ACT_72H_MEMORY_CD4_TCELL_YOUNG_DN	0.000448565	0.00620536	0.605179	1.92112	2	38
4662	GSE42088_UNINF_VS_LEISHMANIA_INF_DC_2H_DN	0.000455581	0.0062841	-0.666805	-3.0196	0	139
952	GSE22886_NAIVE_TCELL_VS_DC_UP	0.000457666	0.00629456	-0.583066	-2.64273	0	140
2045	GSE2405_0H_VS_24H_A_PHAGOCYTOPHILUM_STIM_NEUTROPHIL_UP	0.000502765	0.00689486	-0.469199	-2.16717	0	167
2043	GSE2405_0H_VS_9H_A_PHAGOCYTOPHILUM_STIM_NEUTROPHIL_DN	0.000510465	0.00698027	-0.466121	-2.15835	0	170
2883	GSE16266_CTRL_VS_HEATSHOCK_AND_LPS_STIM_MEF_UP	0.000521376	0.007109	0.451889	1.75066	3	123
945	GSE22886_DAY1_VS_DAY7_MONOCYTE_IN_CULTURE_DN	0.000534402	0.00726573	0.47747	1.79837	3	101
16	GOLDRATH_NAIVE_VS_MEMORY_CD8_TCELL_DN	0.000547795	0.00736342	0.499643	1.82579	3	82
274	GSE1432_1H_VS_24H_IFNG_MICROGLIA_DN	0.000545405	0.00736342	0.484246	1.78541	3	88
2126	GSE3565_CTRL_VS_LPS_INJECTED_DUSP1_KO_SPLENOCYTES_UP	0.00054742	0.00736342	0.494376	1.8118	3	84
3604	GSE23114_WT_VS_SLE2C1_MOUSE_SPLEEN_B1A_BCELL_UP	0.000547046	0.00736342	0.495927	1.82027	3	85
4236	GSE40068_CXCR5NEG_BCL6NEG_CD4_TCELL_VS_CXCR5POS_BCL6NEG_TFH_DN	0.000552334	0.00740345	0.511065	1.84761	3	76
896	GSE20715_0H_VS_48H_OZONE_TLR4_KO_LUNG_DN	0.000554247	0.00740817	0.511535	1.84483	3	75
1350	GSE339_CD4POS_VS_CD4CD8DN_DC_UP	0.000556019	0.00741098	0.513321	1.8471	3	74
1581	GSE3982_MAST_CELL_VS_CENT_MEMORY_CD4_TCELL_UP	0.000559989	0.00744299	0.521692	1.85339	3	69
2275	GSE5679_CTRL_VS_PPARG_LIGAND_ROSIGLITAZONE_AND_RARA_AGONIST_AM580_TREATED_DC_DN	0.000566492	0.00749491	0.52024	1.8319	3	66
3804	GSE32986_UNSTIM_VS_GMCSF_AND_CURDLAN_HIGHDOSE_STIM_DC_UP	0.000567054	0.00749491	0.53226	1.86897	3	65
690	GSE17721_LPS_VS_GARDIQUIMOD_8H_BMDC_UP	0.000570044	0.00751088	0.53701	1.86581	3	61
1482	GSE36476_CTRL_VS_TSST_ACT_16H_MEMORY_CD4_TCELL_YOUNG_DN	0.000571429	0.00751088	0.54703	1.86734	3	55
1006	GSE24142_EARLY_THYMIC_PROGENITOR_VS_DN2_THYMOCYTE_ADULT_DN	0.000578704	0.0075646	0.564805	1.90885	3	52
2204	GSE3039_B2_VS_B1_BCELL_DN	0.000578369	0.0075646	0.560116	1.88661	3	51
3376	GSE25123_IL4_VS_IL4_AND_ROSIGLITAZONE_STIM_MACROPHAGE_DAY10_UP	0.000591979	0.00771687	0.590588	1.91073	3	42
2001	GSE3400_UNTREATED_VS_IFNB_TREATED_MEF_DN	0.000601142	0.0077935	0.601075	1.88951	3	36
3051	GSE21670_IL6_VS_TGFB_AND_IL6_TREATED_CD4_TCELL_DN	0.000601142	0.0077935	0.581013	1.82644	3	36
172	GSE13411_SWITCHED_MEMORY_BCELL_VS_PLASMA_CELL_DN	0.000613309	0.00790802	0.650032	1.92975	3	27
2021	GSE1791_CTRL_VS_NEUROMEDINU_IN_T_CELL_LINE_12H_DN	0.000612745	0.00790802	0.653723	1.96573	3	29
2381	GSE3920_UNTREATED_VS_IFNA_TREATED_FIBROBLAST_UP	0.000641026	0.00822072	-0.538992	-2.04262	1	50
3702	GSE27291_0H_VS_7D_STIM_GAMMADELTA_TCELL_UP	0.00064082	0.00822072	-0.503123	-1.89774	1	49
2886	GSE16266_CTRL_VS_LPS_STIM_MEF_UP	0.000647878	0.00826661	-0.505109	-1.93471	1	53
4160	GSE40274_FOXP3_VS_FOXP3_AND_HELIOS_TRANSDUCED_ACTIVATED_CD4_TCELL_DN	0.000648088	0.00826661	-0.51631	-1.96378	1	51
947	GSE22886_NEUTROPHIL_VS_DC_DN	0.000650872	0.00827986	0.437089	1.69865	4	126
1757	GSE7460_WT_VS_FOXP3_HET_ACT_WITH_TGFB_TCONV_UP	0.000657895	0.00832456	-0.484072	-1.85845	1	54
2347	GSE5589_WT_VS_IL10_KO_LPS_AND_IL6_STIM_MACROPHAGE_45MIN_DN	0.000657895	0.00832456	-0.494357	-1.89793	1	54
27	GSE10239_MEMORY_VS_KLRG1INT_EFF_CD8_TCELL_UP	0.000666667	0.00835967	-0.490799	-1.92293	1	60
52	GSE10325_BCELL_VS_LUPUS_BCELL_DN	0.000668003	0.00835967	0.474991	1.78903	4	101
684	GSE17721_LPS_VS_GARDIQUIMOD_2H_BMDC_UP	0.000674764	0.00835967	-0.481535	-1.91388	1	64
768	GSE17974_0H_VS_24H_IN_VITRO_ACT_CD4_TCELL_UP	0.000674764	0.00835967	-0.480869	-1.91123	1	64
1692	GSE39820_TGFBETA1_IL6_VS_TGFBETA1_IL6_IL23A_TREATED_CD4_TCELL_DN	0.000671501	0.00835967	0.480402	1.79611	4	95
2630	GSE7219_UNSTIM_VS_LPS_AND_ANTI_CD40_STIM_DC_UP	0.000666223	0.00835967	-0.4811	-1.85121	1	55
3849	GSE34156_NOD2_LIGAND_VS_NOD2_AND_TLR1_TLR2_LIGAND_24H_TREATED_MONOCYTE_DN	0.000674764	0.00835967	-0.473834	-1.88327	1	64
4410	GSE36826_WT_VS_IL1R_KO_SKIN_DN	0.000674309	0.00835967	0.480121	1.78772	4	93
3465	GSE23502_BM_VS_COLON_TUMOR_MYELOID_DERIVED_SUPPRESSOR_CELL_DN	0.000681431	0.00836242	-0.470401	-1.88199	1	67
3763	GSE33425_CD8_ALPHAALPHA_VS_ALPHABETA_CD161_HIGH_TCELL_DN	0.000681756	0.00836242	0.481918	1.77682	4	88
4686	GSE41176_WT_VS_TAK1_KO_ANTI_IGM_STIM_BCELL_6H_UP	0.000681431	0.00836242	-0.468178	-1.87309	1	67
4694	GSE45365_NK_CELL_VS_CD11B_DC_MCMV_INFECTION_DN	0.000682035	0.00836242	0.488649	1.79982	4	87
3624	GSE28726_NAIVE_VS_ACTIVATED_VA24NEG_NKTCELL_UP	0.000684744	0.00837399	0.496414	1.81399	4	82
1878	GSE369_PRE_VS_POST_IL6_INJECTION_IFNG_KO_LIVER_UP	0.000688042	0.00838502	0.498266	1.80564	4	77
3803	GSE32986_UNSTIM_VS_GMCSF_AND_CURDLAN_HIGHDOSE_STIM_DC_DN	0.00068918	0.00838502	-0.474836	-1.90234	1	68
4382	GSE41867_MEMORY_VS_EXHAUSTED_CD8_TCELL_DAY30_LCMV_DN	0.000695024	0.00843449	0.50747	1.82604	4	74
661	GSE17721_LPS_VS_CPG_24H_BMDC_DN	0.00071286	0.00843521	0.534205	1.82969	4	56
808	GSE17974_1H_VS_72H_UNTREATED_IN_VITRO_CD4_TCELL_UP	0.000711238	0.00843521	-0.465904	-1.86674	1	70
957	GSE22886_NAIVE_BCELL_VS_NEUTROPHIL_DN	0.000712149	0.00843521	0.527541	1.84036	4	63
996	GSE24081_CONTROLLER_VS_PROGRESSOR_HIV_SPECIFIC_CD8_TCELL_DN	0.00071286	0.00843521	0.539416	1.84754	4	56
1003	GSE24142_DN2_VS_DN3_THYMOCYTE_UP	0.00071286	0.00843521	0.543789	1.86251	4	56
1032	GSE24634_TREG_VS_TCONV_POST_DAY3_IL4_CONVERSION_DN	0.000710026	0.00843521	0.527506	1.83742	4	62
1080	GSE26928_NAIVE_VS_CENT_MEMORY_CD4_TCELL_DN	0.00071286	0.00843521	0.541151	1.85348	4	56
2272	GSE5679_CTRL_VS_RARA_AGONIST_AM580_TREATED_DC_UP	0.000710429	0.00843521	0.521987	1.82677	4	64
3851	GSE34156_NOD2_LIGAND_VS_TLR1_TLR2_LIGAND_24H_TREATED_MONOCYTE_DN	0.000699545	0.00843521	-0.468062	-1.87648	1	69
4471	GSE42021_CD24HI_TREG_VS_CD24HI_TCONV_THYMUS_DN	0.000699545	0.00843521	-0.480108	-1.92477	1	69
4121	GSE40274_CTRL_VS_LEF1_TRANSDUCED_ACTIVATED_CD4_TCELL_UP	0.000715205	0.00844191	0.534508	1.83918	4	58
1027	GSE24634_NAIVE_CD4_TCELL_VS_DAY7_IL4_CONV_TREG_UP	0.000718133	0.00845544	-0.462046	-1.88274	1	75
3411	GSE16385_IL4_VS_ROSIGLITAZONE_STIM_MACROPHAGE_UP	0.000725689	0.00852326	-0.456236	-1.88234	1	79
2355	GSE5589_IL6_KO_VS_IL10_KO_LPS_STIM_MACROPHAGE_180MIN_DN	0.000729076	0.00854188	0.565592	1.87234	4	47
65	GSE11057_EFF_MEM_VS_CENT_MEM_CD4_TCELL_UP	0.000733676	0.00857461	0.556819	1.8336	4	46
2132	GSE3565_DUSP1_VS_WT_SPLENOCYTES_POST_LPS_INJECTION_DN	0.000739973	0.00862696	0.577659	1.8689	4	42
3850	GSE34156_TLR1_TLR2_LIGAND_VS_NOD2_AND_TLR1_TLR2_LIGAND_24H_TREATED_MONOCYTE_UP	0.000749738	0.00871937	0.571627	1.80573	4	37
1322	GSE32423_MEMORY_VS_NAIVE_CD8_TCELL_UP	0.000758956	0.008805	0.602601	1.84747	4	32
1815	GSE9006_TYPE_1_VS_TYPE_2_DIABETES_PBMC_AT_DX_UP	0.000772897	0.00894487	0.415627	1.6275	5	133
114	GSE12366_PLASMA_CELL_VS_NAIVE_BCELL_DN	0.000785546	0.00906914	-0.405835	-1.72851	1	96
6	KAECH_NAIVE_VS_MEMORY_CD8_TCELL_DN	0.000794492	0.00915015	0.46309	1.75424	5	105
2925	GSE19923_WT_VS_HEB_AND_E2A_KO_DP_THYMOCYTE_UP	0.000800641	0.00919864	0.477429	1.79324	5	98
1344	GSE3337_4H_VS_16H_IFNG_IN_CD8POS_DC_UP	0.000805802	0.00921332	0.475983	1.77959	5	95
2759	GSE15330_LYMPHOID_MULTIPOTENT_VS_MEGAKARYOCYTE_ERYTHROID_PROGENITOR_IKAROS_KO_DN	0.000805802	0.00921332	0.47585	1.77909	5	95
1872	GSE369_SOCS3_KO_VS_WT_LIVER_UP	0.000813559	0.00927966	0.477436	1.77078	5	91
1566	GSE3982_EOSINOPHIL_VS_TH1_DN	0.000820008	0.00928625	0.48846	1.79555	5	86
3776	GSE26030_UNSTIM_VS_RESTIM_TH1_DAY15_POST_POLARIZATION_UP	0.000820008	0.00928625	0.487437	1.79179	5	86
3800	GSE27859_DC_VS_CD11C_INT_F480_INT_DC_DN	0.000820008	0.00928625	0.484244	1.78006	5	86
174	GSE13411_PLASMA_CELL_VS_MEMORY_BCELL_DN	0.000826105	0.00931085	-0.376575	-1.63977	1	108
420	GSE16522_MEMORY_VS_NAIVE_CD8_TCELL_UP	0.00082565	0.00931085	0.49322	1.78735	5	77
929	GSE22886_NAIVE_BCELL_VS_BLOOD_PLASMA_CELL_DN	0.00083137	0.00934799	0.500058	1.80344	5	75
140	GSE13229_IMM_VS_MATURE_NKCELL_DN	0.000835538	0.00935054	0.511536	1.82837	5	71
2529	GSE6674_PL2_3_VS_ANTI_IGM_AND_CPG_STIM_BCELL_UP	0.000835538	0.00935054	0.506255	1.8095	5	71
2094	GSE2585_AIRE_KO_VS_WT_CD80_HIGH_MTEC_DN	0.000857388	0.00952765	0.53796	1.84643	5	57
3086	GSE21546_SAP1A_KO_VS_SAP1A_KO_AND_ELK1_KO_ANTI_CD3_STIM_DP_THYMOCYTES_DN	0.000857388	0.00952765	0.535552	1.83817	5	57
4658	GSE42088_UNINF_VS_LEISHMANIA_INF_DC_24H_UP	0.000853971	0.00952765	-0.378471	-1.66247	1	116
26	GSE10239_NAIVE_VS_KLRG1HIGH_EFF_CD8_TCELL_DN	0.000871966	0.00966701	0.558621	1.86599	5	49
4156	GSE40274_CTRL_VS_EOS_TRANSDUCED_ACTIVATED_CD4_TCELL_DN	0.000874126	0.00966836	-0.60517	-2.04097	2	30
1753	GSE7460_FOXP3_MUT_VS_HET_ACT_TCONV_UP	0.000887968	0.00979862	0.565373	1.82915	5	42
1826	GSE9037_WT_VS_IRAK4_KO_BMDM_DN	0.000892326	0.00982387	0.575136	1.84297	5	40
3327	GSE16385_UNTREATED_VS_12H_ROSIGLITAZONE_IFNG_TNF_TREATED_MACROPHAGE_UP	0.000909642	0.00998035	-0.542284	-1.94756	2	39
3546	GSE26488_CTRL_VS_PEPTIDE_INJECTION_HDAC7_DELTAP_TG_OT2_THYMOCYTE_UP	0.000910747	0.00998035	0.599435	1.83777	5	32
1850	GSE9988_ANTI_TREM1_VS_ANTI_TREM1_AND_LPS_MONOCYTE_DN	0.000917431	0.0100304	-0.533421	-1.93926	2	41
4047	GSE37534_UNTREATED_VS_PIOGLITAZONE_TREATED_CD4_TCELL_PPARG1_AND_FOXP3_TRASDUCED_UP	0.000924499	0.0100845	-0.539493	-1.97073	2	42
3742	GSE23568_ID3_KO_VS_WT_CD8_TCELL_UP	0.000940102	0.0102312	0.469504	1.75537	6	95
276	GSE1432_6H_VS_24H_IFNG_MICROGLIA_DN	0.000966584	0.0103116	0.485649	1.75573	6	76
528	GSE17721_LPS_VS_POLYIC_8H_BMDC_UP	0.00096605	0.0103116	0.495011	1.79516	6	78
959	GSE22886_NAIVE_BCELL_VS_DC_DN	0.000972357	0.0103116	0.499521	1.79375	6	73
2746	GSE13547_WT_VS_ZFX_KO_BCELL_ANTI_IGM_STIM_2H_UP	0.000959693	0.0103116	0.48636	1.77857	6	83
2755	GSE15330_HSC_VS_LYMPHOID_PRIMED_MULTIPOTENT_PROGENITOR_DN	0.000959693	0.0103116	0.484698	1.77249	6	83
2960	GSE19888_ADENOSINE_A3R_INH_PRETREAT_AND_ACT_BY_A3R_VS_TCELL_MEMBRANES_ACT_MAST_CELL_UP	0.000963259	0.0103116	0.491157	1.77988	6	77
3271	GSE22589_HIV_VS_HIV_AND_SIV_INFECTED_DC_UP	0.000971817	0.0103116	-0.484798	-1.85692	2	53
3757	GSE33424_CD161_HIGH_VS_INT_CD8_TCELL_DN	0.000963259	0.0103116	0.492638	1.78525	6	77
4084	GSE33162_UNTREATED_VS_4H_LPS_STIM_HDAC3_HET_MACROPHAGE_UP	0.00096123	0.0103116	-0.479603	-1.80902	2	49
4090	GSE34006_WT_VS_A2AR_KO_TREG_DN	0.000973574	0.0103116	0.509632	1.8182	6	70
4224	GSE20727_CTRL_VS_DNFB_ALLERGEN_TREATED_DC_DN	0.000971817	0.0103116	-0.489738	-1.87584	2	53
4476	GSE43700_UNTREATED_VS_IL10_TREATED_PBMC_UP	0.000972132	0.0103116	-0.482856	-1.83654	2	51
1055	GSE25087_FETAL_VS_ADULT_TREG_UP	0.000976018	0.0103145	0.503287	1.8014	6	72
305	GSE1460_DP_THYMOCYTE_VS_NAIVE_CD4_TCELL_ADULT_BLOOD_UP	0.000997577	0.0104491	0.519021	1.80331	6	61
1433	GSE360_T_GONDII_VS_M_TUBERCULOSIS_DC_DN	0.000994036	0.0104491	0.522501	1.81999	6	62
1822	GSE9037_CTRL_VS_LPS_1H_STIM_IRAK4_KO_BMDM_DN	0.00100637	0.0104491	-0.460986	-1.82531	2	63
2205	GSE3039_CD4_TCELL_VS_ALPHAALPHA_CD8_TCELL_UP	0.00100129	0.0104491	0.519473	1.78745	6	58
2282	GSE4535_BM_DERIVED_DC_VS_FOLLICULAR_DC_UP	0.000992345	0.0104491	0.51188	1.79741	6	65
2628	GSE7219_WT_VS_NIK_NFKB2_KO_DC_UP	0.00100637	0.0104491	-0.467047	-1.84931	2	63
2726	GSE14415_ACT_VS_CTRL_NATURAL_TREG_DN	0.00100637	0.0104491	-0.46041	-1.82303	2	63
4743	GSE45365_NK_CELL_VS_BCELL_UP	0.000996347	0.0104491	-0.471958	-1.83668	2	58
2957	GSE19888_ADENOSINE_A3R_ACT_VS_TCELL_MEMBRANES_ACT_IN_MAST_CELL_DN	0.00101764	0.010543	-0.465257	-1.85274	2	65
3138	GSE21927_SPLEEN_C57BL6_VS_EL4_TUMOR_BALBC_MONOCYTES_DN	0.00105904	0.0109034	0.447959	1.69952	7	106
3779	GSE26030_TH1_VS_TH17_RESTIMULATED_DAY5_POST_POLARIZATION_UP	0.00105652	0.0109034	0.441815	1.68315	7	109
4470	GSE42021_CD24HI_TREG_VS_CD24HI_TCONV_THYMUS_UP	0.00105932	0.0109034	0.439859	1.66624	7	105
1831	GSE9650_NAIVE_VS_EFF_CD8_TCELL_UP	0.0010772	0.0110569	-0.438168	-1.78544	2	75
3743	GSE23568_ID3_TRANSDUCED_VS_ID3_KO_CD8_TCELL_UP	0.00107889	0.0110569	0.475307	1.7698	7	93
3979	GSE37301_HEMATOPOIETIC_STEM_CELL_VS_RAG2_KO_NK_CELL_DN	0.00108696	0.0111077	-0.439528	-1.79568	2	76
4654	GSE45881_CXCR6HI_VS_CXCR1LO_COLONIC_LAMINA_PROPRIA_UP	0.00108853	0.0111077	-0.422654	-1.74379	2	79
1343	GSE3337_CTRL_VS_16H_IFNG_IN_CD8POS_DC_DN	0.00109334	0.0111329	0.480767	1.76727	7	86
1461	GSE360_T_GONDII_VS_B_MALAYI_LOW_DOSE_MAC_DN	0.00109754	0.0111517	0.481141	1.75443	7	81
2527	GSE6674_CPG_VS_CPG_AND_ANTI_IGM_STIM_BCELL_UP	0.00110849	0.0112389	0.488427	1.76149	7	75
3181	GSE19401_PAM2CSK4_VS_RETINOIC_ACID_AND_PAM2CSK4_STIM_FOLLICULAR_DC_DN	0.00111204	0.0112508	0.494764	1.78032	7	74
4360	GSE41867_DAY8_VS_DAY15_LCMV_CLONE13_EFFECTOR_CD8_TCELL_UP	0.00111732	0.0112802	-0.41169	-1.7228	2	86
771	GSE17974_0H_VS_48H_IN_VITRO_ACT_CD4_TCELL_DN	0.00111998	0.011283	0.510875	1.81496	7	69
1797	GSE8678_IL7R_LOW_VS_HIGH_EFF_CD8_TCELL_UP	0.00112676	0.0113273	0.506559	1.7936	7	68
116	GSE12366_PLASMA_CELL_VS_MEMORY_BCELL_DN	0.00114199	0.0114472	-0.393202	-1.65905	2	91
2748	GSE13547_2H_VS_12_H_ANTI_IGM_STIM_ZFX_KO_BCELL_DN	0.00114351	0.0114472	0.519833	1.79585	7	59
4096	GSE32034_LY6C_HIGH_VS_LOW_MONOCYTE_UP	0.00116245	0.0116123	0.549153	1.84132	7	50
1599	GSE3982_DC_VS_CENT_MEMORY_CD4_TCELL_UP	0.00118977	0.0118602	0.56817	1.82065	7	40
314	GSE1460_CD4_THYMOCYTE_VS_THYMIC_STROMAL_CELL_DN	0.00119958	0.0118885	0.565103	1.78512	7	37
2707	GSE14699_NAIVE_VS_DELETIONAL_TOLERANCE_CD8_TCELL_UP	0.00120012	0.0118885	-0.552826	-1.96175	3	37
3140	GSE21927_BALBC_VS_C57BL6_MONOCYTE_TUMOR_UP	0.00119984	0.0118885	0.439893	1.65897	8	102
2124	GSE2935_UV_INACTIVATED_VS_LIVE_SENDAI_VIRUS_INF_MACROPHAGE_DN	0.00123085	0.0121422	0.478678	1.75696	8	85
3766	GSE33425_CD161_HIGH_VS_NEG_CD8_TCELL_DN	0.00123085	0.0121422	0.478148	1.75502	8	85
397	GSE15930_NAIVE_VS_72H_IN_VITRO_STIM_IL12_CD8_TCELL_DN	0.00124206	0.0121505	0.479871	1.74292	8	79
1453	GSE360_L_MAJOR_VS_B_MALAYI_HIGH_DOSE_MAC_DN	0.00124706	0.0121505	0.483901	1.74517	8	75
1702	GSE5960_TH1_VS_ANERGIC_TH1_DN	0.00124206	0.0121505	0.480671	1.74583	8	79
2027	GSE2128_C57BL6_VS_NOD_THYMOCYTE_UP	0.00124706	0.0121505	0.482961	1.74178	8	75
2637	GSE11973_MIR223_KOVS_WT_BONE_MARROW_NEUTROPHIL_UP	0.00124706	0.0121505	0.484535	1.74746	8	75
2836	GSE12392_CD8A_POS_VS_NEG_SPLEEN_IFNB_KO_DC_UP	0.00123848	0.0121505	0.475903	1.73177	8	80
1970	GSE2770_UNTREATED_VS_IL12_TREATED_ACT_CD4_TCELL_2H_DN	0.00126761	0.0123254	0.503081	1.78128	8	68
585	GSE17721_CPG_VS_GARDIQUIMOD_12H_BMDC_DN	0.00127461	0.0123317	0.5026	1.76978	8	66
941	GSE22886_DAY0_VS_DAY1_MONOCYTE_IN_CULTURE_DN	0.00128315	0.0123317	0.528323	1.80954	8	56
1749	GSE7460_FOXP3_MUT_VS_WT_ACT_TCONV_UP	0.00128645	0.0123317	0.515261	1.78005	8	59
2234	GSE4984_UNTREATED_VS_VEHICLE_CTRL_TREATED_DC_DN	0.00128608	0.0123317	0.527318	1.80991	8	57
2270	GSE5679_CTRL_VS_PPARG_LIGAND_ROSIGLITAZONE_TREATED_DC_UP	0.00127587	0.0123317	0.508105	1.78415	8	65
2863	GSE17186_MEMORY_VS_CD21LOW_TRANSITIONAL_BCELL_UP	0.00127805	0.0123317	0.512076	1.78367	8	62
3528	GSE22611_NOD2_TRANSDUCED_VS_CTRL_HEK293T_STIMULATED_WITH_MDP_2H_DN	0.00128571	0.0123317	0.531014	1.81267	8	55
1442	GSE360_L_DONOVANI_VS_T_GONDII_MAC_UP	0.00129273	0.0123421	0.537082	1.82713	8	54
4307	GSE11961_GERMINAL_CENTER_BCELL_DAY7_VS_PLASMA_CELL_DAY7_UP	0.00129273	0.0123421	0.533779	1.8159	8	54
53	GSE10325_MYELOID_VS_LUPUS_MYELOID_UP	0.00131165	0.0124975	-0.716299	-2.00777	4	15
393	GSE15930_NAIVE_VS_48H_IN_VITRO_STIM_IFNAB_CD8_TCELL_DN	0.00132031	0.0125297	0.433754	1.64913	9	107
1836	GSE9650_NAIVE_VS_MEMORY_CD8_TCELL_DN	0.00132031	0.0125297	0.432078	1.64276	9	107
1047	GSE24634_IL4_VS_CTRL_TREATED_NAIVE_CD4_TCELL_DAY3_UP	0.00132743	0.0125722	0.552464	1.80339	8	44
173	GSE13411_PLASMA_CELL_VS_MEMORY_BCELL_UP	0.0013369	0.0126366	0.562909	1.81254	8	41
4233	GSE40068_BCL6_POS_VS_NEG_CXCR5_POS_TFH_DN	0.00134953	0.0127306	-0.461727	-1.83515	3	64
937	GSE22886_IGM_MEMORY_BCELL_VS_BLOOD_PLASMA_CELL_DN	0.00136295	0.0127811	0.471318	1.74292	9	90
3046	GSE21670_IL6_VS_TGFB_AND_IL6_TREATED_CD4_TCELL_UP	0.00136286	0.0127811	-0.442284	-1.76949	3	67
4408	GSE41087_WT_VS_FOXP3_MUT_ANTI_CD3_CD28_STIM_CD4_TCELL_UP	0.00136286	0.0127811	-0.440225	-1.76126	3	67
212	GSE13738_RESTING_VS_BYSTANDER_ACTIVATED_CD4_TCELL_DN	0.00138007	0.0128906	0.478958	1.73694	9	78
2143	GSE3720_VD1_VS_VD2_GAMMADELTA_TCELL_WITH_LPS_STIM_UP	0.00137836	0.0128906	-0.436732	-1.74969	3	68
345	GSE15324_ELF4_KO_VS_WT_NAIVE_CD8_TCELL_DN	0.00139665	0.0129183	-0.635354	-1.97147	4	22
1615	GSE3982_MAC_VS_CENT_MEMORY_CD4_TCELL_UP	0.00139431	0.0129183	0.488929	1.75001	9	72
2268	GSE5142_HTERT_TRANSDUCED_VS_CTRL_CD8_TCELL_LATE_PASSAGE_CLONE_UP	0.00139256	0.0129183	0.496851	1.77589	9	71
2721	GSE14415_INDUCED_TREG_VS_FAILED_INDUCED_TREG_UP	0.00139082	0.0129183	0.499713	1.78281	9	70
4603	GSE46606_UNSTIM_VS_CD40L_IL2_IL5_1DAY_STIMULATED_IRF4_KO_BCELL_UP	0.00139082	0.0129183	0.502866	1.79405	9	70
1989	GSE2770_IL4_ACT_VS_ACT_CD4_TCELL_6H_DN	0.00142939	0.0131954	0.510623	1.76403	9	59
1068	GSE26495_PD1HIGH_VS_PD1LOW_CD8_TCELL_DN	0.00144592	0.013304	0.532608	1.79396	9	51
1611	GSE3982_MAC_VS_BASOPHIL_UP	0.00144676	0.013304	0.533494	1.80303	9	52
3305	GSE24210_TCONV_VS_TREG_UP	0.00145307	0.0133104	0.533273	1.78808	9	50
4466	GSE42021_CD24LO_TREG_VS_CD24LO_TCONV_THYMUS_DN	0.00145234	0.0133104	0.429069	1.63132	10	107
2752	GSE13547_CTRL_VS_ANTI_IGM_STIM_ZFX_KO_BCELL_12H_DN	0.00146456	0.0133898	-0.575085	-1.97598	4	32
1207	GSE28237_FOLLICULAR_VS_LATE_GC_BCELL_UP	0.00146972	0.0134112	-0.56497	-1.92061	4	31
3309	GSE23505_UNTREATED_VS_4DAY_IL6_IL1_TREATED_CD4_TCELL_UP	0.00148348	0.0134849	0.454823	1.69352	10	93
4474	GSE27434_WT_VS_DNMT1_KO_TREG_UP	0.00148348	0.0134849	0.454914	1.69386	10	93
4459	GSE42021_TCONV_PLN_VS_CD24HI_TCONV_THYMUS_DN	0.00148721	0.0134929	0.564102	1.80762	9	40
2369	GSE3920_UNTREATED_VS_IFNG_TREATED_FIBROBLAST_DN	0.00150015	0.0135327	-0.550658	-1.95406	4	37
3991	GSE37301_PRO_BCELL_VS_GRANULOCYTE_MONOCYTE_PROGENITOR_UP	0.00150015	0.0135327	-0.536728	-1.90463	4	37
4580	GSE46143_CTRL_VS_LMP2A_TRANSDUCED_CD10_POS_GC_BCELL_DN	0.00149925	0.0135327	0.466285	1.72431	10	90
3446	GSE24726_WT_VS_E2-2_KO_PDC_DAY4_POST_DELETION_DN	0.00150541	0.0135544	0.465263	1.70511	10	84
340	GSE15324_NAIVE_VS_ACTIVATED_CD8_TCELL_UP	0.00152905	0.0137152	-0.512228	-1.86222	4	41
3822	GSE32986_UNSTIM_VS_CURDLAN_LOWDOSE_STIM_DC_UP	0.00152799	0.0137152	0.482316	1.73197	10	73
1167	GSE27786_CD4_TCELL_VS_NKCELL_DN	0.00153997	0.0137688	0.497317	1.76679	10	69
3215	GSE21033_1H_VS_12H_POLYIC_STIM_DC_DN	0.00154083	0.0137688	-0.506684	-1.85088	4	42
392	GSE15930_NAIVE_VS_48H_IN_VITRO_STIM_IFNAB_CD8_TCELL_UP	0.00154751	0.0138025	-0.497661	-1.82615	4	43
3314	GSE23505_IL6_IL1_IL23_VS_IL6_IL1_TGFB_TREATED_CD4_TCELL_DN	0.0015594	0.0138825	0.502371	1.76402	10	65
4333	GSE39556_CD8A_DC_VS_NK_CELL_UP	0.00158001	0.0140396	0.523304	1.78026	10	54
1071	GSE26669_CTRL_VS_COSTIM_BLOCK_MLR_CD8_TCELL_UP	0.00163555	0.0145059	0.456993	1.68995	11	90
211	GSE13738_RESTING_VS_BYSTANDER_ACTIVATED_CD4_TCELL_UP	0.00164474	0.0145331	-0.478194	-1.83588	4	54
4213	GSE40666_UNTREATED_VS_IFNA_STIM_STAT4_KO_EFFECTOR_CD8_TCELL_90MIN_DN	0.00164474	0.0145331	-0.474575	-1.82199	4	54
2865	GSE17186_BLOOD_VS_CORD_BLOOD_CD21HIGH_TRANSITIONAL_BCELL_UP	0.00165609	0.0146062	0.473064	1.71556	11	78
4341	GSE33292_WT_VS_TCF1_KO_DN3_THYMOCYTE_UP	0.00166334	0.0146429	-0.460334	-1.79764	4	59
8	KAECH_DAY8_EFF_VS_DAY15_EFF_CD8_TCELL_DN	0.00166667	0.0146451	-0.463515	-1.81603	4	60
770	GSE17974_0H_VS_48H_IN_VITRO_ACT_CD4_TCELL_UP	0.00168919	0.0147882	-0.462245	-1.82101	4	62
1499	GSE36476_YOUNG_VS_OLD_DONOR_MEMORY_CD4_TCELL_72H_TSST_ACT_DN	0.00168919	0.0147882	-0.461968	-1.81992	4	62
2723	GSE14415_INDUCED_TREG_VS_TCONV_UP	0.00169948	0.0148509	0.497132	1.75053	11	66
2506	GSE9509_LPS_VS_LPS_AND_IL10_STIM_IL10_KO_MACROPHAGE_30MIN_UP	0.00171013	0.0149165	0.504731	1.75366	11	61
2731	GSE14415_INDUCED_VS_NATURAL_TREG_DN	0.00171649	0.0149445	0.509107	1.75178	11	58
4143	GSE40274_CTRL_VS_FOXP3_AND_HELIOS_TRANSDUCED_ACTIVATED_CD4_TCELL_UP	0.00176678	0.0153542	-0.424143	-1.71522	4	72
196	GSE13485_DAY1_VS_DAY21_YF17D_VACCINE_PBMC_DN	0.00177329	0.0153664	0.46007	1.69455	12	87
2317	GSE5589_LPS_AND_IL10_VS_LPS_AND_IL6_STIM_MACROPHAGE_45MIN_DN	0.0017779	0.0153664	0.45875	1.68382	12	85
3856	GSE34156_UNTREATED_VS_24H_TLR1_TLR2_LIGAND_TREATED_MONOCYTE_UP	0.00177594	0.0153664	0.554566	1.79419	11	42
4388	GSE41867_DAY8_EFFECTOR_VS_DAY30_EXHAUSTED_CD8_TCELL_LCMV_CLONE13_UP	0.00178891	0.0154334	0.465538	1.68704	12	77
395	GSE15930_NAIVE_VS_72H_IN_VITRO_STIM_CD8_TCELL_DN	0.0018013	0.015456	0.468501	1.68963	12	75
2952	GSE18893_TCONV_VS_TREG_24H_TNF_STIM_UP	0.0018013	0.015456	0.470795	1.69791	12	75
3165	GSE22140_HEALTHY_VS_ARTHRITIC_GERMFREE_MOUSE_CD4_TCELL_DN	0.0018013	0.015456	0.470045	1.6952	12	75
1666	GSE3982_EFF_MEMORY_CD4_TCELL_VS_TH2_DN	0.00181033	0.0154605	0.482797	1.72565	12	71
1891	GSE411_WT_VS_SOCS3_KO_MACROPHAGE_IL6_STIM_100MIN_UP	0.00180706	0.0154605	0.473847	1.70506	12	74
3656	GSE22025_PROGESTERONE_VS_TGFB1_AND_PROGESTERONE_TREATED_CD4_TCELL_UP	0.00181159	0.0154605	-0.413749	-1.69036	4	76
1751	GSE7460_FOXP3_MUT_VS_WT_ACT_WITH_TGFB_TCONV_UP	0.00181996	0.0154762	0.49257	1.74992	12	69
3553	GSE27670_BLIMP1_VS_LMP1_TRANSDUCED_GC_BCELL_DN	0.00181996	0.0154762	0.492192	1.74858	12	69
1249	GSE29618_BCELL_VS_MONOCYTE_DAY7_FLU_VACCINE_UP	0.00182815	0.0155143	-0.416926	-1.70648	4	77
4216	GSE40225_WT_VS_RIP_B7X_DIABETIC_MOUSE_PANCREATIC_CD8_TCELL_DN	0.00183099	0.0155143	0.488831	1.73083	12	68
1331	GSE32423_CTRL_VS_IL4_MEMORY_CD8_TCELL_DN	0.00184293	0.0155877	0.500133	1.75616	12	65
1001	GSE24142_EARLY_THYMIC_PROGENITOR_VS_DN3_THYMOCYTE_UP	0.00185344	0.0155932	0.521063	1.78467	12	56
2184	GSE8921_UNSTIM_VS_TLR1_2_STIM_MONOCYTE_24H_DN	0.00185264	0.0155932	0.501515	1.74249	12	61
3983	GSE37301_PRO_BCELL_VS_GRANULOCYTE_MONOCYTE_PROGENITOR_DN	0.00185159	0.0155932	0.496112	1.73072	12	63
34	GSE10239_NAIVE_VS_DAY4.5_EFF_CD8_TCELL_DN	0.00185714	0.0155967	0.522076	1.78216	12	55
1730	GSE7460_TCONV_VS_TREG_THYMUS_DN	0.00186728	0.0156541	0.517541	1.76065	12	54
4116	GSE35685_CD34POS_CD38NEG_VS_CD34POS_CD10NEG_CD62LPOS_BONE_MARROW_DN	0.00187997	0.0157327	0.520604	1.76452	12	53
4133	GSE40274_CTRL_VS_FOXP3_AND_GATA1_TRANSDUCED_ACTIVATED_CD4_TCELL_UP	0.00190756	0.0159355	0.540717	1.78057	12	46
3291	GSE22432_MULTIPOTENT_VS_COMMON_DC_PROGENITOR_UNTREATED_UP	0.00191335	0.0159558	0.457225	1.68073	13	86
2459	GSE7509_DC_VS_MONOCYTE_DN	0.00194607	0.0162001	0.469469	1.68931	13	74
4190	GSE40443_INDUCED_VS_TOTAL_TREG_DN	0.00195996	0.0162588	0.481078	1.7091	13	69
4195	GSE40666_NAIVE_VS_EFFECTOR_CD8_TCELL_WITH_IFNA_STIM_90MIN_UP	0.00195996	0.0162588	0.480648	1.70757	13	69
594	GSE17721_LPS_VS_PAM3CSK4_2H_BMDC_UP	0.00197368	0.016344	-0.468732	-1.79956	5	54
1459	GSE360_T_GONDII_VS_B_MALAYI_HIGH_DOSE_MAC_DN	0.00198469	0.0164065	0.492892	1.73073	13	65
366	GSE15659_RESTING_VS_ACTIVATED_TREG_UP	0.002	0.0164281	-0.609348	-1.95723	6	25
1470	GSE36392_TYPE_2_MYELOID_VS_EOSINOPHIL_IL25_TREATED_LUNG_UP	0.00199601	0.0164281	-0.449472	-1.75523	5	59
1880	GSE369_PRE_VS_POST_IL6_INJECTION_SOCS3_KO_LIVER_UP	0.00199124	0.0164281	-0.37279	-1.59869	4	100
2857	GSE17186_MEMORY_VS_NAIVE_BCELL_DN	0.00200114	0.0164281	0.500174	1.72793	13	59
1109	GSE2706_LPS_VS_R848_AND_LPS_8H_STIM_DC_DN	0.00201555	0.0164893	-0.586726	-1.94191	6	28
4447	GSE42021_CD24HI_VS_CD24INT_TREG_THYMUS_DN	0.00201396	0.0164893	0.448108	1.6737	14	94
268	GSE1432_CTRL_VS_IFNG_6H_MICROGLIA_DN	0.00202293	0.0165211	0.449688	1.6744	14	93
738	GSE17721_0.5H_VS_24H_CPG_BMDC_UP	0.00205648	0.0165953	0.461673	1.68829	14	83
840	GSE18791_UNSTIM_VS_NEWCATSLE_VIRUS_DC_2H_DN	0.00205038	0.0165953	-0.567412	-1.94962	6	32
986	GSE22886_NAIVE_CD4_TCELL_VS_12H_ACT_TH2_DN	0.00204443	0.0165953	0.451085	1.6681	14	90
1241	GSE29618_BCELL_VS_MDC_UP	0.00204429	0.0165953	-0.431181	-1.72508	5	67
2040	GSE2405_HEAT_KILLED_LYSATE_VS_LIVE_A_PHAGOCYTOPHILUM_STIM_NEUTROPHIL_9H_DN	0.00205648	0.0165953	0.462186	1.69017	14	83
4342	GSE33292_WT_VS_TCF1_KO_DN3_THYMOCYTE_DN	0.00205429	0.0165953	0.535875	1.76463	13	46
4455	GSE42021_CD24HI_VS_CD24LOW_TCONV_THYMUS_DN	0.00204611	0.0165953	0.452767	1.66766	14	87
1803	GSE9006_HEALTHY_VS_TYPE_1_DIABETES_PBMC_1MONTH_POST_DX_UP	0.00206398	0.0166005	0.402429	1.57708	15	135
4151	GSE40273_GATA1_KO_VS_WT_TREG_UP	0.00206413	0.0166005	0.471277	1.71493	14	80
3775	GSE26030_UNSTIM_VS_RESTIM_TH1_DAY5_POST_POLARIZATION_DN	0.00209147	0.0167919	0.478294	1.71194	14	72
815	GSE17974_1.5H_VS_72H_IL4_AND_ANTI_IL12_ACT_CD4_TCELL_DN	0.00212254	0.0169839	0.485383	1.71272	14	67
3967	GSE37301_COMMON_LYMPHOID_PROGENITOR_VS_GRAN_MONO_PROGENITOR_DN	0.0021225	0.0169839	-0.49877	-1.79128	6	39
1335	GSE32423_IL7_VS_IL7_IL4_MEMORY_CD8_TCELL_DN	0.00212645	0.0169866	0.491933	1.72736	14	65
3672	GSE29949_CD8_NEG_DC_SPLEEN_VS_MONOCYTE_BONE_MARROW_UP	0.00213129	0.0169966	0.489319	1.71244	14	64
2171	GSE8921_UNSTIM_0H_VS_TLR1_2_STIM_MONOCYTE_6H_UP	0.00214225	0.0170267	0.494929	1.7133	14	60
2954	GSE19888_CTRL_VS_A3R_INHIBITOR_TREATED_MAST_CELL_UP	0.00214225	0.0170267	0.495449	1.7151	14	60
1847	GSE9988_ANTI_TREM1_VS_LOW_LPS_MONOCYTE_UP	0.0021692	0.0172121	0.511652	1.73418	14	53
430	GSE17580_TREG_VS_TEFF_UP	0.00218087	0.0172758	0.521155	1.73318	14	48
3678	GSE29949_DC_BRAIN_VS_MONOCYTE_BONE_MARROW_UP	0.00218669	0.0172931	0.449828	1.65354	15	86
1877	GSE369_IFNG_KO_VS_WT_LIVER_DN	0.00219509	0.0173018	0.463595	1.69045	15	81
3177	GSE19401_UNSTIM_VS_RETINOIC_ACID_STIM_FOLLICULAR_DC_DN	0.00219378	0.0173018	-0.408639	-1.67256	5	77
2724	GSE14415_INDUCED_TREG_VS_TCONV_DN	0.00226757	0.0178435	-0.469567	-1.79858	6	53
3847	GSE34156_UNTREATED_VS_6H_TLR1_TLR2_LIGAND_TREATED_MONOCYTE_UP	0.00228311	0.017936	0.593941	1.7995	14	30
136	GSE12845_NAIVE_VS_DARKZONE_GC_TONSIL_BCELL_DN	0.00229885	0.0180298	0.447052	1.66134	16	92
1870	GSE9988_ANTI_TREM1_AND_LPS_VS_VEHICLE_TREATED_MONOCYTES_UP	0.002331	0.0182518	-0.55275	-1.86418	7	30
1279	GSE29618_PRE_VS_DAY7_POST_LAIV_FLU_VACCINE_MDC_DN	0.0023427	0.0183132	-0.458931	-1.77221	6	56
282	GSE14350_IL2RB_KO_VS_WT_TREG_DN	0.00236791	0.0184799	0.550393	1.78069	15	42
785	GSE17974_CTRL_VS_ACT_IL4_AND_ANTI_IL12_24H_CD4_TCELL_UP	0.00237449	0.0185008	-0.444956	-1.7719	6	65
930	GSE22886_NAIVE_BCELL_VS_BM_PLASMA_CELL_UP	0.00238014	0.01851	-0.430042	-1.7165	6	66
2929	GSE19923_WT_VS_HEB_KO_DP_THYMOCYTE_DN	0.00238347	0.01851	0.424539	1.6082	17	105
3144	GSE21360_SECONDARY_VS_TERTIARY_MEMORY_CD8_TCELL_UP	0.00241416	0.0187177	0.43618	1.63272	17	96
2202	GSE3039_ALPHABETA_CD8_TCELL_VS_B1_BCELL_DN	0.00242996	0.0187922	0.494007	1.70663	16	59
4119	GSE40274_CTRL_VS_SATB1_TRANSDUCED_ACTIVATED_CD4_TCELL_UP	0.0024317	0.0187922	0.4985	1.71528	16	58
2753	GSE13547_WT_VS_ZFX_KO_BCELL_DN	0.00245065	0.0189078	0.44638	1.64829	17	89
2805	GSE14908_ATOPIC_VS_NONATOPIC_PATIENT_RESTING_CD4_TCELL_DN	0.00246508	0.0189883	0.456534	1.66826	17	82
126	GSE12845_IGD_POS_BLOOD_VS_DARKZONE_GC_TONSIL_BCELL_DN	0.00247695	0.019018	0.456647	1.65482	17	77
4740	GSE45365_NK_CELL_VS_CD8A_DC_UP	0.00247695	0.019018	0.455754	1.65159	17	77
708	GSE17721_0.5H_VS_12H_POLYIC_BMDC_UP	0.0024855	0.0190528	0.464175	1.67809	17	76
1582	GSE3982_MAST_CELL_VS_CENT_MEMORY_CD4_TCELL_DN	0.00249732	0.0191049	-0.417611	-1.69088	6	73
2128	GSE3565_CTRL_VS_LPS_INJECTED_SPLENOCYTES_UP	0.00250035	0.0191049	0.467892	1.68017	17	73
4595	GSE42724_NAIVE_VS_MEMORY_BCELL_DN	0.00251346	0.0191743	-0.411728	-1.6777	6	75
3918	GSE36891_UNSTIM_VS_PAM_TLR2_STIM_PERITONEAL_MACROPHAGE_DN	0.00251995	0.0191929	0.471119	1.67372	17	69
917	GSE22886_NAIVE_CD4_TCELL_VS_NKCELL_UP	0.00254453	0.019349	-0.474096	-1.77322	7	47
317	GSE1460_NAIVE_CD4_TCELL_CORD_BLOOD_VS_THYMIC_STROMAL_CELL_UP	0.0025641	0.0194356	-0.465562	-1.76435	7	50
4631	GSE46606_IRF4MID_VS_WT_CD40L_IL2_IL5_DAY1_STIMULATED_BCELL_DN	0.00256328	0.0194356	-0.466978	-1.7614	7	49
1117	GSE27786_LSK_VS_LIN_NEG_CELL_DN	0.00260417	0.0196953	0.510298	1.72463	17	52
1568	GSE3982_EOSINOPHIL_VS_TH2_DN	0.00260667	0.0196953	0.459477	1.67543	18	81
2671	GSE12963_ENV_NEF_VS_ENV_NEF_AND_VPR_DEFICIENT_HIV1_INF_CD4_TCELL_DN	0.00262103	0.0197058	0.620707	1.79734	16	24
2741	GSE13547_CTRL_VS_ANTI_IGM_STIM_BCELL_12H_UP	0.00262467	0.0197058	0.522855	1.73086	17	47
4266	GSE40685_TREG_VS_FOXP3_KO_TREG_PRECURSOR_UP	0.00262214	0.0197058	0.456887	1.6569	18	78
4625	GSE46606_IRF4HIGH_VS_IRF4MID_CD40L_IL2_IL5_DAY1_STIMULATED_BCELL_DN	0.00261579	0.0197058	0.610511	1.79442	16	26
2329	GSE5589_LPS_VS_LPS_AND_IL10_STIM_IL10_KO_MACROPHAGE_45MIN_DN	0.00264109	0.0197665	0.462547	1.6644	18	74
2533	GSE7831_UNSTIM_VS_INFLUENZA_STIM_PDC_1H_UP	0.00263926	0.0197665	0.46498	1.66971	18	73
1510	GSE37416_CTRL_VS_48H_F_TULARENSIS_LVS_NEUTROPHIL_DN	0.0026462	0.0197736	0.423481	1.60325	19	104
1026	GSE24634_NAIVE_CD4_TCELL_VS_DAY5_IL4_CONV_TREG_DN	0.00268528	0.0200341	0.438616	1.63825	19	94
765	GSE17974_0H_VS_6H_IN_VITRO_ACT_CD4_TCELL_DN	0.00269084	0.020044	0.480472	1.69186	18	66
1767	GSE7764_IL15_NK_CELL_24H_VS_SPLENOCYTE_UP	0.0026981	0.0200466	0.487092	1.69665	18	62
2210	GSE3039_CD4_TCELL_VS_B2_BCELL_DN	0.00269963	0.0200466	0.486047	1.70099	18	64
3789	GSE27859_MACROPHAGE_VS_CD11C_INT_F480_INT_DC_DN	0.00271429	0.0201239	0.505749	1.72643	18	55
295	GSE1460_INTRATHYMIC_T_PROGENITOR_VS_NAIVE_CD4_TCELL_CORD_BLOOD_UP	0.00277123	0.0205141	0.461121	1.66302	19	75
807	GSE17974_0.5H_VS_72H_UNTREATED_IN_VITRO_CD4_TCELL_DN	0.00278862	0.0206106	0.465659	1.66672	19	72
781	GSE17974_CTRL_VS_ACT_IL4_AND_ANTI_IL12_6H_CD4_TCELL_UP	0.00285408	0.0210616	-0.407165	-1.64859	7	73
809	GSE17974_1H_VS_72H_UNTREATED_IN_VITRO_CD4_TCELL_DN	0.00286455	0.0210901	0.442956	1.63152	20	87
2144	GSE3720_VD1_VS_VD2_GAMMADELTA_TCELL_WITH_LPS_STIM_DN	0.00287003	0.0210901	0.444774	1.63497	20	86
3535	GSE26488_WT_VS_VP16_TRANSGENIC_HDAC7_KO_DOUBLE_POSITIVE_THYMOCYTE_DN	0.00288462	0.0210901	-0.460658	-1.74576	8	50
3622	GSE28726_NAIVE_VS_ACTIVATED_NKTCELL_DN	0.00287592	0.0210901	0.451765	1.65083	20	82
4082	GSE33162_UNTREATED_VS_4H_LPS_STIM_HDAC3_HET_MACROPHAGE_DN	0.00288462	0.0210901	-0.46112	-1.74751	8	50
4391	GSE41867_NAIVE_VS_DAY6_LCMV_ARMSTRONG_EFFECTOR_CD8_TCELL_UP	0.00288369	0.0210901	-0.462291	-1.74372	8	49
2119	GSE1925_CTRL_VS_IFNG_PRIMED_MACROPHAGE_24H_IFNG_STIM_DN	0.00289815	0.0211565	0.450978	1.63547	20	78
4255	GSE36078_WT_VS_IL1R_KO_LUNG_DC_AFTER_AD5_T425A_HEXON_INF_UP	0.0029098	0.0212089	0.460646	1.6613	20	75
4386	GSE41867_DAY6_EFFECTOR_VS_DAY30_EXHAUSTED_CD8_TCELL_LCMV_CLONE13_UP	0.00292438	0.0212825	0.468925	1.67607	20	71
4252	GSE36078_WT_VS_IL1R_KO_LUNG_DC_DN	0.00293994	0.021363	0.468574	1.66467	20	69
3928	GSE37605_FOXP3_FUSION_GFP_VS_IRES_GFP_TREG_NOD_UP	0.00296696	0.0215263	0.4383	1.632	21	93
78	GSE11864_UNTREATED_VS_CSF1_IFNG_IN_MAC_DN	0.00297703	0.0215479	0.480039	1.6856	20	65
329	GSE14769_UNSTIM_VS_120MIN_LPS_BMDM_DN	0.00298904	0.0215479	-0.444595	-1.7302	8	58
1763	GSE7764_NKCELL_VS_SPLENOCYTE_UP	0.00300172	0.0215479	0.490492	1.69448	20	59
2500	GSE9316_CD4_TCELL_BALBC_VS_TH17_ENRI_CD4_TCELL_SKG_PMA_IONO_STIM_FR4NEG_UP	0.00299103	0.0215479	0.488466	1.70405	20	63
2602	GSE8685_IL15_ACT_IL2_STARVED_VS_IL21_ACT_IL2_STARVED_CD4_TCELL_DN	0.002998	0.0215479	-0.460602	-1.77233	8	55
2956	GSE19888_ADENOSINE_A3R_ACT_VS_A3R_ACT_WITH_A3R_INH_PRETREATMENT_IN_MAST_CELL_UP	0.00300172	0.0215479	0.490982	1.69618	20	59
3857	GSE34156_UNTREATED_VS_24H_TLR1_TLR2_LIGAND_TREATED_MONOCYTE_DN	0.00298904	0.0215479	-0.44065	-1.71484	8	58
4029	GSE37532_TREG_VS_TCONV_CD4_TCELL_FROM_LN_DN	0.00300875	0.0215658	0.44543	1.63493	21	85
4660	GSE42088_2H_VS_24H_LEISHMANIA_INF_DC_UP	0.00302506	0.02165	-0.338957	-1.511	6	125
2080	GSE8835_CD4_VS_CD8_TCELL_CLL_PATIENT_UP	0.00303688	0.0217018	0.50153	1.69988	20	53
3826	GSE26343_UNSTIM_VS_LPS_STIM_NFAT5_KO_MACROPHAGE_DN	0.00306644	0.0218801	-0.421083	-1.68467	8	67
160	GSE13306_RA_VS_UNTREATED_MEM_CD4_TCELL_DN	0.00310146	0.0220662	0.536476	1.74392	20	43
4697	GSE45365_NK_CELL_VS_CD8_TCELL_MCMV_INFECTION_UP	0.00310182	0.0220662	0.436403	1.62494	22	93
2908	GSE18281_CORTICAL_VS_MEDULLARY_THYMOCYTE_UP	0.00313138	0.0222246	0.440629	1.62706	22	89
3460	GSE23398_WT_VS_IL2_KO_CD4_TCELL_SCURFY_MOUSE_UP	0.00313346	0.0222246	0.487006	1.69895	21	63
1193	GSE27786_NKCELL_VS_MONO_MAC_DN	0.003156	0.022351	0.555505	1.74626	20	36
1163	GSE27786_BCELL_VS_MONO_MAC_DN	0.00316885	0.0224087	0.569823	1.76806	20	34
2137	GSE3720_UNSTIM_VS_PMA_STIM_VD1_GAMMADELTA_TCELL_UP	0.00317839	0.0224409	-0.368193	-1.58346	7	101
3552	GSE27670_BLIMP1_VS_LMP1_TRANSDUCED_GC_BCELL_UP	0.00318287	0.0224409	0.506664	1.71235	21	52
2793	GSE15330_HSC_VS_PRO_BCELL_DN	0.00320692	0.0225434	0.459337	1.64409	22	72
4212	GSE40666_UNTREATED_VS_IFNA_STIM_EFFECTOR_CD8_TCELL_90MIN_UP	0.0032029	0.0225434	0.461519	1.6496	22	71
4632	GSE46606_IRF4HIGH_VS_WT_CD40L_IL2_IL5_DAY3_STIMULATED_BCELL_UP	0.0032316	0.0226833	-0.404838	-1.64963	8	75
3597	GSE21063_WT_VS_NFATC1_KO_8H_ANTI_IGM_STIM_BCELL_DN	0.0032656	0.0228882	-0.39399	-1.61999	8	78
4548	GSE43863_NAIVE_VS_TFH_CD4_EFF_TCELL_D6_LCMV_UP	0.00327775	0.0229394	0.483917	1.68134	22	61
4538	GSE46242_TH1_VS_ANERGIC_TH1_CD4_TCELL_UP	0.00328571	0.0229613	0.502443	1.71514	22	55
1924	GSE2770_IL12_ACT_VS_ACT_CD4_TCELL_48H_UP	0.0033026	0.0230372	0.451311	1.64228	23	80
3065	GSE21774_CD62L_POS_CD56_DIM_VS_CD62L_NEG_CD56_DIM_NK_CELL_DN	0.00330628	0.0230372	0.552265	1.73607	21	36
1057	GSE25087_FETAL_VS_ADULT_TCONV_UP	0.00332548	0.023137	0.454776	1.64013	23	75
1571	GSE3982_MAST_CELL_VS_MAC_UP	0.00333952	0.0232006	-0.39061	-1.62775	8	84
2842	GSE12392_WT_VS_IFNB_KO_CD8A_NEG_SPLEEN_DC_UP	0.00339607	0.0235246	0.472481	1.6672	23	67
3818	GSE32986_CURDLAN_HIGHDOSE_VS_GMCSF_AND_CURDLAN_HIGHDOSE_STIM_DC_DN	0.00339213	0.0235246	-0.422911	-1.68411	9	65
3769	GSE26890_CXCR1_NEG_VS_POS_EFFECTOR_CD8_TCELL_DN	0.00340232	0.0235336	0.47535	1.66913	23	65
376	GSE15750_DAY6_VS_DAY10_EFF_CD8_TCELL_UP	0.00342058	0.0235911	0.539983	1.73033	22	40
736	GSE17721_0.5H_VS_8H_CPG_BMDC_UP	0.00341904	0.0235911	0.443798	1.62894	24	85
1596	GSE3982_DC_VS_BASOPHIL_DN	0.00342596	0.0235939	-0.378878	-1.59861	8	91
349	GSE15659_TREG_VS_TCONV_DN	0.00344828	0.0237131	-0.564835	-1.85223	11	27
629	GSE17721_PAM3CSK4_VS_GADIQUIMOD_1H_BMDC_DN	0.00351589	0.0241431	0.431628	1.60402	25	92
248	GSE14308_TH1_VS_NAIVE_CD4_TCELL_DN	0.00352564	0.0241751	-0.45624	-1.72902	10	50
3461	GSE23502_BM_VS_COLON_TUMOR_HDC_KO_MYELOID_DERIVED_SUPPRESSOR_CELL_DN	0.00355619	0.0243494	-0.408066	-1.63501	9	70
118	GSE12366_NAIVE_VS_MEMORY_BCELL_DN	0.0035643	0.0243697	0.496514	1.70059	24	56
3704	GSE27291_0H_VS_7D_STIM_GAMMADELTA_TCELL_DN	0.00359066	0.0245147	-0.399324	-1.62716	9	75
1018	GSE24142_ADULT_VS_FETAL_EARLY_THYMIC_PROGENITOR_DN	0.00361613	0.0246333	0.460886	1.64429	25	70
3981	GSE37301_MULTIPOTENT_PROGENITOR_VS_LYMPHOID_PRIMED_MPP_DN	0.00361842	0.0246333	-0.449393	-1.72531	10	54
505	GSE17721_CTRL_VS_GARDIQUIMOD_1H_BMDC_DN	0.00365935	0.0248762	-0.440509	-1.72023	10	59
3635	GSE24574_BCL6_HIGH_TFH_VS_TFH_CD4_TCELL_UP	0.00367863	0.0249716	0.521985	1.7101	24	45
91	GSE11864_CSF1_IFNG_VS_CSF1_IFNG_PAM3CYS_IN_MAC_UP	0.00369509	0.0250288	0.441946	1.61966	26	84
3201	GSE20500_CTRL_VS_RETINOIC_ACID_TREATED_CD4_TCELL_UP	0.00369762	0.0250288	0.444913	1.62579	26	82
985	GSE22886_NAIVE_CD4_TCELL_VS_12H_ACT_TH2_UP	0.0037037	0.0250343	-0.391897	-1.6261	9	82
2739	GSE13547_2H_VS_12_H_ANTI_IGM_STIM_BCELL_DN	0.00371543	0.0250778	0.446409	1.61772	26	77
412	GSE15930_STIM_VS_STIM_AND_TRICHOSTATINA_48H_CD8_T_CELL_UP	0.00373632	0.025183	0.421775	1.5842	27	98
19	GSE10094_LCMV_VS_LISTERIA_IND_EFF_CD4_TCELL_UP	0.00374392	0.0251984	-0.381196	-1.59787	9	87
919	GSE22886_TCELL_VS_BCELL_NAIVE_UP	0.00376037	0.0252733	0.396914	1.54797	28	129
2037	GSE2405_HEAT_KILLED_VS_LIVE_A_PHAGOCYTOPHILUM_STIM_NEUTROPHIL_9H_UP	0.00377211	0.0253164	0.397182	1.54222	28	125
2408	GSE6259_FLT3L_INDUCED_33D1_POS_DC_VS_CD8_TCELL_UP	0.00377758	0.0253172	0.571394	1.76331	24	33
247	GSE14308_TH1_VS_NAIVE_CD4_TCELL_UP	0.0038194	0.0254832	0.43641	1.60741	27	87
409	GSE15930_STIM_VS_STIM_AND_IL-12_48H_CD8_T_CELL_DN	0.00381783	0.0254832	0.434671	1.60262	27	88
485	GSE17721_CTRL_VS_PAM3CSK4_24H_BMDC_DN	0.00382382	0.0254832	0.47175	1.66115	26	66
4445	GSE42021_TREG_PLN_VS_CD24LO_TREG_THYMUS_DN	0.00382057	0.0254832	0.468697	1.65384	26	67
2716	GSE14415_ACT_TCONV_VS_ACT_NATURAL_TREG_DN	0.00384561	0.0255208	0.477918	1.66725	26	63
4515	GSE43955_1H_VS_20H_ACT_CD4_TCELL_WITH_TGFB_IL6_DN	0.00383991	0.0255208	0.526908	1.71282	25	43
4604	GSE46606_UNSTIM_VS_CD40L_IL2_IL5_1DAY_STIMULATED_IRF4_KO_BCELL_DN	0.00384123	0.0255208	-0.463442	-1.73861	11	48
1717	GSE6269_E_COLI_VS_STAPH_AUREUS_INF_PBMC_UP	0.00388853	0.0257696	-0.452633	-1.72158	11	51
2236	GSE4984_GALECTIN1_VS_LPS_STIM_DC_DN	0.00390625	0.025815	0.501903	1.69626	26	52
3771	GSE26030_TH1_VS_TH17_DAY5_POST_POLARIZATION_DN	0.00390399	0.025815	0.498902	1.68043	26	51
2454	GSE7509_FCGRIIB_VS_TNFA_IL1B_IL6_PGE_STIM_DC_UP	0.00395257	0.0260124	0.432005	1.59754	28	90
2531	GSE7831_UNSTIM_VS_CPG_STIM_PDC_1H_UP	0.00395257	0.0260124	0.433962	1.60478	28	90
3074	GSE21380_TFH_VS_GERMINAL_CENTER_TFH_CD4_TCELL_DN	0.00394366	0.0260124	0.464764	1.64561	27	68
235	GSE14308_TH2_VS_TH1_UP	0.00398804	0.0261541	0.474853	1.65656	27	63
1429	GSE360_T_GONDII_VS_B_MALAYI_HIGH_DOSE_DC_DN	0.00398804	0.0261541	0.475663	1.65938	27	63
2038	GSE2405_0H_VS_12H_A_PHAGOCYTOPHILUM_STIM_NEUTROPHIL_UP	0.00399064	0.0261541	0.447867	1.62975	28	80
1598	GSE3982_DC_VS_EFF_MEMORY_CD4_TCELL_DN	0.00402549	0.0263462	-0.437845	-1.73368	11	63
1396	GSE360_DC_VS_MAC_UP	0.00405992	0.026462	0.461539	1.63968	28	69
4531	GSE44732_UNSTIM_VS_IL27_STIM_IMATURE_DC_DN	0.00405093	0.026462	0.500692	1.69217	27	52
4576	GSE43863_TH1_VS_LY6C_LOW_CXCR5NEG_EFFECTOR_CD4_TCELL_UP	0.00405992	0.026462	0.461302	1.63884	28	69
3427	GSE17301_ACD3_ACD28_VS_ACD3_ACD28_AND_IFNA2_STIM_CD8_TCELL_UP	0.00406858	0.0264821	0.499801	1.67585	27	50
3747	GSE32164_RESTING_DIFFERENTIATED_VS_ALTERNATIVELY_ACT_M2_MACROPHAGE_DN	0.00410161	0.0266605	0.413375	1.56499	30	104
2419	GSE6259_FLT3L_INDUCED_DEC205_POS_DC_VS_CD8_TCELL_DN	0.00411114	0.0266859	0.470502	1.65211	28	65
2488	GSE4590_SMALL_VS_VPREB_POS_LARGE_PRE_BCELL_UP	0.00413486	0.0267666	-0.464635	-1.73784	12	47
4525	GSE43955_TH0_VS_TGFB_IL6_IL23_TH17_ACT_CD4_TCELL_60H_UP	0.00413282	0.0267666	0.480804	1.67053	28	61
2082	GSE8835_HEALTHY_VS_CLL_CD4_TCELL_UP	0.00417661	0.0269633	0.537748	1.71622	27	39
3172	GSE22196_HEALTHY_VS_OBESE_MOUSE_SKIN_GAMMADELTA_TCELL_UP	0.00417246	0.0269633	0.456878	1.62999	29	70
955	GSE22886_NAIVE_TCELL_VS_MONOCYTE_DN	0.00419318	0.0270334	0.498493	1.67905	28	51
4235	GSE40068_CXCR5POS_BCL6POS_TFH_VS_CXCR5NEG_BCL6NEG_CD4_TCELL_DN	0.00421121	0.0271129	-0.444226	-1.70152	12	53
3610	GSE26727_WT_VS_KLF2_KO_LPS_STIM_MACROPHAGE_DN	0.00424251	0.0272454	0.439214	1.60965	30	84
3675	GSE29949_CD8_POS_DC_SPLEEN_VS_DC_BRAIN_DN	0.00424328	0.0272454	-0.589866	-1.85266	14	23
1684	GSE39820_CTRL_VS_TGFBETA1_IL6_IL23A_CD4_TCELL_DN	0.00428059	0.0274108	0.446931	1.61575	30	76
3794	GSE27859_MACROPHAGE_VS_CD11C_INT_F480_HI_MACROPHAGE_UP	0.00427632	0.0274108	-0.444398	-1.70613	12	54
3236	GSE22935_WT_VS_MYD88_KO_MACROPHAGE_12H_MBOVIS_BCG_STIM_DN	0.00429123	0.0274419	0.484653	1.66764	29	58
3259	GSE20754_WT_VS_TCF1_KO_MEMORY_CD8_TCELL_UP	0.00438757	0.0280202	-0.39388	-1.61215	11	77
1683	GSE39820_CTRL_VS_TGFBETA1_IL6_IL23A_CD4_TCELL_UP	0.00440977	0.0280864	-0.412111	-1.6411	12	65
4234	GSE40068_CXCR5NEG_BCL6NEG_CD4_TCELL_VS_CXCR5POS_BCL6NEG_TFH_UP	0.00440466	0.0280864	0.473169	1.65592	30	64
3455	GSE25085_FETAL_LIVER_VS_ADULT_BM_SP4_THYMIC_IMPLANT_UP	0.00445269	0.0283217	-0.385725	-1.60739	11	84
3299	GSE24210_CTRL_VS_IL35_TREATED_TCONV_CD4_TCELL_DN	0.00446247	0.028346	0.427436	1.58844	32	92
3311	GSE23505_IL6_IL1_VS_IL6_IL1_TGFB_TREATED_CD4_TCELL_DN	0.00449775	0.0285319	0.428917	1.58612	32	90
1186	GSE27786_NKCELL_VS_NKTCELL_UP	0.00453194	0.0286656	0.467546	1.64635	31	66
1694	GSE39820_TGFBETA3_IL6_VS_TGFBETA3_IL6_IL23A_TREATED_CD4_TCELL_DN	0.00453643	0.0286656	0.468406	1.64475	31	65
4036	GSE37533_PPARG1_FOXP3_VS_FOXP3_TRANSDUCED_CD4_TCELL_DN	0.00453696	0.0286656	0.419268	1.57479	33	98
3858	GSE34156_NOD2_LIGAND_VS_TLR1_TLR2_LIGAND_6H_TREATED_MONOCYTE_DN	0.00456621	0.0288121	0.575975	1.74507	29	30
4544	GSE43863_NAIVE_VS_LY6C_LOW_CXCR5NEG_CD4_EFF_TCELL_D6_LCMV_DN	0.00457274	0.0288149	0.488222	1.67571	31	57
3462	GSE23502_BM_VS_COLON_TUMOR_HDC_KO_MYELOID_DERIVED_SUPPRESSOR_CELL_UP	0.00461783	0.0290605	0.648762	1.74953	28	18
1664	GSE3982_EFF_MEMORY_CD4_TCELL_VS_TH1_DN	0.00466959	0.0293473	0.463138	1.63423	32	67
2136	GSE3720_UNSTIM_VS_LPS_STIM_VD1_GAMMADELTA_TCELL_DN	0.00471976	0.0296234	0.521423	1.70207	31	44
2366	GSE3920_UNTREATED_VS_IFNB_TREATED_ENDOTHELIAL_CELL_UP	0.00474898	0.0297674	-0.409093	-1.62908	13	65
112	GSE12366_GC_VS_MEMORY_BCELL_DN	0.00481481	0.0301402	-0.386146	-1.60224	12	82
3142	GSE21927_GMCSF_IL6_VS_GMCSF_GCSF_TREATED_BONE_MARROW_DN	0.00483351	0.0302174	0.422429	1.57779	35	94
4366	GSE41867_DAY6_VS_DAY8_LCMV_ARMSTRONG_EFFECTOR_CD8_TCELL_DN	0.00486815	0.0303939	0.425963	1.58297	35	92
3182	GSE19401_UNSTIM_VS_PAM2CSK4_STIM_FOLLICULAR_DC_UP	0.00489297	0.0305087	-0.477629	-1.73643	15	41
1985	GSE2770_TGFB_AND_IL4_VS_IL4_TREATED_ACT_CD4_TCELL_48H_UP	0.00491898	0.0306307	0.494011	1.66959	33	52
1802	GSE9006_HEALTHY_VS_TYPE_1_DIABETES_PBMC_AT_DX_DN	0.00503704	0.0313247	-0.50566	-1.75925	16	34
410	GSE15930_STIM_VS_STIM_AND_IFNAB_48H_CD8_T_CELL_UP	0.00514919	0.0319803	0.406433	1.54526	38	107
1903	GSE411_100MIN_VS_400MIN_IL6_STIM_SOCS3_KO_MACROPHAGE_UP	0.00521127	0.0323235	0.458557	1.62363	36	68
1592	GSE3982_DC_VS_NEUTROPHIL_DN	0.00524659	0.0324155	-0.403417	-1.61732	14	69
2276	GSE5679_PPARG_LIGAND_ROSIGLITAZONE_VS_RARA_AGONIST_AM580_TREATED_DC_UP	0.00524005	0.0324155	0.460875	1.62286	36	66
3415	GSE25088_CTRL_VS_IL4_AND_ROSIGLITAZONE_STIM_STAT6_KO_MACROPHAGE_UP	0.00524659	0.0324155	-0.402926	-1.61535	14	69
115	GSE12366_PLASMA_CELL_VS_MEMORY_BCELL_UP	0.0052842	0.0325264	0.476133	1.64823	36	60
318	GSE1460_NAIVE_CD4_TCELL_CORD_BLOOD_VS_THYMIC_STROMAL_CELL_DN	0.00528512	0.0325264	0.452373	1.61391	37	70
1948	GSE2770_IL12_AND_TGFB_VS_IL4_TREATED_ACT_CD4_TCELL_6H_UP	0.0052842	0.0325264	0.474775	1.64353	36	60
58	GSE10856_CTRL_VS_TNFRSF6B_IN_MACROPHAGE_DN	0.00531456	0.032623	0.489813	1.66632	36	54
2757	GSE15330_MEGAKARYOCYTE_ERYTHROID_VS_GRANULOCYTE_MONOCYTE_PROGENITOR_UP	0.00530997	0.032623	0.409602	1.54737	39	103
647	GSE17721_LPS_VS_CPG_1H_BMDC_DN	0.00536013	0.0328603	-0.422871	-1.66062	15	61
3746	GSE23568_CTRL_TRANSDUCED_VS_WT_CD8_TCELL_UP	0.0053771	0.0329218	0.458791	1.61889	37	67
1814	GSE9006_1MONTH_VS_4MONTH_POST_TYPE_1_DIABETES_DX_PBMC_DN	0.00541028	0.0330822	0.540198	1.69814	35	36
11	KAECH_DAY15_EFF_VS_MEMORY_CD8_TCELL_UP	0.00542702	0.0330992	0.473677	1.63973	37	60
1054	GSE24634_IL4_VS_CTRL_TREATED_NAIVE_CD4_TCELL_DAY10_DN	0.00542702	0.0330992	0.474214	1.64159	37	60
4690	GSE41176_WT_VS_TAK1_KO_ANTI_IGM_STIM_BCELL_24H_DN	0.00548446	0.0334066	-0.390175	-1.59699	14	77
2958	GSE19888_ADENOSINE_A3R_ACT_VS_TCELL_MEMBRANES_ACT_AND_A3R_INH_PRETREAT_IN_MAST_CELL_UP	0.0054953	0.0334297	0.48764	1.6528	37	53
297	GSE1460_INTRATHYMIC_T_PROGENITOR_VS_NAIVE_CD4_TCELL_ADULT_BLOOD_UP	0.00552486	0.0335665	0.50114	1.66662	37	48
4124	GSE40274_CTRL_VS_XBP1_TRANSDUCED_ACTIVATED_CD4_TCELL_DN	0.00554135	0.0336236	0.467214	1.63508	38	64
2011	GSE1740_MCSF_VS_MCSF_AND_IFNG_DAY2_DERIVED_MACROPHAGE_UP	0.00557594	0.0337472	0.510684	1.68168	37	46
2167	GSE4142_PLASMA_CELL_VS_MEMORY_BCELL_UP	0.00557325	0.0337472	0.643784	1.7361	34	18
3724	GSE29164_DAY3_VS_DAY7_UNTREATED_MELANOMA_DN	0.0056338	0.034054	0.456959	1.61798	39	68
2887	GSE19198_CTRL_VS_IL21_TREATED_TCELL_6H_UP	0.00564194	0.0340598	0.439511	1.59934	40	80
2227	GSE4748_LPS_VS_LPS_AND_CYANOBACTERIUM_LPSLIKE_STIM_DC_3H_UP	0.00565829	0.0341151	0.437172	1.58784	40	79
4684	GSE41176_WT_VS_TAK1_KO_ANTI_IGM_STIM_BCELL_1H_DN	0.00567503	0.0341726	-0.493863	-1.74347	18	36
3366	GSE25088_IL4_VS_IL4_AND_ROSIGLITAZONE_STIM_STAT6_KO_MACROPHAGE_DAY10_DN	0.00570236	0.0342937	0.451268	1.60997	40	70
2441	GSE7218_UNSTIM_VS_ANTIGEN_STIM_THROUGH_IGM_BCELL_UP	0.00571584	0.0343288	-0.624232	-1.86551	20	19
3923	GSE37605_TREG_VS_TCONV_C57BL6_FOXP3_FUSION_GFP_DN	0.00572267	0.0343288	0.508324	1.67391	38	46
1397	GSE360_DC_VS_MAC_DN	0.00575816	0.0344981	0.432804	1.58272	41	83
2269	GSE5142_HTERT_TRANSDUCED_VS_CTRL_CD8_TCELL_LATE_PASSAGE_CLONE_DN	0.00576662	0.0345052	-0.405682	-1.6155	16	65
1251	GSE29618_BCELL_VS_PDC_DAY7_FLU_VACCINE_UP	0.00580552	0.0346505	-0.386096	-1.58753	15	78
2725	GSE14415_NATURAL_TREG_VS_TCONV_DN	0.00580012	0.0346505	0.52692	1.68847	38	40
2844	GSE12392_WT_VS_IFNB_KO_CD8A_POS_SPLEEN_DC_UP	0.0058382	0.0347865	0.443407	1.59552	41	74
3115	GSE21927_SPLEEN_VS_BONE_MARROW_MONOCYTE_BALBC_DN	0.00584295	0.0347865	0.473042	1.64356	40	61
3019	GSE16451_CTRL_VS_WEST_EQUINE_ENC_VIRUS_MATURE_NEURON_CELL_LINE_DN	0.00588582	0.0349977	0.508482	1.66586	39	45
2112	GSE1925_CTRL_VS_IFNG_PRIMED_MACROPHAGE_3H_IFNG_STIM_UP	0.00589753	0.0350235	-0.381626	-1.57985	15	81
767	GSE17974_0H_VS_12H_IN_VITRO_ACT_CD4_TCELL_DN	0.00596421	0.0353311	0.468462	1.63176	41	62
2839	GSE12392_CD8A_POS_VS_NEG_SPLEEN_DC_DN	0.00595844	0.0353311	0.493319	1.64786	40	49
4331	GSE40184_HEALTHY_VS_HCV_INFECTED_DONOR_PBMC_DN	0.00599945	0.0354955	0.422858	1.55907	43	88
2740	GSE13547_WT_VS_ZFX_KO_BCELL_ANTI_IGM_STIM_12H_DN	0.00608195	0.0358941	-0.444775	-1.66858	18	48
3756	GSE33425_CD161_INT_VS_NEG_CD8_TCELL_UP	0.00607501	0.0358941	0.401522	1.52965	45	109
2208	GSE3039_CD4_TCELL_VS_ALPHABETA_CD8_TCELL_DN	0.00610969	0.036013	0.461551	1.61526	42	64
2452	GSE7509_UNSTIM_VS_FCGRIIB_STIM_DC_DN	0.00613832	0.0361369	0.424198	1.56243	44	87
284	GSE14350_IL2RB_KO_VS_WT_TEFF_DN	0.00615077	0.0361653	0.472901	1.6272	42	58
3033	GSE21670_TGFB_VS_TGFB_AND_IL6_TREATED_STAT3_KO_CD4_TCELL_UP	0.00620262	0.036425	-0.399081	-1.59884	17	68
2734	GSE14415_NATURAL_TREG_VS_TCONV_UP	0.0063102	0.037011	-0.420689	-1.63716	18	58
554	GSE17721_PAM3CSK4_VS_CPG_0.5H_BMDC_UP	0.0063249	0.0370514	-0.426632	-1.65622	18	57
766	GSE17974_0H_VS_12H_IN_VITRO_ACT_CD4_TCELL_UP	0.00636042	0.0371546	-0.392027	-1.58534	17	72
1910	GSE2770_UNTREATED_VS_TGFB_AND_IL4_TREATED_ACT_CD4_TCELL_2H_DN	0.00637384	0.0371546	0.441127	1.59091	45	75
2217	GSE4748_CTRL_VS_CYANOBACTERIUM_LPSLIKE_STIM_DC_3H_UP	0.0063737	0.0371546	-0.409805	-1.62265	18	63
4031	GSE37532_TREG_VS_TCONV_PPARG_KO_CD4_TCELL_FROM_LN_DN	0.00637288	0.0371546	0.4194	1.55553	46	91
1243	GSE29618_MONOCYTE_VS_PDC_UP	0.00639777	0.0372484	0.447902	1.59796	45	70
1616	GSE3982_MAC_VS_CENT_MEMORY_CD4_TCELL_DN	0.00642169	0.0373418	-0.390166	-1.57976	17	73
1259	GSE29618_PDC_VS_MDC_DAY7_FLU_VACCINE_UP	0.00643225	0.0373574	0.467802	1.6161	44	59
66	GSE11057_EFF_MEM_VS_CENT_MEM_CD4_TCELL_DN	0.00655022	0.0379961	-0.451096	-1.67603	20	45
77	GSE11864_UNTREATED_VS_CSF1_IFNG_IN_MAC_UP	0.00658135	0.0381301	-0.383837	-1.58595	17	80
2134	GSE3720_UNSTIM_VS_LPS_STIM_VD2_GAMMADELTA_TCELL_DN	0.0066164	0.0382864	0.578311	1.69978	42	26
2831	GSE9960_GRAM_POS_VS_GRAM_NEG_AND_POS_SEPSIS_PBMC_UP	0.00665623	0.0384231	-0.35681	-1.5121	16	94
3342	GSE25123_CTRL_VS_IL4_AND_ROSIGLITAZONE_STIM_MACROPHAGE_UP	0.00665096	0.0384231	0.440217	1.58763	47	75
453	GSE17721_CTRL_VS_LPS_24H_BMDC_DN	0.00668394	0.0384437	0.422588	1.5565	48	87
3783	GSE26030_UNSTIM_VS_RESTIM_TH17_DAY15_POST_POLARIZATION_UP	0.0066841	0.0384437	0.488157	1.63681	45	50
4243	GSE39110_DAY3_VS_DAY6_POST_IMMUNIZATION_CD8_TCELL_DN	0.00667881	0.0384437	0.556031	1.7047	43	32
1445	GSE360_L_DONOVANI_VS_B_MALAYI_HIGH_DOSE_MAC_DN	0.00672246	0.0384789	0.435541	1.58815	48	81
2222	GSE4748_CTRL_VS_LPS_AND_CYANOBACTERIUM_LPSLIKE_STIM_DC_3H_DN	0.00671429	0.0384789	0.478881	1.63471	46	55
3315	GSE23505_UNTREATED_VS_4DAY_IL6_IL1_TGFB_TREATED_CD4_TCELL_DN	0.00672861	0.0384789	-0.44477	-1.67763	20	49
3840	GSE35825_IFNA_VS_IFNG_STIM_MACROPHAGE_UP	0.00673077	0.0384789	-0.439265	-1.66469	20	50
4390	GSE41867_LCMV_ARMSTRONG_VS_CLONE13_DAY6_EFFECTOR_CD8_TCELL_UP	0.00670601	0.0384789	0.413038	1.54609	49	96
4027	GSE37532_TREG_VS_TCONV_PPARG_KO_CD4_TCELL_FROM_VISCERAL_ADIPOSE_TISSUE_DN	0.00677845	0.0387049	-0.389422	-1.57675	18	73
4562	GSE43863_DAY6_EFF_VS_DAY150_MEM_TFH_CD4_TCELL_DN	0.00682594	0.0389292	-0.557646	-1.77055	23	24
119	GSE12845_IGD_POS_VS_NEG_BLOOD_BCELL_UP	0.00690789	0.0393493	-0.435503	-1.67198	20	54
2076	GSE22601_DOUBLE_POSITIVE_VS_CD4_SINGLE_POSITIVE_THYMOCYTE_DN	0.00693364	0.0394486	0.452447	1.5965	48	67
399	GSE15930_NAIVE_VS_72H_IN_VITRO_STIM_IFNAB_CD8_TCELL_DN	0.00695024	0.0394957	0.440904	1.58652	49	74
2238	GSE4984_GALECTIN1_VS_VEHICLE_CTRL_TREATED_DC_DN	0.00696221	0.0395163	0.456791	1.5986	48	64
787	GSE17974_CTRL_VS_ACT_IL4_AND_ANTI_IL12_48H_CD4_TCELL_UP	0.00699068	0.0395833	-0.425271	-1.65094	20	57
2105	GSE2585_THYMIC_DC_VS_MTEC_UP	0.00699068	0.0395833	-0.425608	-1.65224	20	57
921	GSE22886_CD4_TCELL_VS_BCELL_NAIVE_UP	0.00701244	0.0396591	0.404355	1.53084	52	104
1284	GSE29618_LAIV_VS_TIV_FLU_VACCINE_DAY7_MONOCYTE_UP	0.00708502	0.0399743	-0.405889	-1.61322	20	64
2773	GSE15330_MEGAKARYOCYTE_ERYTHROID_VS_GRANULOCYTE_MONOCYTE_PROGENITOR_IKAROS_KO_DN	0.00708432	0.0399743	0.440068	1.58025	50	73
2321	GSE5589_LPS_VS_LPS_AND_IL10_STIM_IL6_KO_MACROPHAGE_45MIN_DN	0.007167	0.0403889	0.41692	1.54936	52	92
2783	GSE15330_MEGAKARYOCYTE_ERYTHROID_PROGENITOR_VS_PRO_BCELL_DN	0.00722366	0.0406117	0.417599	1.54427	52	90
3980	GSE37301_MULTIPOTENT_PROGENITOR_VS_LYMPHOID_PRIMED_MPP_UP	0.00721682	0.0406117	-0.449133	-1.67619	22	46
4287	GSE11961_UNSTIM_VS_ANTI_IGM_AND_CD40_STIM_6H_FOLLICULAR_BCELL_UP	0.0072338	0.0406205	0.482188	1.62963	49	52
812	GSE17974_0.5H_VS_72H_IL4_AND_ANTI_IL12_ACT_CD4_TCELL_UP	0.00725689	0.040654	-0.378357	-1.55571	19	78
2465	GSE7548_NAIVE_VS_DAY28_PCC_IMMUNIZATION_CD4_TCELL_DN	0.00725174	0.040654	0.513057	1.6599	48	42
1920	GSE2770_IL12_VS_TGFB_AND_IL12_TREATED_ACT_CD4_TCELL_48H_UP	0.00727117	0.040686	0.472064	1.61685	50	56
3481	GSE19941_UNSTIM_VS_LPS_AND_IL10_STIM_IL10_KO_MACROPHAGE_UP	0.00736943	0.0411872	-0.436008	-1.64458	22	49
1761	GSE7460_CTRL_VS_FOXP3_OVEREXPR_TCONV_1_UP	0.00741077	0.0413695	0.535988	1.67137	48	35
2458	GSE7509_DC_VS_MONOCYTE_UP	0.00745239	0.0415042	0.433362	1.57158	53	78
3782	GSE26030_UNSTIM_VS_RESTIM_TH1_DAY15_POST_POLARIZATION_DN	0.00745239	0.0415042	0.433796	1.57316	53	78
3413	GSE25088_WT_VS_STAT6_KO_MACROPHAGE_ROSIGLITAZONE_STIM_UP	0.00749197	0.0416757	-0.388226	-1.57191	20	73
45	GSE10325_LUPUS_CD4_TCELL_VS_LUPUS_MYELOID_UP	0.00754867	0.0419128	-0.35201	-1.51386	18	101
2069	GSE22601_DOUBLE_NEGATIVE_VS_CD4_SINGLE_POSITIVE_THYMOCYTE_DN	0.00755226	0.0419128	0.41341	1.53933	55	93
2151	GSE3691_IFN_PRODUCING_KILLER_DC_VS_PLASMACYTOID_DC_SPLEEN_DN	0.00770125	0.0426898	0.485717	1.62862	52	50
3450	GSE24726_WT_VS_E2-2_KO_PDC_DAY4_POST_DELETION_UP	0.00774648	0.0428591	0.449019	1.58986	54	68
4722	GSE45365_CD8A_DC_VS_CD11B_DC_IFNAR_KO_MCMV_INFECTION_DN	0.00774987	0.0428591	-0.624875	-1.81302	28	17
1253	GSE29618_BCELL_VS_MDC_DAY7_FLU_VACCINE_UP	0.00784873	0.0433389	-0.38452	-1.5569	21	73
1905	GSE557_WT_VS_CIITA_KO_DC_DN	0.0078549	0.0433389	0.461879	1.59889	54	60
617	GSE17721_POLYIC_VS_CPG_6H_BMDC_DN	0.00793761	0.0436937	0.441959	1.57969	56	71
1680	GSE39820_CTRL_VS_IL1B_IL6_IL23A_CD4_TCELL_DN	0.00793761	0.0436937	0.442059	1.58004	56	71
1883	GSE369_PRE_VS_POST_IL6_INJECTION_IFNG_WT_LIVER_UP	0.00797872	0.0438691	-0.504047	-1.74486	26	33
648	GSE17721_LPS_VS_CPG_2H_BMDC_UP	0.00798935	0.0438767	-0.416071	-1.61522	23	57
2214	GSE3039_NKT_CELL_VS_ALPHAALPHA_CD8_TCELL_DN	0.008	0.0438844	0.413552	1.53384	58	91
1674	GSE3982_NKCELL_VS_TH1_DN	0.00801983	0.0439424	0.492143	1.62919	54	47
4288	GSE11961_UNSTIM_VS_ANTI_IGM_AND_CD40_STIM_6H_FOLLICULAR_BCELL_DN	0.00809061	0.0442791	-0.431977	-1.65122	24	52
1204	GSE27786_NEUTROPHIL_VS_MONO_MAC_DN	0.00810811	0.0443237	-0.408109	-1.60774	23	62
3168	GSE22140_HEALTHY_VS_ARTHRITIC_MOUSE_CD4_TCELL_UP	0.00811889	0.0443316	0.429877	1.56428	58	80
779	GSE17974_CTRL_VS_ACT_IL4_AND_ANTI_IL12_4H_CD4_TCELL_UP	0.00817717	0.0445985	-0.397914	-1.59198	23	67
2218	GSE4748_CTRL_VS_CYANOBACTERIUM_LPSLIKE_STIM_DC_3H_DN	0.00820569	0.0446461	0.423242	1.55349	59	85
2871	GSE17186_BLOOD_VS_CORD_BLOOD_NAIVE_BCELL_UP	0.00821413	0.0446461	0.450027	1.58466	57	66
3448	GSE24726_WT_VS_E2-2_KO_PDC_DN	0.00820584	0.0446461	0.441868	1.57644	58	70
1740	GSE7460_TREG_VS_TCONV_ACT_DN	0.0082963	0.0450411	-0.494035	-1.7188	27	34
752	GSE17721_4_VS_24H_GARDIQUIMOD_BMDC_UP	0.00830986	0.0450632	0.448083	1.58655	58	68
2620	GSE7568_IL4_VS_IL4_AND_TGFB_TREATED_MACROPHAGE_24H_UP	0.00834543	0.0452044	-0.375279	-1.54306	22	78
1406	GSE360_DC_VS_MAC_B_MALAYI_LOW_DOSE_UP	0.00836143	0.0452394	0.409506	1.52479	61	93
1594	GSE3982_DC_VS_BCELL_DN	0.00838645	0.0452716	-0.404096	-1.60005	24	63
2617	GSE7568_CTRL_VS_3H_TGFB_TREATED_MACROPHAGES_WITH_IL4_AND_DEXAMETHASONE_DN	0.00838645	0.0452716	-0.401858	-1.59119	24	63
1094	GSE2706_UNSTIM_VS_2H_LPS_DC_DN	0.00847192	0.0455917	-0.443153	-1.65387	26	46
2436	GSE6875_TCONV_VS_TREG_DN	0.00846177	0.0455917	0.542603	1.67446	55	33
3055	GSE22229_RENAL_TRANSPLANT_IMMUNOSUPP_THERAPY_VS_HEALTHY_PBMC_DN	0.00847458	0.0455917	0.474899	1.61559	58	54
1624	GSE3982_NEUTROPHIL_VS_BCELL_DN	0.00849335	0.045641	-0.370486	-1.54136	22	83
2705	GSE14699_NAIVE_VS_ACT_CD8_TCELL_UP	0.00857143	0.0458528	0.473161	1.61518	59	55
3381	GSE25123_IL4_VS_IL4_AND_ROSIGLITAZONE_STIM_PPARG_KO_MACROPHAGE_DAY10_DN	0.00857143	0.0458528	0.473716	1.61708	59	55
3493	GSE19941_LPS_VS_LPS_AND_IL10_STIM_IL10_KO_MACROPHAGE_UP	0.00857143	0.0458528	0.473608	1.61671	59	55
4177	GSE40277_GATA1_AND_SATB1_TRANSDUCED_VS_CTRL_CD4_TCELL_UP	0.00856898	0.0458528	0.458398	1.58684	59	60
643	GSE17721_PAM3CSK4_VS_GADIQUIMOD_24H_BMDC_DN	0.00859083	0.0459048	0.434319	1.56636	61	75
1716	GSE6269_FLU_VS_STREP_PNEUMO_INF_PBMC_DN	0.00862866	0.0460551	-0.458311	-1.67418	27	42
3035	GSE21670_TGFB_VS_IL6_TREATED_STAT3_KO_CD4_TCELL_UP	0.00866605	0.0462027	-0.452811	-1.66157	27	43
4484	GSE43955_TH0_VS_TGFB_IL6_TH17_ACT_CD4_TCELL_52H_UP	0.00873786	0.0465333	-0.427746	-1.63505	26	52
3479	GSE19941_UNSTIM_VS_LPS_STIM_IL10_KO_MACROPHAGE_UP	0.00876411	0.0466208	0.508335	1.63681	58	41
2547	GSE9239_CTRL_VS_TNF_INHIBITOR_TREATED_DC_UP	0.00883946	0.0469689	0.467709	1.60193	61	56
2401	GSE6259_BCELL_VS_CD8_TCELL_DN	0.00898802	0.0476833	-0.41195	-1.59922	26	57
4024	GSE37532_WT_VS_PPARG_KO_LN_TREG_UP	0.008994	0.0476833	-0.420997	-1.61994	26	55
215	GSE14000_TRANSLATED_RNA_VS_MRNA_DC_UP	0.00902009	0.0477682	0.416681	1.5317	65	86
3943	GSE37301_MULTIPOTENT_PROGENITOR_VS_COMMON_LYMPHOID_PROGENITOR_DN	0.00905474	0.0478983	0.426799	1.55628	65	81
938	GSE22886_IGM_MEMORY_BCELL_VS_BM_PLASMA_CELL_UP	0.00911975	0.0481884	-0.347872	-1.48293	22	97
1256	GSE29618_MONOCYTE_VS_PDC_DAY7_FLU_VACCINE_DN	0.00917942	0.0484498	0.439706	1.56872	65	70
246	GSE14308_TH1_VS_TH17_DN	0.00921489	0.048583	-0.370067	-1.532	24	81
3279	GSE22432_CONVENTIONAL_CDC_VS_PLASMACYTOID_PDC_DN	0.00928306	0.048888	0.455832	1.57796	64	60
2492	GSE9601_UNTREATED_VS_NFKB_INHIBITOR_TREATED_HCMV_INF_MONOCYTE_UP	0.00936839	0.0492827	0.536027	1.65417	61	33
1198	GSE27786_NKTCELL_VS_MONO_MAC_DN	0.00939105	0.0493472	0.492058	1.62034	63	46
4065	GSE37533_UNTREATED_VS_PIOGLIZATONE_TREATED_CD4_TCELL_PPARG2_AND_FOXP3_TRASDUCED_UP	0.00943135	0.0495041	-0.574198	-1.76229	33	21
3190	GSE20152_SPHK1_KO_VS_HTNFA_OVEREXPRESS_ANKLE_UP	0.00945699	0.0495839	-0.461496	-1.66728	30	40
3363	GSE16385_UNTREATED_VS_12H_ROSIGLITAZONE_TREATED_MACROPHAGE_DN	0.00950629	0.0497873	0.560442	1.66379	61	27
