# Supplementary material for: Heterogeneity of human bone marrow and blood natural killer cells defined by single-cell transcriptome
Source: Nat Commun. 2019 Sep 2;10:3931. doi: 10.1038/s41467-019-11947-7 (PMC6718415; doi:10.1038/s41467-019-11947-7)
Supplement: Supplementary file 15 — Supplementary Data 11 [file 41467_2019_11947_MOESM15_ESM.xlsx]

## Sheet: Supplementary Data 11
	p_val	avg_logFC	pct.1	pct.2	p_val_adj
GIMAP4	3.28192e-164	0.863919	0.622	0.368	1.07411e-159
GIMAP7	8.87572e-198	0.852139	0.808	0.61	2.90484e-193
CD3E	1.63718e-89	0.83852	0.411	0.12	5.35815e-85
GIMAP5	2.3924e-98	0.647008	0.319	0.145	7.82985e-94
TNFRSF18	3.52927e-66	0.627694	0.293	0.123	1.15506e-61
RPS26	1.73108e-203	0.577312	0.998	0.992	5.66549e-199
GIMAP1	2.98586e-90	0.563217	0.414	0.264	9.77213e-86
CDC42SE1	1.33947e-97	0.54819	0.624	0.649	4.38382e-93
CX3CR1	4.57846e-78	0.534827	0.464	0.346	1.49844e-73
C1orf56	1.76791e-47	0.509284	0.4	0.373	5.78601e-43
HNRNPH1	7.63176e-66	0.493967	0.463	0.397	2.49772e-61
LGALS1	9.3867e-37	0.485966	0.623	0.522	3.07208e-32
STARD3NL	1.27442e-65	0.485166	0.312	0.207	4.17092e-61
DYNLL1	1.73721e-86	0.48465	0.559	0.499	5.68553e-82
ATP5EP2	3.08142e-86	0.472745	0.366	0.271	1.00849e-81
KCNAB2	1.98427e-69	0.456297	0.429	0.316	6.49411e-65
CAPZA1	7.0423e-78	0.451275	0.376	0.303	2.3048e-73
NBEAL1	4.29482e-86	0.450614	0.847	0.83	1.40561e-81
S100A11	1.01386e-75	0.450362	0.664	0.619	3.31815e-71
XCL1	5.40904e-29	0.444814	0.374	0.222	1.77027e-24
APOBEC3C	1.8443e-68	0.444633	0.433	0.414	6.03603e-64
AC092580.4	6.64041e-43	0.435564	0.362	0.264	2.17327e-38
FCGR3A	1.82195e-57	0.430022	0.905	0.842	5.96289e-53
RPS2	7.41647e-99	0.419002	0.982	0.992	2.42726e-94
AKR1C3	8.10274e-62	0.416906	0.438	0.389	2.65187e-57
ZNF600	1.40688e-45	0.414384	0.198	0.081	4.60443e-41
PTGER2	3.60802e-65	0.408023	0.395	0.334	1.18083e-60
NOP10	7.7428e-78	0.403793	0.538	0.482	2.53406e-73
S1PR4	5.14751e-72	0.401584	0.342	0.27	1.68468e-67
MT-CYB	1.24905e-71	0.389898	0.988	0.995	4.0879e-67
TRAF3IP3	8.2032e-72	0.389401	0.677	0.658	2.68474e-67
CCL5	1.03645e-56	0.385595	0.941	0.745	3.39208e-52
GPM6B	7.16222e-47	0.382648	0.137	0.035	2.34405e-42
CTNNB1	1.98319e-55	0.377709	0.18	0.159	6.4906e-51
PIM1	3.53266e-54	0.371883	0.335	0.272	1.15617e-49
PSMA7	9.39504e-62	0.368616	0.676	0.661	3.07481e-57
CYBA	1.49895e-59	0.36623	0.983	0.974	4.90575e-55
ADRB2	2.22987e-43	0.358687	0.245	0.173	7.29791e-39
CALM2	2.29982e-66	0.35782	0.686	0.671	7.52684e-62
RAMP1	2.72239e-33	0.355598	0.177	0.104	8.90984e-29
SRGN	5.53275e-56	0.354712	0.957	0.954	1.81076e-51
HIST1H4C	1.49909e-48	0.351764	0.489	0.441	4.90623e-44
SFT2D1	3.56909e-61	0.350742	0.325	0.278	1.16809e-56
EIF5AL1	2.92526e-60	0.345819	0.261	0.201	9.5738e-56
SNRPG	2.62988e-69	0.340036	0.425	0.396	8.60708e-65
PPP1CB	4.57956e-56	0.33872	0.293	0.24	1.4988e-51
GABARAPL2	5.38257e-87	0.336555	0.416	0.391	1.76161e-82
COX17	7.56086e-64	0.334311	0.336	0.31	2.47452e-59
ABI3	7.64599e-51	0.332559	0.47	0.444	2.50238e-46
TMSB4X	1.05133e-151	0.329735	1	1	3.44079e-147
GPR65	2.01902e-66	0.329028	0.393	0.391	6.60785e-62
EVI2A	2.77783e-47	0.328001	0.222	0.155	9.09128e-43
TNFAIP8L2	1.19715e-32	0.324652	0.121	0.045	3.91804e-28
ERAP2	2.70253e-38	0.323425	0.156	0.076	8.84485e-34
NACA2	1.14198e-68	0.321425	0.468	0.46	3.73748e-64
MT-ND3	5.05644e-63	0.319379	0.989	0.998	1.65487e-58
ARPC5L	7.69712e-70	0.319112	0.559	0.59	2.51911e-65
NDUFV2	3.77342e-67	0.318951	0.275	0.231	1.23497e-62
CCL4	1.77303e-22	0.318076	0.812	0.767	5.80277e-18
S100A6	8.53761e-32	0.31782	0.868	0.858	2.79419e-27
UBL5	1.73965e-60	0.315947	0.807	0.82	5.69354e-56
CD79B	7.08508e-35	0.314287	0.156	0.093	2.3188e-30
C16orf54	8.19178e-47	0.314011	0.198	0.17	2.681e-42
MT-CO1	1.55031e-97	0.313263	0.999	1	5.07384e-93
STK17B	2.5264e-57	0.306015	0.362	0.365	8.2684e-53
S100A4	1.39626e-32	0.304701	0.97	0.957	4.56969e-28
XBP1	3.27293e-51	0.303079	0.596	0.599	1.07117e-46
SRP9	1.77509e-68	0.302318	0.475	0.484	5.80951e-64
CARHSP1	4.1623e-72	0.298103	0.334	0.33	1.36224e-67
TUBB	2.51364e-52	0.296811	0.385	0.392	8.22664e-48
MRPL52	1.4636e-69	0.296058	0.286	0.265	4.79008e-65
C19orf43	6.813e-73	0.294867	0.645	0.687	2.22976e-68
CHI3L2	1.10075e-33	0.294494	0.147	0.099	3.60254e-29
TMBIM4.1	2.86522e-48	0.290677	0.369	0.341	9.37728e-44
TNFRSF1A	4.64236e-56	0.28832	0.22	0.187	1.51935e-51
XCL2	3.18857e-18	0.288274	0.528	0.447	1.04356e-13
CD164	1.0408e-72	0.286597	0.526	0.574	3.40631e-68
C10orf128	9.25723e-39	0.286542	0.17	0.12	3.02971e-34
DENND2D	2.94441e-52	0.286361	0.432	0.43	9.63647e-48
PTPRC	6.14503e-59	0.285122	0.793	0.846	2.01115e-54
MT-CO3	4.55638e-63	0.283022	0.999	1	1.49121e-58
TIGIT	3.5074e-35	0.281993	0.252	0.21	1.1479e-30
GNPTAB	1.89076e-47	0.281402	0.383	0.362	6.18807e-43
ABRACL	2.67039e-64	0.281097	0.378	0.392	8.73966e-60
MT-CO2	5.44657e-63	0.280698	1	1	1.78255e-58
LSM6	3.13267e-58	0.280532	0.246	0.208	1.02526e-53
BRK1	1.03672e-77	0.279711	0.573	0.624	3.39297e-73
NDUFB2	6.78942e-54	0.27899	0.74	0.781	2.22204e-49
COL6A2	2.69254e-18	0.278916	0.116	0.061	8.81216e-14
RASSF3	6.0488e-27	0.276951	0.126	0.066	1.97965e-22
PPDPF	6.45973e-49	0.276626	0.724	0.746	2.11414e-44
NDUFC1	2.11953e-46	0.27639	0.246	0.196	6.93679e-42
GABARAP	2.48001e-51	0.274698	0.188	0.14	8.11657e-47
CBX6	2.21712e-54	0.274144	0.187	0.172	7.25618e-50
HSPA8	2.75263e-44	0.273105	0.736	0.765	9.00882e-40
RAN	9.01508e-66	0.271776	0.49	0.524	2.95045e-61
GIMAP2	2.9984e-47	0.271174	0.213	0.183	9.81316e-43
YAF2	2.54596e-46	0.271026	0.213	0.184	8.33243e-42
ATP6V1F	4.85431e-71	0.270802	0.501	0.524	1.58872e-66
GIMAP6	4.44335e-43	0.269267	0.22	0.186	1.45422e-38
C14orf119	1.55103e-48	0.268833	0.187	0.147	5.0762e-44
LSMD1	2.74056e-75	0.266795	0.405	0.429	8.96931e-71
MRPL51	5.64027e-59	0.264817	0.334	0.329	1.84595e-54
CKLF	1.50717e-56	0.26413	0.447	0.465	4.93266e-52
MZT2A	6.28775e-64	0.261467	0.277	0.287	2.05786e-59
PPP1R18	2.782e-54	0.259688	0.603	0.648	9.10494e-50
SUB1	3.41358e-52	0.25894	0.745	0.79	1.1172e-47
FASLG	4.60106e-39	0.257765	0.164	0.118	1.50584e-34
RP11-108M9.4	4.34073e-34	0.257341	0.17	0.126	1.42063e-29
CCDC88C	1.41819e-56	0.256739	0.3	0.277	4.64145e-52
ICAM2	1.3149e-53	0.256164	0.31	0.313	4.3034e-49
FAM96B	8.7385e-64	0.255654	0.365	0.378	2.85994e-59
TPM4	6.00942e-51	0.255486	0.25	0.256	1.96676e-46
MT-ND4	7.61439e-48	0.25472	0.989	0.999	2.49204e-43
TNFRSF4	9.10524e-22	0.254182	0.103	0.059	2.97996e-17
KLRK1	3.69774e-34	0.252368	0.122	0.055	1.2102e-29
C11orf48	7.65353e-51	0.252354	0.271	0.252	2.50485e-46
MAST3	1.41382e-40	0.251296	0.169	0.133	4.62713e-36
MRPL41	1.04364e-66	0.251093	0.291	0.298	3.41561e-62
ATP5I	6.90775e-52	0.250789	0.73	0.769	2.26077e-47
C12orf75	6.4846e-48	0.250437	0.555	0.591	2.12228e-43
HNRNPA2B1	8.56974e-41	-0.251087	0.766	0.937	2.8047e-36
CANX	1.19523e-43	-0.254707	0.175	0.388	3.91176e-39
FAM46A	2.47378e-42	-0.255168	0.08	0.247	8.09619e-38
XAF1	2.02553e-29	-0.25571	0.069	0.213	6.62914e-25
CHMP1B	1.63576e-41	-0.256487	0.191	0.402	5.3535e-37
HIST1H1D	8.98835e-23	-0.256827	0.039	0.15	2.94171e-18
BIN1	5.89352e-48	-0.257485	0.309	0.56	1.92883e-43
MX1	1.61053e-26	-0.258098	0.007	0.106	5.27093e-22
LAPTM5	2.0873e-53	-0.258377	0.629	0.878	6.8313e-49
EIF4A1	4.34561e-54	-0.260965	0.567	0.833	1.42223e-49
EPSTI1	2.03898e-36	-0.261176	0.034	0.178	6.67318e-32
ZNF331	1.32074e-26	-0.26142	0.039	0.162	4.32253e-22
SPON2	5.26952e-13	-0.262028	0.765	0.863	1.72461e-08
ZAP70	1.00132e-56	-0.262362	0.395	0.681	3.27714e-52
AMD1	7.50762e-43	-0.262931	0.134	0.328	2.45709e-38
FRG1B	8.81573e-42	-0.264255	0.14	0.337	2.88521e-37
OPTN	4.37129e-51	-0.266603	0.248	0.496	1.43064e-46
MTRNR2L12	1.02711e-43	-0.266887	0.11	0.3	3.36151e-39
CSRNP1	2.36435e-31	-0.267099	0.014	0.132	7.73805e-27
LGALS9B	2.46037e-44	-0.269405	0.074	0.251	8.05231e-40
HIST2H2BE	8.38278e-28	-0.270291	0.005	0.103	2.74352e-23
DDX6	4.57401e-60	-0.270588	0.195	0.455	1.49698e-55
MOAP1	2.40361e-42	-0.272736	0.119	0.311	7.86652e-38
SNHG9	1.75865e-42	-0.272874	0.16	0.367	5.75571e-38
SLC25A5	7.19584e-51	-0.273054	0.371	0.645	2.35505e-46
MRPL10	1.29191e-34	-0.277963	0.115	0.292	4.22815e-30
PTMA	2.23434e-76	-0.278742	0.991	0.999	7.31253e-72
RPL9	2.44617e-62	-0.279675	0.983	0.996	8.00581e-58
LINC00969	2.27502e-45	-0.280468	0.128	0.333	7.44567e-41
IFNG	8.55851e-24	-0.281096	0.063	0.194	2.80103e-19
FUS	7.08428e-57	-0.283498	0.537	0.816	2.31854e-52
SERTAD1	3.95516e-35	-0.28376	0.053	0.204	1.29445e-30
MYLIP	2.74668e-41	-0.286213	0.112	0.303	8.98934e-37
RPN2	7.98649e-47	-0.286532	0.167	0.389	2.61382e-42
ITM2A	3.39143e-29	-0.28798	0.086	0.243	1.10995e-24
RBM39	2.75455e-49	-0.288967	0.655	0.888	9.01508e-45
EPB41L4A-AS1	1.19289e-62	-0.292262	0.111	0.341	3.90407e-58
PABPC1	5.6698e-41	-0.293029	0.688	0.893	1.85561e-36
EPC1	1.69701e-42	-0.295587	0.291	0.539	5.55398e-38
SNORD3D	1.24374e-31	-0.29562	0.005	0.115	4.07053e-27
ILF3-AS1	3.76634e-32	-0.296174	0.16	0.35	1.23265e-27
RP4-728D4.2	2.03008e-45	-0.299069	0.1	0.295	6.64406e-41
WASH4P	5.33966e-56	-0.301699	0.156	0.397	1.74756e-51
TMC8	2.18395e-54	-0.30225	0.166	0.405	7.14764e-50
AOAH	1.65461e-55	-0.310341	0.151	0.392	5.4152e-51
EEF1A1	4.41537e-93	-0.311462	0.998	1	1.44506e-88
CIRBP	2.41132e-72	-0.312362	0.701	0.944	7.89176e-68
TXNIP	1.84245e-49	-0.313574	0.929	0.989	6.02996e-45
TTC38	9.74921e-38	-0.316792	0.424	0.672	3.19072e-33
CD44	1.14387e-36	-0.319492	0.15	0.353	3.74366e-32
SNORD3B-1	5.25985e-37	-0.320799	0.002	0.122	1.72144e-32
RP1-3J17.3	6.26135e-40	-0.320917	0.039	0.206	2.04921e-35
RPSA	3.39417e-63	-0.327961	0.922	0.991	1.11084e-58
RPL23	3.15088e-60	-0.328052	0.883	0.985	1.03122e-55
TCIRG1	9.69812e-55	-0.328185	0.105	0.333	3.174e-50
NKG7	3.73929e-75	-0.331801	0.993	0.996	1.22379e-70
ATF4	1.08925e-53	-0.334001	0.193	0.453	3.56489e-49
BHLHE40	7.96251e-49	-0.334459	0.134	0.364	2.60597e-44
TSPYL2	2.78937e-27	-0.335223	0.042	0.179	9.12904e-23
IFRD1	4.69578e-44	-0.336508	0.086	0.286	1.53683e-39
TMEM107	1.0495e-28	-0.347781	0.086	0.249	3.4348e-24
LDHB	5.75228e-60	-0.349451	0.264	0.559	1.88261e-55
HLA-F	4.16077e-62	-0.349877	0.499	0.802	1.36174e-57
EIF1	1.19598e-108	-0.35869	0.978	0.999	3.91421e-104
RPL37	3.91586e-120	-0.359029	0.995	0.998	1.28158e-115
XXbac-BPG299F13.17	5.34183e-44	-0.361093	0.027	0.198	1.74827e-39
EIF4B	1.21843e-68	-0.366132	0.261	0.579	3.98766e-64
HIST1H1C	7.29221e-38	-0.366424	0.05	0.223	2.3866e-33
KLRC1	3.6624e-39	-0.366948	0.385	0.644	1.19863e-34
RPS10	1.22141e-71	-0.367058	0.954	0.992	3.99744e-67
SRSF5	6.45268e-73	-0.374434	0.667	0.927	2.11183e-68
HIST1H1E	5.4572e-33	-0.375276	0.039	0.195	1.78603e-28
RGS2	5.04441e-36	-0.386245	0.058	0.233	1.65093e-31
RNU12	1.91085e-41	-0.394272	0.006	0.148	6.25385e-37
ATG2A	3.76662e-50	-0.399282	0.063	0.276	1.23274e-45
IL32	1.49804e-29	-0.401278	0.395	0.621	4.90277e-25
KLRB1	2.40276e-63	-0.40383	0.861	0.971	7.86375e-59
HNRNPDL	2.25148e-74	-0.408018	0.523	0.845	7.36864e-70
IRF1	4.99564e-68	-0.40954	0.531	0.839	1.63497e-63
TNFAIP3	3.91979e-52	-0.41159	0.027	0.222	1.28287e-47
DUSP1	1.93481e-48	-0.414044	0.026	0.211	6.33225e-44
PMAIP1	3.71159e-41	-0.416857	0.087	0.296	1.21473e-36
CCL3	5.89905e-12	-0.421712	0.202	0.328	1.93064e-07
CD160	2.40846e-51	-0.430752	0.379	0.675	7.88239e-47
RBM3	3.26568e-90	-0.451122	0.459	0.825	1.06879e-85
IFITM3	3.7974e-57	-0.47223	0.17	0.458	1.24281e-52
MTRNR2L8	5.16666e-65	-0.473632	0.028	0.259	1.69094e-60
EIF3G	4.2561e-68	-0.480079	0.583	0.867	1.39294e-63
GADD45B	1.58761e-72	-0.480203	0.133	0.445	5.19593e-68
CD69	1.51468e-56	-0.495148	0.181	0.474	4.95726e-52
C12orf57	3.73976e-62	-0.507855	0.254	0.576	1.22395e-57
YME1L1	4.2256e-62	-0.509862	0.108	0.393	1.38296e-57
SNHG8	1.24618e-64	-0.511031	0.137	0.439	4.0785e-60
H3F3B	1.21315e-181	-0.526997	0.953	0.999	3.97041e-177
NR4A2	3.23764e-58	-0.527564	0.022	0.235	1.05962e-53
TRA2B	9.61542e-89	-0.53835	0.347	0.734	3.14693e-84
TPT1	3.16956e-221	-0.543576	0.985	0.999	1.03733e-216
TSC22D3	1.0204e-89	-0.603882	0.378	0.762	3.33956e-85
DDIT4	1.77244e-76	-0.604348	0.264	0.627	5.80084e-72
FOSB	7.70254e-64	-0.606473	0.012	0.229	2.52089e-59
RP11-386I14.4	1.71059e-38	-0.616833	0.025	0.185	5.59841e-34
HSPA5	4.76696e-81	-0.621483	0.219	0.59	1.56013e-76
LAIR2	1.14979e-43	-0.627331	0.137	0.383	3.76304e-39
CCNL1	1.66439e-93	-0.655517	0.213	0.612	5.44723e-89
GZMH	2.85336e-75	-0.657774	0.573	0.855	9.33849e-71
SNORD3A	2.79257e-92	-0.679308	0.004	0.275	9.13951e-88
IFITM1	4.42246e-129	-0.698417	0.387	0.828	1.44738e-124
WDR74	3.34583e-63	-0.700912	0.105	0.398	1.09502e-58
BTG2	9.58061e-75	-0.710754	0.154	0.497	3.13554e-70
CXCR4	1.0552e-82	-0.778061	0.073	0.4	3.45347e-78
LAIR1	6.35918e-87	-0.779943	0.133	0.5	2.08123e-82
IER2	7.82929e-102	-0.823244	0.408	0.796	2.56237e-97
MAP3K8	4.01507e-119	-0.829396	0.106	0.535	1.31405e-114
SELL	6.0271e-103	-0.853305	0.078	0.455	1.97255e-98
PPP1R15A	5.1025e-113	-0.87316	0.07	0.468	1.66995e-108
ZFP36	6.73073e-155	-1.132	0.294	0.779	2.20283e-150
NFKBIA	1.21162e-129	-1.13628	0.166	0.623	3.9654e-125
JUNB	1.4235e-172	-1.19955	0.372	0.851	4.65884e-168
FOS	2.21889e-165	-1.38456	0.048	0.535	7.26199e-161
JUN	8.68006e-274	-1.89239	0.05	0.699	2.84081e-269
