# Supplementary material for: Heterogeneity of human bone marrow and blood natural killer cells defined by single-cell transcriptome
Source: Nat Commun. 2019 Sep 2;10:3931. doi: 10.1038/s41467-019-11947-7 (PMC6718415; doi:10.1038/s41467-019-11947-7)
Supplement: Supplementary file 16 — Source Data [file 41467_2019_11947_MOESM16_ESM.xlsx]

## Sheet: Figure 1D
		Figure 1D
		%	BM24yF	BM25yF_1	BM25yM	BM35yM	BM25yF_2	BM26yF
		Cluster 1	9.13462	8.96104	1.89099	3.9726	6.22807	7.35786
		Cluster 2	9.85577	17.6623	14.683	13.1507	20.0877	13.8796
		Cluster 3	15.2644	15.8442	18.2425	21.0959	6.92982	12.291
		Cluster 4	11.6587	19.0909	15.2392	12.1918	31.5789	37.0401
		Cluster 5	16.5865	14.2857	14.238	7.67123	18.0702	13.796
		Cluster 6	35.5769	23.5065	30.5895	26.3014	15.8772	15.1338
		Cluster 7	1.92308	0.649351	5.1168	15.6164	1.22807	0.501672

## Sheet: Figure 1E
		Figure 1E
		Norm %	Cluster 1	Cluster 2	Cluster 3	Cluster 4	Cluster 5	Cluster 6	Cluster 7
		BM24yF	24.3297	11.0343	17.0233	9.19455	19.5948	24.2044	7.68143
		BM25yF_1	23.8674	19.7744	17.6698	15.056	16.8767	15.9924	2.59373
		BM25yM	5.03657	16.4388	20.3445	12.0183	16.8204	20.8113	20.4382
		BM35yM	10.5809	14.7233	23.5267	9.615	9.06254	17.8939	62.3774
		BM25yF_2	16.5882	22.4898	7.72834	24.9046	21.3475	10.8019	4.90533
		BM26yF	19.5973	15.5393	13.7072	29.2116	16.2981	10.2961	2.00385

## Sheet: Figure 2D
		Figure 2D
		%	7PB25yF_2	8PB26yF
		Cluster 1	5.61653	6.81363
		Cluster 2	12.4597	5.61122
		Cluster 3	22.337	27.9225
		Cluster 4	27.4371	31.1289
		Cluster 5	32.1498	28.5237

## Sheet: Figure 2E
		Figure 2E
		Norm %	Cluster 1	Cluster 2	Cluster 3	Cluster 4	Cluster 5
		PB25yF_2	45.1847	68.9488	44.4433	46.8481	52.9882
		PB26yF	54.8153	31.0512	55.5567	53.1519	47.0118

## Sheet: Figure 3C
		Figure 3C
		MFI (Fold)	Medium						IL-12/18						PMA/Ionomycin
		CD56Bright	3.53505	3.85214	3.4	3.49027	3.41245	4.33333	3.76384	3.6965	4.17857	3.76265	3.53696	5.1828	5.31365	5.25292	17.0357	16.498	18.249	25.4839
		CD56Dim	1	1	1	1	1	1	0.911439	0.988327	0.957143	1	0.968872	1.02151	1.06273	1.06615	6.21429	5.71984	7.0428	7.7957

## Sheet: Figure 4F
		Figure 4F
		% CXCR4+
		Marrow	25.6	35	14.7	26.7	26.5	75.7	25.3	28.9	84.7	63.6	46.7	85.7	62.2	81.5
		Blood	50.3	49.8	58.33	62.6	79.8	74.3	74.2	85	57.4	62.3

## Sheet: Figure 4G
		Figure 4G
		% CXCR4+
		CD57-	CD57+		NKG2A-	NKG2A+		CD62L-	CD62L+
		16.1	5.22		23.9	21		73.7	82.2
		28.1	17.2		24.8	26.9		44.1	62.8
		28.1	14.4		78.5	86.7		28.1	44.7
		77.5	64.2		52.8	67.5		66.5	86.6
		26.3	22.81		41.6	45.2		35	41.2
		30.6	22.3		80.8	88.7		47.7	55.7
		80.7	81.8		63.1	59.1
		70.8	53.3		80.9	81.6
		46.8	36.1
		93.5	82.7
		67.7	64.3
		87	83.8

## Sheet: Figure 6C
		Figure 6C
		MFI (Fold)
		CD56bright					CD56dimCD57-					CD56dimCD57+
		1	1	1	1	1	1.43675	1.42083	1.1239	1.28063	1.16316	1.67064	1.73125	1.30554	1.67311	1.34407

## Sheet: Figure 6D
		Figure 6D
		MFI (Fold)
		Medium				IL-12/18				PMA/Ionomycin
		1	1	1	1	0.937222	0.915775	0.941732	0.889706	0.711874	0.817742	0.844094	0.779412

## Sheet: Figure 6E
		Figure 6E
		Annexin A1 (ng/mL)
		Medium				IL-12/18				PMA/Ionomycin
		0	0	2.7816	1.67325	0	5.9115	12.9655	13.85	2.872	6.8157	10.837	25.6035

[truncated: 12 more sheets: Figure 8D, Figure 9C, Figure 9D, Supplementary Figure 2C, Supplementary Figure 4C, Supplementary Figure 5B, Supplementary Figure 5C, Supplementary Figure 5D, Supplementary Figure 7D, Supplementary Figure 8C, Supplementary Figure 8D, Supplementary Figure 9C]
